# Supplementary material for: Modelling of pathogen-host systems using deeper ORF annotations and transcriptomics to inform proteomics analyses
Source: Comput Struct Biotechnol J. 2020 Oct 14;18:2836–50. doi: 10.1016/j.csbj.2020.10.010 (PMC7585943; doi:10.1016/j.csbj.2020.10.010)
Supplement: Supplementary data 8 — Output of the AP-MS pipeline of analysis with the SwissProt database, with MiST, CompPASS and Naive Bayes classifier outputs. List of proteins identified with the SwissProt database alongside their MiST, CompPASS and Naïve Bayes scores. The headers correspond to the Zika protein (Bait), the identified protein accession (Prey) and its gene name (Prey Gene), the MiST score (MiST), CompPASS Z-score (CompPASS Z) and Naïve Bayes score (Naïve Bayes). Alongside these metrics, the last column indicates whether that specific protein was identified in the original study. [file mmc8.zip]

Archive with 1 entries (1 files):
- Suppl_Table1.tsv
