# Supplementary material for: Modelling of pathogen-host systems using deeper ORF annotations and transcriptomics to inform proteomics analyses
Source: Comput Struct Biotechnol J. 2020 Oct 14;18:2836–50. doi: 10.1016/j.csbj.2020.10.010 (PMC7585943; doi:10.1016/j.csbj.2020.10.010)
Supplement: Supplementary data 8 — Output of the AP-MS pipeline of analysis with the SwissProt database, with MiST, CompPASS and Naive Bayes classifier outputs. List of proteins identified with the SwissProt database alongside their MiST, CompPASS and Naïve Bayes scores. The headers correspond to the Zika protein (Bait), the identified protein accession (Prey) and its gene name (Prey Gene), the MiST score (MiST), CompPASS Z-score (CompPASS Z) and Naïve Bayes score (Naïve Bayes). Alongside these metrics, the last column indicates whether that specific protein was identified in the original study. [file mmc8.zip › Suppl_Table1.tsv]

Bait	Prey	Prey Gene	MiST	CompPASS Z	Naive Bayes	shared with Shah
NS5	Q9H871	RMD5A	0.985957706	2.45344879246385	0.5568112280175426	False
NS4A	O75027	ABCB7	0.867697561	3.56335949129435	0.4558508416747485	False
NS3	Q5VT06	CE350	0.8672341699999999	1.4184771040401	0.3334922475530435	False
Capsid	P62277	RS13	0.5555345810000001	1.17106378726419	0.07509966395072536	False
NS4A	P62277	RS13	0.36063360099999997	-0.334589653504055	0.0049471346032067464	False
NS5	P62277	RS13	0.563816552	1.32955362313453	0.08687521277736643	False
NS3	P62277	RS13	0.3279085730000001	-0.334589653504055	0.003863302397910391	False
NS2B3	P62277	RS13	0.354102921	-0.81005916111508	0.002532370946970553	False
Capsid	Q9NV31	IMP3	0.880008504	2.74873708374511	0.4676449731496824	False
NS4A	P02768	ALBU	0.35235576700000004	0.636209010280352	0.012874693365225079	False
NS5	P02768	ALBU	0.373588091	0.636209010280352	0.015055396819184082	False
NS3	P02768	ALBU	0.432999774	1.90862703084106	0.051904571049560255	False
NS4A	O43505	B4GA1	0.724220973	1.67337829906267	0.22582296948984207	False
NS3	O43505	B4GA1	0.177812993	0.128721407620205	0.0019352030971572856	False
NS2B3	O43505	B4GA1	0.39190761500000004	0.901049853341438	0.02138784610516919	False
NS4A	O14732	IMPA2	0.816125117	1.12216721537356	0.24601480872261722	False
NS3	O14732	IMPA2	0.283588196	1.12216721537356	0.01117847154535746	False
NS4A	Q96K37	S35E1	0.508688592	0.630603535284611	0.03762813451606063	False
NS3	Q96K37	S35E1	0.34366970899999993	0.630603535284611	0.012006370413600358	False
NS2B3	Q96K37	S35E1	0.509822079	0.630603535284611	0.037898577195307995	False
NS4A	A5YKK6	CNOT1	0.365382057	0.389391094596665	0.01129957124143463	False
NS3	A5YKK6	CNOT1	0.660740219	2.35192221136386	0.21402479179351144	False
NS2B3	A5YKK6	CNOT1	0.446726623	-0.451693669732131	0.007935750448220766	False
NS3	O60271	JIP4	0.904967985	2.35702260395516	0.47244541258433836	False
Capsid	P26373	RL13	0.481577358	2.08214961406165	0.0759406141610312	False
NS4A	P26373	RL13	0.371859996	-0.619802675813701	0.0037413490466001783	False
NS5	P26373	RL13	0.470487087	1.03623259862603	0.040504717103222815	False
NS3	P26373	RL13	0.442029464	-0.532642924527399	0.006929957311267229	False
NS2B3	P26373	RL13	0.4360638600000001	-0.881281929672606	0.004152121744998999	False
NS3	P23381	SYWC	0.795408982	3.56335949129435	0.3758601635706771	False
Capsid	P09661	RU2A	0.588975472	-0.0605325363031144	0.031290324261012636	False
NS5	P09661	RU2A	0.6623886800000001	1.30144953051696	0.1434467017180395	False
Capsid	O60508	PRP17	0.436526175	0.0	0.012586045720603019	False
NS5	O60508	PRP17	0.8333728819999999	2.16556116801484	0.381839072350341	True
NS3	P53597	SUCA	0.918203922	1.2571030311009	0.35830869131809	False
NS4A	Q8IUX1	T126B	0.84489779	1.61970885967925	0.33749154945233817	False
NS4A	O95757	HS74L	0.0071299	-0.800160049945672	0.00012997485852086783	False
NS5	O95757	HS74L	0.263841983	-0.958869481339855	0.00101472045152269	False
NS3	O95757	HS74L	0.686760611	1.14403048463307	0.14686545481815982	False
NS2B3	O95757	HS74L	0.5752004470000001	0.310805969813608	0.04225563760449559	False
Capsid	Q9BQ39	DDX50	0.726056093	1.69208585931515	0.2292247470508858	False
NS5	Q9BQ39	DDX50	0.563199632	1.15774295637352	0.07782372895055253	False
NS3	Q9BQ39	DDX50	0.007746262999999999	-0.552154333039681	0.00018258892830399473	False
NS5	O95232	LC7L3	0.9634362080000001	0.54997194092287	0.2751718085910954	True
Capsid	Q9H0H5	RGAP1	0.862668522	3.56335949129435	0.4504201962630721	False
Capsid	O95470	SGPL1	0.406147288	-0.253416825570979	0.00760640361882189	False
NS4A	O95470	SGPL1	0.82725565	3.34776964306925	0.41663002987271164	False
NS4A	P56962	STX17	0.534223678	2.12132034355964	0.10545834463978447	False
NS3	P56962	STX17	0.21196201200000003	0.707106781186547	0.004509158314892158	False
NS2B3	P56962	STX17	0.534482256	2.12132034355964	0.1056148184060499	False
NS3	Q86UA1	PRP39	0.919962543	1.81811868577262	0.4367486011784158	False
NS3	P78318	IGBP1	0.60795988	1.14733617472108	0.09912843026619703	False
NS2B3	P78318	IGBP1	0.656331083	0.353026515298793	0.06915328604001084	False
NS3	Q9UIV1	CNOT7	0.908084734	0.719092495506675	0.26206536584535856	False
NS4A	Q9UID3	VPS51	0.273375505	0.050051550201482	0.0039313614832007645	False
NS3	Q9UID3	VPS51	0.690851587	2.75283526108151	0.25982225278617194	False
NS2B3	Q9UID3	VPS51	0.400482638	0.050051550201482	0.010309476869137534	False
NS3	O75665	OFD1	0.8706594489999999	1.75800313162647	0.38009041972376456	True
Capsid	Q3ZCM7	TBB8	0.431593615	1.11160483321911	0.03295717536621048	False
NS3	Q3ZCM7	TBB8	0.379308925	1.82378555687474	0.034530511629337034	False
NS2B3	Q3ZCM7	TBB8	0.18852776599999999	1.00986472983973	0.004722603464785414	False
NS4A	P46459	NSF	0.958257672	2.45714183182267	0.5316642916894717	True
NS4A	Q6ZRP7	QSOX2	0.971116817	3.17396819046349	0.5658965460723213	False
Capsid	Q8WVS4	WDR60	0.8684682899999999	1.61970885967925	0.36111332823363107	False
NS3	Q9UJX2	CDC23	0.8717084509999999	2.45344879246385	0.4441043009442622	False
Capsid	Q06265	EXOS9	0.8037718850000001	1.50191185170258	0.2827960658303911	False
NS5	Q06265	EXOS9	0.434573633	-0.0883477559825046	0.011254511072734936	False
NS3	Q06265	EXOS9	0.17101654000000002	-0.0883477559825046	0.0014369080928666124	False
NS4A	Q01813	PFKAP	0.7029093399999999	0.207193853502687	0.0765059494661752	False
NS3	Q01813	PFKAP	0.21600479699999997	2.69352009553493	0.012885994242370373	False
NS4A	Q9UBB6	NCDN	0.47261546	0.0556465557075452	0.017089584334726206	False
NS3	Q9UBB6	NCDN	0.655572335	2.05892256117917	0.1931974091411154	False
NS2B3	Q9UBB6	NCDN	0.34120675999999994	0.0556465557075452	0.006703921167611996	False
NS4A	Q96DZ1	ERLEC	0.498441095	2.48136899226953	0.09437605630309738	False
NS2B3	Q96DZ1	ERLEC	0.747827544	1.96798230421377	0.2747388135307263	False
NS3	Q9HCN4	GPN1	0.68711362	1.83016377015018	0.20547247512944733	False
NS2B3	Q9HCN4	GPN1	0.5870769840000001	0.48555365330515	0.053228202777921556	False
Capsid	Q9HD33	RM47	0.991915315	2.31686017569978	0.5527716036608424	True
Capsid	Q9BYN8	RT26	0.723830915	2.05080841912624	0.25716171905069574	False
NS5	Q9BYN8	RT26	0.5715711960000001	0.790311537126698	0.06278745055811881	False
NS4A	O75489	NDUS3	0.935671557	3.04979565703177	0.5317834820694662	False
NS3	O75489	NDUS3	0.231530379	-0.127483419747309	0.00229259262536286	False
NS4A	Q93100	KPBB	0.796365425	3.96613120104226	0.35765339952277125	False
Capsid	O43251	RFOX2	0.458552389	0.103013277449251	0.016351914112041465	False
NS4A	O43251	RFOX2	0.563173543	1.03013277449251	0.07140367503647727	False
NS5	O43251	RFOX2	0.28493384	0.103013277449251	0.004563681584512188	False
NS3	O43251	RFOX2	0.279513984	2.88437176857904	0.022035811269432458	False
NS3	Q8IWZ6	BBS7	0.9124652639999999	0.97182531580755	0.3075695261521039	False
NS4A	Q92879	CELF1	0.860508812	1.61970885967925	0.3531423498066052	False
NS4A	Q16186	ADRM1	0.524549213	1.4776858785126	0.07516321382167848	False
NS3	Q16186	ADRM1	0.395169696	-0.0869226987360354	0.008527900483421029	False
NS2B3	Q16186	ADRM1	0.575656256	0.695381589888282	0.05959693503208547	False
NS4A	Q9BW60	ELOV1	0.9901228609999999	2.17306746840088	0.5395876351744552	False
NS4A	Q6NUQ4	TM214	0.875194244	2.74873708374511	0.4625180363949386	False
Capsid	P60842	IF4A1	0.35959281200000004	-0.660410336202392	0.003235903510170491	False
NS4A	P60842	IF4A1	0.45426197700000004	0.106517796161676	0.015941826163980183	False
NS5	P60842	IF4A1	0.46612834700000005	0.48998186234371	0.025198427701045488	False
NS3	P60842	IF4A1	0.412651093	1.25690999470778	0.031907350210306135	False
NS2B3	P60842	IF4A1	0.4624751140000001	-0.660410336202392	0.006746434721512248	False
NS3	Q6IA86	ELP2	0.608823648	1.47659905288316	0.12054542648845974	False
NS2B3	Q6IA86	ELP2	0.6178183110000001	0.0399080825103558	0.04116067124898894	False
Capsid	Q96D09	GASP2	0.278335185	0.0	0.003871575084872596	False
NS5	Q96D09	GASP2	0.492841921	0.0	0.018394248590029923	False
NS3	Q96D09	GASP2	0.6006350629999999	0.651920240520265	0.06630192002008826	False
NS5	Q6NUN9	ZN746	0.9837356939999999	1.4184771040401	0.4431630009589379	False
NS5	Q14493	SLBP	0.98373629	1.4184771040401	0.4431635336923935	False
NS4A	P46060	RAGP1	0.8685145270000001	1.39545982847058	0.33156697334891017	False
NS3	P46060	RAGP1	0.214383901	0.76750290565882	0.004843377372711212	False
Capsid	Q9H9J2	RM44	0.990616509	1.75800313162647	0.4962158330073484	False
Capsid	Q9H0U9	TSYL1	0.785551309	0.250924217569694	0.1167479191782814	False
NS5	Q9H0U9	TSYL1	0.358312647	1.00369687027877	0.01812669123541039	False
Capsid	P30519	HMOX2	0.39987273300000004	-0.0775601038539611	0.008915200102550756	False
NS4A	P30519	HMOX2	0.889127311	2.24924301176487	0.44791441064870335	False
NS4A	P04920	B3A2	0.879914753	2.74873708374511	0.4675454061794842	False
NS4A	P06493	CDK1	0.459651377	0.589776271603662	0.026393654026608863	False
NS3	P06493	CDK1	0.458846462	0.165137356049025	0.01748386606655107	False
NS2B3	P06493	CDK1	0.6361252180000001	0.589776271603662	0.07646061931625062	False
Capsid	Q92665	RT31	0.659104732	0.606178737390945	0.08742438139818376	False
NS5	Q92665	RT31	0.615705316	1.35012536964347	0.11666398365775761	False
NS4A	Q96EC8	YIPF6	0.9902468689999999	2.57388784162189	0.5674656943169031	False
NS4A	Q587I9	SFT2C	0.9902468689999999	2.57388784162189	0.5674656943169031	True
Capsid	Q6P4A7	SFXN4	0.21566984900000002	-0.714953210044854	0.0009607893481995289	False
NS4A	Q6P4A7	SFXN4	0.466676794	2.10017505450676	0.06958528101114966	False
NS3	Q6P4A7	SFXN4	0.483541894	0.893691512556068	0.03966455298000186	False
NS2B3	Q6P4A7	SFXN4	0.576263515	0.0893691512556068	0.034070361235194725	False
NS4A	P61586	RHOA	0.877293348	1.78728524683204	0.39025149070249976	False
NS3	P61586	RHOA	0.292151321	0.217961615467323	0.005450382573780438	False
NS4A	Q9Y5Y2	NUBP2	0.549914598	1.78504808816202	0.10139048301512825	False
NS3	Q9Y5Y2	NUBP2	0.190002632	0.0939498993769485	0.0020698374694861294	False
NS2B3	Q9Y5Y2	NUBP2	0.636273392	0.0939498993769485	0.048254261431554056	False
NS4A	O95139	NDUB6	0.960857072	3.68365657139647	0.5452971973837989	False
NS3	Q12769	NU160	0.804479168	2.74873708374511	0.38473706792266404	False
Capsid	Q9H7H0	MET17	0.970006705	0.624521052740937	0.29388630039285574	False
Capsid	Q92841	DDX17	0.5430855400000001	1.31449658689281	0.0763789585955324	False
NS4A	Q92841	DDX17	0.33897296400000004	-0.873329924168514	0.0020670769191555613	False
NS5	Q92841	DDX17	0.548394719	1.31449658689281	0.07878754171754035	False
NS3	Q92841	DDX17	0.36715559200000003	-0.549207478085354	0.003963237861925504	False
NS2B3	Q92841	DDX17	0.329524009	-1.03539114721009	0.0015225261042102671	False
Capsid	Q00577	PURA	0.579997807	0.869798993628982	0.0700370757460286	False
NS5	Q00577	PURA	0.637653772	1.29294444998903	0.12638052805074115	False
NS3	Q00577	PURA	0.262885677	0.0235080809088914	0.0035103256134371946	False
NS3	Q99470	SDF2	0.802906857	2.08389944461542	0.34222239662768567	False
NS4A	Q96AA3	RFT1	0.879915349	2.74873708374511	0.46754603918787374	False
NS4A	Q12907	LMAN2	0.878712678	3.15449162321634	0.47417861261926175	False
NS5	Q8N954	GPT11	0.879329142	2.74873708374511	0.46692321761795635	True
Capsid	P02533	K1C14	0.014258607999999999	-0.178504475163289	0.0003087652629709663	False
NS4A	P02533	K1C14	0.771649131	1.53513848640429	0.25601040994804464	False
NS3	P02533	K1C14	0.063684475	0.678317005620499	0.0011842796664086593	False
NS4A	O75438	NDUB1	0.991603944	2.40417597827258	0.5586395361078343	True
Capsid	P51114	FXR1	0.494605168	0.435518625157683	0.028887791915573457	False
NS5	P51114	FXR1	0.737251126	2.28006809641375	0.28697554200318065	False
NS3	P51114	FXR1	0.23032223500000001	-0.256187426563343	0.0019512659478261377	False
Capsid	P78316	NOP14	0.791356309	1.58948999304269	0.2808917075705464	False
NS4A	P78316	NOP14	0.247329093	-0.276433042268295	0.002190390780560313	False
NS5	P78316	NOP14	0.42574182000000005	-0.276433042268295	0.008502878033353662	False
Capsid	P11021	BIP	0.33026819100000004	-1.26307898441563	0.0010857170013615833	False
NS4A	P11021	BIP	0.353390829	-0.964909519242106	0.002022490796951576	False
NS5	P11021	BIP	0.38259872699999997	-0.144943490014909	0.007285560565813551	False
NS3	P11021	BIP	0.475467987	0.488666623478835	0.0267753307469197	False
NS2B3	P11021	BIP	0.6709460199999999	1.68134448417294	0.18013473575573594	False
NS4A	Q9HAV4	XPO5	0.79320223	1.88887023347254	0.3141429214051801	False
NS2B3	Q9HAV4	XPO5	0.49144694499999997	-0.226664428016704	0.014103920110747546	False
NS4A	Q92896	GSLG1	0.39569816900000004	0.673580597060356	0.018241571879670872	False
NS5	Q92896	GSLG1	0.399373149	0.673580597060356	0.018725528715854766	False
NS2B3	Q92896	GSLG1	0.792891912	2.12851468671073	0.3352465219686632	False
NS4A	P43307	SSRA	0.59629154	2.75119411693706	0.16949308633106533	False
NS3	P43307	SSRA	0.348960487	-0.0387492129146064	0.006406266749702752	False
NS2B3	P43307	SSRA	0.5329089520000001	-0.0387492129146064	0.02279285528793078	False
NS4A	Q13315	ATM	0.831197866	3.88427393798461	0.40102269826140025	False
NS4A	Q93063	EXT2	0.860508812	1.61970885967925	0.3531423498066052	False
Capsid	P98179	RBM3	0.73169997	0.894756205979225	0.15342384659656938	False
NS5	P98179	RBM3	0.552552884	0.391455840115911	0.039839829351547014	False
NS4A	Q15054	DPOD3	0.493904668	2.20711237349614	0.08539553126924182	False
NS3	Q15054	DPOD3	0.224153883	0.788254419105764	0.00534537933888854	False
NS2B3	Q15054	DPOD3	0.47220772099999997	0.788254419105764	0.03391109983803878	False
NS5	O75822	EIF3J	0.8730689629999999	1.78504808816202	0.3856845600129251	False
NS3	Q8ND24	RN214	0.913575972	2.42956328951888	0.486169735235156	False
NS5	Q9Y5U2	TSSC4	0.456506574	1.12216721537356	0.039249677364115484	False
NS3	Q9Y5U2	TSSC4	0.6007832679999999	1.12216721537356	0.0938257837623994	False
Capsid	P62314	SMD1	0.5073812600000001	1.11132476578304	0.0540179985852612	False
NS4A	P62314	SMD1	0.273857746	-0.0653720450460613	0.0034724424151043824	False
NS5	P62314	SMD1	0.6655305199999999	1.89578930633578	0.19128764524225556	False
NS3	P62314	SMD1	0.22945176000000003	-0.457604315322429	0.0015112471554032689	False
NS4A	Q8NBI6	XXLT1	0.878712678	3.15449162321634	0.47417861261926175	False
Capsid	P62424	RL7A	0.505322307	1.9083115292221	0.08223810414367523	False
NS4A	P62424	RL7A	0.343731933	-0.848138457432044	0.002220511812794923	False
NS5	P62424	RL7A	0.49590146	1.11318172537956	0.05033127330821015	False
NS3	P62424	RL7A	0.43117898	-0.477077882305525	0.0068981229869202795	False
NS2B3	P62424	RL7A	0.42267050800000006	-0.636103843074033	0.005286461193954905	False
NS5	P30414	NKTR	0.9531295179999999	2.22410536271698	0.5098332672488288	True
Capsid	Q15233	NONO	0.39701000000000003	-0.30335846863407	0.006709227628983288	False
NS4A	Q15233	NONO	0.386753114	-0.461632452269237	0.005121111539249303	False
NS5	Q15233	NONO	0.555826892	1.2793813677176	0.08052942873203511	False
NS3	Q15233	NONO	0.411107799	-0.0659474931813196	0.009787106368877582	False
NS2B3	Q15233	NONO	0.38833397700000005	-0.699043427721987	0.003798145770791979	False
NS5	Q63ZY3	KANK2	0.427783109	0.875765351865846	0.02696602701122456	False
NS3	Q63ZY3	KANK2	0.6333319089999999	0.875765351865846	0.09420388352387057	False
NS5	Q13617	CUL2	0.592026213	2.18730946115158	0.1475160901941781	False
NS2B3	Q13617	CUL2	0.568559473	1.27169154718115	0.08620625540229465	False
NS4A	P63092	GNAS2	0.23460716599999998	-0.351915749401067	0.0017997789233771002	False
NS3	P63092	GNAS2	0.673497552	-0.0185218815474245	0.05243007234637064	False
NS2B3	P63092	GNAS2	0.37855169	0.314871986306218	0.011572353187008532	False
NS4A	Q15370	ELOB	0.34009007300000005	0.0	0.0062551358122397895	False
NS5	Q15370	ELOB	0.47460315200000003	2.27660423202372	0.07739749610546312	False
NS3	Q15370	ELOB	0.469239334	-0.455320846404743	0.009211671413922517	False
NS2B3	Q15370	ELOB	0.5886248420000001	0.455320846404743	0.05226962143024278	False
NS3	Q9H4B6	SAV1	0.7674218959999999	2.10128777017635	0.3059600670853866	False
NS2B3	Q9H4B6	SAV1	0.530620461	-0.12360516295155	0.02044060984816799	False
NS3	Q9UNK9	ANGE1	0.8048494039999999	2.74873708374511	0.3851519742903728	False
Capsid	P78332	RBM6	0.41827212599999997	0.445435403187374	0.017433655176496376	False
NS5	P78332	RBM6	0.442977158	3.65257030613647	0.0695025049573765	False
NS4A	P51570	GALK1	0.860508812	1.61970885967925	0.3531423498066052	False
Capsid	O75817	POP7	0.9937961559999999	2.17306746840088	0.5428448329778127	False
NS4A	O60664	PLIN3	0.84958685	1.61970885967925	0.3421929029296381	True
NS4A	P09669	COX6C	0.816919647	3.24136356619253	0.40612754428825326	False
NS3	P09669	COX6C	0.25984858	-0.405170445774066	0.002070915976241047	False
NS2B3	P09669	COX6C	0.42328091900000003	-0.270113630516044	0.008420384062068851	False
NS3	Q9UBN7	HDAC6	0.8048494039999999	2.74873708374511	0.3851519742903728	False
Capsid	P16989	YBOX3	0.621848427	0.528503726734686	0.06719327972450306	False
NS5	P16989	YBOX3	0.635552994	0.93046430763149	0.0991204466541498	False
NS3	P16989	YBOX3	0.013847897999999999	-0.54339115565679	0.00019589253078004432	False
NS2B3	P16989	YBOX3	0.018372264	-0.54339115565679	0.00020461051005216184	False
NS4A	Q6P1Q0	LTMD1	0.990122265	2.17306746840088	0.5395871047174932	False
NS5	Q10570	CPSF1	0.888386524	2.03036542677494	0.4276421846289635	True
NS3	Q10570	CPSF1	0.326069692	-0.340223395837962	0.0037830461735960078	False
NS4A	Q5TGZ0	MIC10	0.982568644	3.17396819046349	0.5761769931121604	False
NS5	Q56P03	EAPP	0.6471038840000001	1.21824750528248	0.12683434397230758	False
NS3	Q56P03	EAPP	0.584813938	1.21824750528248	0.09137110930998235	False
Capsid	P27448	MARK3	0.680896288	1.73367863633239	0.19254940015682975	False
NS5	P27448	MARK3	0.372073538	0.282226754751785	0.010684136647096469	False
Capsid	P62854	RS26	0.569369454	1.64644663861797	0.10612512026797821	False
NS5	P62854	RS26	0.504522487	0.734568500306481	0.039984554987361955	False
NS3	P62854	RS26	0.43311345200000007	-0.177309638005013	0.010062347246736547	False
NS2B3	P62854	RS26	0.286890566	-0.405279172582886	0.002571504281334305	False
NS3	Q9P2F8	SI1L2	0.9101204359999999	2.05892256117917	0.4526250681624859	False
NS4A	Q9UI09	NDUAC	0.958982191	3.59902616700005	0.5469621933813852	True
NS3	Q9BT25	HAUS8	0.650402408	0.25304175905716	0.06100742047055421	False
NS2B3	Q9BT25	HAUS8	0.605182049	1.39172967481438	0.11298083547162187	False
NS4A	Q8N1F7	NUP93	0.583130224	1.91041016987842	0.1281542871669495	False
NS3	Q8N1F7	NUP93	0.527893675	0.927913511083805	0.0537819402992495	False
NS2B3	Q8N1F7	NUP93	0.47614013299999997	-0.054583147710812	0.015512024630218585	False
NS2B3	Q8N8A6	DDX51	0.876521519	2.74873708374511	0.4639343413190566	False
NS4A	O15400	STX7	0.9931233500000001	2.45073712777149	0.5629742952244369	True
NS3	Q9UNY4	TTF2	0.8939226109999999	0.434613493680177	0.20549478872431504	False
Capsid	P06576	ATPB	0.30235767300000005	-0.73258129822883	0.0018942582419499581	False
NS4A	P06576	ATPB	0.67697944	2.03584747518841	0.21102435578295045	False
NS5	P06576	ATPB	0.289039798	-0.73258129822883	0.001705610999484533	False
NS3	P06576	ATPB	0.366602007	-0.441167743132279	0.004531373150814558	False
NS2B3	P06576	ATPB	0.5269817	0.287366144609099	0.030813333933420888	False
NS3	Q9BRT8	CBWD1	0.7282716359999999	1.41617638574987	0.20463891208481333	False
NS2B3	Q9BRT8	CBWD1	0.385048446	0.074535599249993	0.00946939218133327	False
NS5	Q6I9Y2	THOC7	0.880162173	2.74873708374511	0.467808151418878	False
Capsid	P62841	RS15	0.6767153640000001	1.50809605349165	0.1709093530324813	False
NS4A	P62841	RS15	0.352788223	-0.323824305964465	0.0047269602650293445	False
NS5	P62841	RS15	0.501909692	0.84194319550761	0.04285679969039333	False
NS3	P62841	RS15	0.32811850300000006	-0.490362520460476	0.003184845160118196	False
NS5	P42336	PK3CA	0.87031947	3.56335949129435	0.458670930368055	False
NS3	O14734	ACOT8	0.951402942	0.54139029200371	0.26464166118613586	False
Capsid	P62750	RL23A	0.535930886	1.53687674996731	0.08300658992584115	False
NS4A	P62750	RL23A	0.37301120800000004	-0.455528565779784	0.004666097075342322	False
NS5	P62750	RL23A	0.5156427560000001	0.847197986824085	0.0469048971487429	False
NS3	P62750	RL23A	0.38889140800000005	-0.608790513144945	0.0043013312740874405	False
NS2B3	P62750	RL23A	0.40034838100000003	-0.762052460510106	0.003803458385333473	False
NS4A	Q9UBF6	RBX2	0.879915945	2.74873708374511	0.46754667219581886	False
NS4A	Q9ULF5	S39AA	0.5479199109999999	0.58309518948453	0.04602928771154668	False
NS2B3	Q9ULF5	S39AA	0.6811594350000001	0.58309518948453	0.09590929140516384	False
Capsid	Q8N5L8	RP25L	0.745350814	1.17206543065538	0.19308427609818296	False
NS5	Q8N5L8	RP25L	0.52951796	0.293016357663844	0.031478822871245385	False
Capsid	P62899	RL31	0.5818323710000001	1.42930982312958	0.10169160427193978	False
NS4A	P62899	RL31	0.357441395	-0.609479283070351	0.0034070659967207558	False
NS5	P62899	RL31	0.546698436	1.23513943206292	0.0743022448193359	False
NS3	P62899	RL31	0.379960633	-0.512394087537021	0.004567742846670947	False
NS2B3	P62899	RL31	0.313743643	-0.900734869670341	0.0016377956917426502	False
Capsid	Q14331	FRG1	0.8612492839999999	1.61970885967925	0.353884326366624	False
Capsid	Q9UMY1	NOL7	0.7091707460000001	0.375049248145199	0.09211754219490649	False
NS5	Q9UMY1	NOL7	0.5481100299999999	0.375049248145199	0.03818827868519369	False
NS3	Q9ULV4	COR1C	0.754407133	-0.0139159170179905	0.0786539470824771	False
NS4A	Q10472	GALT1	0.879914753	2.74873708374511	0.4675454061794842	False
Capsid	P51571	SSRD	0.34251773800000007	-0.692396868548566	0.002726079589145113	False
NS4A	P51571	SSRD	0.477806807	2.73496763076684	0.08712712205975437	False
NS5	P51571	SSRD	0.338307232	0.242338903991998	0.007979469071706765	False
NS3	P51571	SSRD	0.42172024399999997	-0.380818277701711	0.007280559371194077	False
NS2B3	P51571	SSRD	0.543195438	-0.380818277701711	0.01634385922877635	False
Capsid	Q96ER3	SAAL1	0.845545107	1.06241530827773	0.2632728335804839	False
NS5	O00193	SMAP	0.9934253239999999	2.17306746840088	0.5425171118746988	False
NS4A	Q12981	SEC20	0.984177172	3.1916581823253	0.5775889391093939	False
Capsid	Q12849	GRSF1	0.745561477	1.63332539302501	0.241748612380772	False
NS5	Q12849	GRSF1	0.537760578	0.678784578919483	0.046939710484326755	False
NS3	Q12849	GRSF1	0.13638112200000002	-0.466664398007145	0.0006721284159435974	False
Capsid	Q96HA1	P121A	0.479943676	1.81811868577262	0.06767548360286138	False
NS4A	Q96HA1	P121A	0.58974788	1.81811868577262	0.12792793408435538	False
NS3	Q8NBA8	DTWD2	0.870474927	2.45344879246385	0.44278880482784666	False
Capsid	Q04637	IF4G1	0.16961236699999999	-0.733986550910897	0.0006322189221619523	False
NS4A	Q04637	IF4G1	0.49745214400000004	0.435195565584337	0.02941468526109808	False
NS5	Q04637	IF4G1	0.620888024	1.253623047131	0.1133368824647336	False
NS3	Q04637	IF4G1	0.310250121	-0.266313704312803	0.003661665424957781	False
NS2B3	Q04637	IF4G1	0.3205454120000001	-0.733986550910897	0.0021779118814007356	False
Capsid	P36873	PP1G	0.562806255	0.191267413690219	0.03489621675182253	False
NS5	P36873	PP1G	0.543912285	1.66675889072905	0.0928072473372414	False
NS3	P36873	PP1G	0.30184432000000005	1.17492839838277	0.013377227921167708	False
NS3	Q9Y371	SHLB1	0.8744235149999999	2.17306746840088	0.42620639977509744	False
NS3	P53350	PLK1	0.8048494039999999	2.74873708374511	0.3851519742903728	False
NS4A	O00487	PSDE	0.445122169	0.273869498248623	0.01778501873974758	False
NS3	O00487	PSDE	0.492928162	0.97810535088794	0.04487891000898086	False
NS2B3	O00487	PSDE	0.624589142	1.68234120352726	0.14436986932368567	False
Capsid	Q7LGA3	HS2ST	0.22486600099999998	-0.23443918471008	0.0019139440466886073	False
NS4A	Q7LGA3	HS2ST	0.8246322290000001	2.77977890441952	0.4083298458584297	False
NS2B3	Q7LGA3	HS2ST	0.32808375700000003	0.0669826242028801	0.006142406926540276	False
NS4A	Q14978	NOLC1	0.31787710599999996	0.0257804900954148	0.005430555390456832	False
NS5	Q14978	NOLC1	0.771253628	3.27412224211767	0.35432419161175555	False
NS4A	P11717	MPRI	0.6572716999999999	2.7285321638037	0.225004042823731	False
NS2B3	P11717	MPRI	0.569493671	-0.139414052165152	0.02551970438715061	False
NS3	O60282	KIF5C	0.79226138	3.56335949129435	0.37232225597875646	False
NS4A	P22234	PUR6	0.978522133	1.98373011903968	0.5110181302633653	False
NS4A	Q96G23	CERS2	0.668240287	2.80541803843391	0.23790788103817673	False
NS2B3	Q96G23	CERS2	0.5082655469999999	1.12216721537356	0.05471815347423625	False
Capsid	Q9NZE8	RM35	0.880008504	2.74873708374511	0.4676449731496824	False
Capsid	O00629	IMA3	0.976639504	1.4184771040401	0.4367912535651059	False
NS4A	O60704	TPST2	0.9294664589999999	1.55377545660154	0.41238111766782193	True
Capsid	Q9Y291	RT33	0.803911169	1.27169154718115	0.2546525653396057	False
NS5	Q9Y291	RT33	0.370841408	0.356073633210723	0.01138905353739495	False
Capsid	Q99575	POP1	0.710915315	0.943151569855519	0.14443380662460265	False
NS5	Q99575	POP1	0.572900829	0.314383856618506	0.04182898274034033	False
Capsid	Q9Y605	MOFA1	0.868470078	1.61970885967925	0.36111511744515884	False
Capsid	P14678	RSMB	0.46415185800000003	1.15070095441779	0.04209141972378818	False
NS4A	P14678	RSMB	0.236019966	-0.617449292614423	0.0012969753997702912	False
NS5	P14678	RSMB	0.583010289	1.15070095441779	0.08666633336480432	False
NS3	P14678	RSMB	0.42333535000000005	0.140329384685096	0.013344124010585547	False
NS2B3	P14678	RSMB	0.35549896400000003	-0.870042185047596	0.0023528458227074713	False
NS4A	Q9NTJ5	SAC1	0.990122265	2.17306746840088	0.5395871047174932	True
Capsid	Q9GZR7	DDX24	0.8357547329999999	1.2194175223644	0.2765786185317499	False
NS5	Q9GZR7	DDX24	0.453337274	-0.0623060047923414	0.013186823322783764	False
NS4A	P60763	RAC3	0.695358401	2.75690571121486	0.2646686222649616	False
NS3	P60763	RAC3	0.184129178	1.48448769065415	0.006253356825307897	False
Capsid	Q9BTD8	RBM42	0.740077141	0.818958137856873	0.15107205869314594	False
NS5	Q9BTD8	RBM42	0.5318576180000001	0.116994019693839	0.026747091592989238	False
NS4A	O75477	ERLN1	0.880310446	2.65131563257024	0.4639357685365395	False
NS2B3	O75477	ERLN1	0.405605629	-0.120514346935011	0.008847015355628927	False
NS4A	Q9H9S5	FKRP	0.95806719	3.26615989405215	0.5535123576970019	False
Capsid	P29558	RBMS1	0.8757111310000001	1.20966147224914	0.31179891974055085	False
NS3	P29558	RBMS1	0.220763213	0.636663932762708	0.004563898778621111	False
NS4A	Q969Z0	FAKD4	0.9631573389999999	1.55377545660154	0.44416566711249494	True
Capsid	P04843	RPN1	0.26270134100000003	-0.650819674226424	0.0015427352703908193	False
NS4A	P04843	RPN1	0.60890562	2.19871511562981	0.16124150784491373	False
NS3	P04843	RPN1	0.29125887100000003	-0.524173683566147	0.002288969478675857	False
NS2B3	P04843	RPN1	0.6401699350000001	0.425671246385932	0.06778755863623484	False
Capsid	P16615	AT2A2	0.379085447	-0.133333767858297	0.007196329926374515	False
NS4A	P16615	AT2A2	0.5873586749999999	2.26667405359105	0.1472648669976549	False
NS5	P16615	AT2A2	0.29031990399999996	-0.828072874067319	0.0015101281478357455	False
NS3	P16615	AT2A2	0.40111676900000004	0.119298634399529	0.011152175403239574	False
NS2B3	P16615	AT2A2	0.443131151	-1.01754717576069	0.0035863061046400276	False
NS3	Q96CX2	KCD12	0.975808857	0.074535599249993	0.19803953440647382	False
NS4A	Q9UHD9	UBQL2	0.9915747399999999	2.40417597827258	0.5586138048886662	False
NS4A	P14854	CX6B1	0.740963313	2.85598411835267	0.3167553016203663	False
NS3	P14854	CX6B1	0.134981268	-0.34035043897467	0.0007774117612952625	False
NS2B3	P14854	CX6B1	0.51041141	-0.0739892258640587	0.01900134172352781	False
NS4A	Q8IXB1	DJC10	0.26942701799999996	0.377459586479368	0.005338041758859047	False
NS3	Q8IXB1	DJC10	0.333794618	0.735052878933506	0.012194533434073323	False
NS2B3	Q8IXB1	DJC10	0.7373017260000001	0.735052878933506	0.14053512724033457	False
Capsid	Q96FX7	TRM61	0.77895613	1.85575911411259	0.29629979277408663	False
NS5	Q96FX7	TRM61	0.408658572	1.04103560059975	0.026750053545438905	False
NS4A	Q9H2H9	S38A1	0.879915349	2.74873708374511	0.46754603918787374	False
NS4A	Q99720	SGMR1	0.954922568	2.43136229997606	0.5268725824522612	False
NS4A	Q9UN37	VPS4A	0.496716435	0.918288608365566	0.04397182806522729	False
NS3	Q9UN37	VPS4A	0.375909631	0.367315443346227	0.011949585237238745	False
NS2B3	Q9UN37	VPS4A	0.42815922799999995	-0.183657721673113	0.009648698181599462	False
Capsid	O14893	GEMI2	0.48607494900000003	0.0	0.017594538676059396	False
NS4A	O14893	GEMI2	0.7466486270000001	1.57090481426593	0.2365092771510347	False
Capsid	Q15287	RNPS1	0.256925415	-0.226969494679685	0.0025126738127894933	False
NS5	Q15287	RNPS1	0.781069097	2.49666444147653	0.34734291325142547	False
NS3	Q15287	RNPS1	0.401599621	-0.226969494679685	0.007596978575022966	False
NS5	O60684	IMA7	0.986853635	1.24948969175256	0.4192448705572745	True
Capsid	Q5SSJ5	HP1B3	0.7423346120000001	2.01417757507342	0.27296891501405246	False
NS5	Q5SSJ5	HP1B3	0.546882595	0.792092304804155	0.054365635374382104	False
NS3	Q9BY89	K1671	0.913792539	2.201596459558	0.4692901349817174	False
NS3	P14373	TRI27	0.8048494039999999	2.74873708374511	0.3851519742903728	False
Capsid	P28066	PSA5	0.339198445	-0.796204848854503	0.002306551289384669	False
NS4A	P28066	PSA5	0.38234120400000005	0.568717749181788	0.015113155114086452	False
NS5	P28066	PSA5	0.331338208	0.568717749181788	0.010352877748168435	False
NS3	P28066	PSA5	0.5070620180000001	0.568717749181788	0.03529512573692793	False
NS2B3	P28066	PSA5	0.5764144200000001	0.568717749181788	0.053825520510213616	False
Capsid	Q9P2N5	RBM27	0.839497323	1.06241530827773	0.2580302073326126	False
NS5	Q96S55	WRIP1	0.39494717999999995	0.564861991170471	0.016491643069475148	False
NS3	Q96S55	WRIP1	0.603690513	2.59836515938417	0.1719939840590971	False
Capsid	Q13428	TCOF	0.222798557	-0.275379973691494	0.001791312637566478	False
NS5	Q13428	TCOF	0.96262439	2.55709975570673	0.5415621412657983	True
Capsid	Q9Y2W1	TR150	0.28226512100000006	-0.442043089731192	0.0023669769865734334	False
NS4A	Q9Y2W1	TR150	0.29006378200000005	-0.442043089731192	0.0025179968913449095	False
NS5	Q9Y2W1	TR150	0.932943015	2.10764191402221	0.4800133118790636	False
NS3	Q9Y2W1	TR150	0.240454621	-0.398083003459582	0.0017835796711158486	False
Capsid	Q15046	SYK	0.210536721	-0.475126569929082	0.0012620381339917323	False
NS4A	Q15046	SYK	0.43595688	0.339376121377916	0.017813321791951643	False
NS5	Q15046	SYK	0.33908209000000006	-0.88237791558258	0.002042488989470041	False
NS3	Q15046	SYK	0.518076706	1.96838150399191	0.09089273137722434	False
NS2B3	Q15046	SYK	0.5335729790000001	-0.067875224275583	0.022164041077972742	False
NS3	O43684	BUB3	0.504213779	0.64932810206165	0.03716518573260655	False
NS2B3	O43684	BUB3	0.556162555	0.64932810206165	0.05116616899778087	False
NS3	O14617	AP3D1	0.916136175	2.42956328951888	0.4887600254750019	False
Capsid	O00488	ZN593	0.867050244	3.56335949129435	0.4551533969369725	False
Capsid	P28072	PSB6	0.23102249700000005	-0.690717375309475	0.001128328723460513	False
NS4A	P28072	PSB6	0.369831717	-0.0986739107584963	0.006994759452774203	False
NS5	P28072	PSB6	0.307423025	-1.28276083986045	0.0008823552678158003	False
NS3	P28072	PSB6	0.544838486	1.08541301834346	0.06662712279255545	False
NS2B3	P28072	PSB6	0.590632746	1.08541301834346	0.0866201799645733	False
NS4A	Q9H845	ACAD9	0.992379302	2.71028059443206	0.575561328583608	False
NS4A	P38606	VATA	0.202388196	-0.593636794217996	0.0010105020184294643	False
NS3	P38606	VATA	0.559224945	1.18727358843599	0.0775273931843269	False
NS2B3	P38606	VATA	0.680789211	0.474909435374397	0.08741072039154635	False
NS4A	Q9BQB6	VKOR1	0.990124649	2.17306746840088	0.5395892265415186	False
Capsid	Q9NX24	NHP2	0.6512350250000001	1.41936602895667	0.14490347733808362	False
NS5	Q9NX24	NHP2	0.6132979940000001	0.397422488107869	0.05703639814829544	False
Capsid	P18124	RL7	0.513114198	1.38711964802891	0.06663575990969493	False
NS4A	P18124	RL7	0.373618736	-0.739505427498063	0.0032273227954184316	False
NS5	P18124	RL7	0.48294688900000005	1.07206408128417	0.045041431641556606	False
NS3	P18124	RL7	0.430658726	-0.50321375243951	0.006648128856056604	False
NS2B3	P18124	RL7	0.412654112	-0.660741535811879	0.004764879871329498	False
NS4A	P52789	HXK2	0.536057571	1.20082924963787	0.06826589937033836	False
NS3	P52789	HXK2	0.374111908	1.20082924963787	0.02339820096550034	False
NS2B3	P52789	HXK2	0.546150845	0.218332590843248	0.03240710630763097	False
NS3	Q96MX6	WDR92	0.614290548	0.342005910418647	0.05448377438466511	False
NS2B3	Q96MX6	WDR92	0.62059393	0.90165194564916	0.0897254538706713	False
NS3	Q9NWV8	BABA1	0.874516074	2.17306746840088	0.4263037393576316	False
NS2B3	O14967	CLGN	0.876152475	3.56335949129435	0.4649160124638317	False
Capsid	Q13838	DX39B	0.437349373	0.120130093601872	0.01440212155707577	False
NS5	Q13838	DX39B	0.819548743	1.80195140402808	0.3325183458736359	False
NS3	Q13838	DX39B	0.024267054	-0.120130093601872	0.00036377244500970384	False
Capsid	Q9Y5L4	TIM13	0.48225744	0.707106781186547	0.03388170809897403	False
NS4A	Q9Y5L4	TIM13	0.231286979	-0.707106781186547	0.0011060015270001845	False
NS5	Q9Y5L4	TIM13	0.420968322	0.0	0.011290638272709123	False
NS3	Q9Y5L4	TIM13	0.389545864	0.0	0.00902200907080265	False
NS2B3	Q9Y5L4	TIM13	0.49896558999999996	-0.707106781186547	0.008090671783364478	False
Capsid	Q9NVV4	PAPD1	0.8472728749999999	3.79434038670619	0.42367804341922516	False
NS5	Q9NW82	WDR70	0.990248061	1.47875051869447	0.4579778678891494	True
NS3	Q6P1K2	PMF1	0.804819147	2.74873708374511	0.385118067951089	False
NS3	Q8N720	ZN655	0.8672347659999999	1.4184771040401	0.33349282316544304	False
Capsid	O60524	NEMF	0.821850003	0.753665092444774	0.2007387831592067	False
NS4A	P98194	AT2C1	0.914531239	2.87597163880743	0.5075296435216567	False
NS3	P98194	AT2C1	0.192277668	0.186751405117365	0.0023282564951765078	False
NS5	Q96C57	CSTOS	0.9829673489999999	2.50410885439505	0.5571867705692811	True
Capsid	P39019	RS19	0.585191323	2.04973120889569	0.13627586092736124	False
NS4A	P39019	RS19	0.36861214500000006	-0.551850710087303	0.003992549175153581	False
NS5	P39019	RS19	0.491574528	0.488782057505897	0.02975080961440927	False
NS3	P39019	RS19	0.38251202900000003	-0.693755178395466	0.0036660103036522842	False
NS2B3	P39019	RS19	0.39411064800000006	-0.693755178395466	0.003989399287080511	False
NS5	Q8N2M8	CLASR	0.991298255	1.7002261306744	0.48952257964032997	True
NS4A	P14314	GLU2B	0.55876346	0.235702260395516	0.03560233617670268	False
NS2B3	P14314	GLU2B	0.691205155	0.235702260395516	0.07415396760092452	False
Capsid	O75569	PRKRA	0.867049648	3.56335949129435	0.45515275456673976	False
Capsid	Q15776	ZKSC8	0.625433844	1.2571030311009	0.1162810969509506	False
NS3	Q15776	ZKSC8	0.354938873	1.2571030311009	0.02111912826183819	False
Capsid	Q15050	RRS1	0.768328828	1.25706099189546	0.2216217824006623	False
NS5	Q15050	RRS1	0.514562918	0.017220013587609	0.021568559398887913	False
Capsid	Q9GZT3	SLIRP	0.264782823	-0.1734296645594	0.002851659059264726	False
NS4A	Q9GZT3	SLIRP	0.639909203	1.07526392026828	0.11185697305870271	False
NS5	Q9GZT3	SLIRP	0.539379079	1.69961071268212	0.09182570563793686	False
NS4A	Q14108	SCRB2	0.879915349	2.74873708374511	0.46754603918787374	False
NS3	Q9H3G5	CPVL	0.305287414	1.81811868577262	0.019915004565449503	False
NS2B3	Q9H3G5	CPVL	0.689894743	1.81811868577262	0.20702397271330558	False
NS3	Q9Y5B8	NDK7	0.8048494039999999	2.74873708374511	0.3851519742903728	False
NS4A	Q8N2K0	ABD12	0.991915911	2.33601221552532	0.5541772009027013	False
Capsid	P38935	SMBP2	0.987931702	1.75800313162647	0.4938079155778505	False
NS4A	Q8N2G8	GHDC	0.87519484	2.74873708374511	0.46251867284875586	True
Capsid	Q15369	ELOC	0.3265899990000001	-1.33625980923538	0.0009413903457021207	False
NS4A	Q15369	ELOC	0.32709946700000003	0.121478164475944	0.006462595544253245	False
NS5	Q15369	ELOC	0.465214586	0.850347151331606	0.03402514277819205	False
NS3	Q15369	ELOC	0.43373248200000003	-0.97182531580755	0.003589243934828829	False
NS2B3	Q15369	ELOC	0.5961802490000001	0.485912657903775	0.056093265416546724	False
Capsid	O15446	RPA34	0.7365228589999999	1.66175747583597	0.23608266930197505	False
NS5	O15446	RPA34	0.5500682669999999	1.20157848252755	0.07418839271776817	False
NS4A	P62491	RB11A	0.97102545	1.07937232068015	0.3767670939078554	False
NS4A	Q9NWZ8	GEMI8	0.875195436	2.74873708374511	0.4625193093021473	False
NS3	Q15637	SF01	0.955289228	0.875765351865846	0.32766448126811304	False
Capsid	Q9NX58	LYAR	0.761165089	0.878177874939425	0.17205216214938573	False
NS5	Q9NX58	LYAR	0.48641243500000003	-0.155938127325692	0.014809957667442702	False
NS3	Q9NX58	LYAR	0.131952374	-0.451399842258583	0.0006588355208544465	False
Capsid	P55036	PSMD4	0.34870845699999997	-1.24918659411281	0.0012764458226152166	False
NS4A	P55036	PSMD4	0.431575936	0.301527798578953	0.01665198871098698	False
NS5	P55036	PSMD4	0.361098823	-1.24918659411281	0.0014009873099433533	False
NS3	P55036	PSMD4	0.43315763600000007	1.85224219127071	0.05071594570380537	False
NS2B3	P55036	PSMD4	0.544133175	1.07688499492483	0.0659634561818692	False
NS3	Q5VZL5	ZMYM4	0.794297678	1.61970885967925	0.2871416096752369	False
NS4A	P61026	RAB10	0.9733097639999999	3.09440746117146	0.5676035534861105	False
Capsid	Q96AG4	LRC59	0.474474891	0.148417851899806	0.01908212681995601	False
NS4A	Q96AG4	LRC59	0.760697966	2.31902893593446	0.3145126588130165	False
NS3	Q96AG4	LRC59	0.13097650700000002	-0.51946248164932	0.0005986754539405999	False
NS2B3	Q96AG4	LRC59	0.23719475200000004	-0.51946248164932	0.001488562046211683	False
Capsid	P09874	PARP1	0.3809083160000001	-0.306268135287135	0.005947473705988531	False
NS4A	P09874	PARP1	0.47037373000000005	-0.306268135287135	0.011151460215614688	False
NS5	P09874	PARP1	0.251417529	-0.178062869352985	0.0025451626085611946	False
NS3	P09874	PARP1	0.353169754	-0.178062869352985	0.005639877625734373	False
NS2B3	P09874	PARP1	0.22684704	0.206552928449463	0.003177698795819907	False
Capsid	Q9BZE4	NOG1	0.679713526	1.52512737616027	0.1746858639805894	False
NS5	Q9BZE4	NOG1	0.619223568	1.18621018145799	0.10784184647743235	False
NS4A	Q9H0P0	5NT3A	0.9699764479999999	3.48260016134828	0.5608009762202782	True
Capsid	Q9HCC0	MCCB	0.36784219600000007	-1.18352676112638	0.0016292305415900842	False
NS4A	Q9HCC0	MCCB	0.410961171	0.96111904762612	0.02562267241210952	False
NS5	Q9HCC0	MCCB	0.43260831599999994	0.818142660375954	0.026630563176547814	False
NS3	Q9HCC0	MCCB	0.46148371500000007	-0.32566843762538	0.010257699507318032	False
NS2B3	Q9HCC0	MCCB	0.532650823	0.10326072412512	0.02649770838892136	False
NS4A	O95674	CDS2	0.9902462729999999	2.57388784162189	0.567465170344877	False
Capsid	Q8WTT2	NOC3L	0.753810088	0.99626947890137	0.18009515328176406	False
NS5	Q8WTT2	NOC3L	0.533953452	0.676040003540216	0.04575667885669795	False
NS4A	P21796	VDAC1	0.707614946	2.11498597351757	0.24564791218450116	False
NS2B3	P21796	VDAC1	0.5887024439999999	0.403986084829199	0.04990376610344151	False
NS4A	O95573	ACSL3	0.8208318539999999	0.753665092444774	0.19998355477679308	False
NS4A	O75431	MTX2	0.937659142	2.29844541908116	0.5008456950270607	False
NS2B3	O75431	MTX2	0.24376543100000003	-0.262679476466419	0.002162886523201517	False
Capsid	O95373	IPO7	0.7951119379999999	1.37630748822837	0.2595789207157687	False
NS4A	O95373	IPO7	0.48016388499999996	0.710026601506567	0.03350428956101439	False
NS3	P07948	LYN	5.96e-07	4.00693842672377	0.0017007807520531392	False
Capsid	Q9NQT4	EXOS5	0.755650669	1.24493274913047	0.20952902304872056	False
NS5	Q9NQT4	EXOS5	0.540199933	0.778082968206544	0.05164724093956898	False
NS4A	Q92643	GPI8	0.872017577	2.08389944461542	0.41572404667984114	False
NS4A	Q86VR2	RETR3	0.980373313	1.4184771040401	0.44015101554007946	True
NS4A	P17858	PFKAL	0.8192274979999999	3.95154561758728	0.3837169496257833	False
Capsid	P61513	RL37A	0.51745503	1.88975674507476	0.08880884661295851	False
NS4A	P61513	RL37A	0.355198556	-0.760811157108021	0.002932476113491408	False
NS5	P61513	RL37A	0.462623534	1.00623411101383	0.038775200863418464	False
NS3	P61513	RL37A	0.40088402500000003	-0.981691815623252	0.0029830690356454814	False
NS2B3	P61513	RL37A	0.41645129200000003	-0.760811157108021	0.004528484579113803	False
NS4A	O75352	MPU1	0.877107726	2.74873708374511	0.4577172031885309	False
NS4A	O15162	PLS1	0.985494911	3.24223338066309	0.5707744682778314	False
NS4A	Q7L8L6	FAKD5	0.790227549	1.56702123647242	0.27466745552422667	False
NS3	Q7L8L6	FAKD5	0.31923412	1.56702123647242	0.01949840042837609	False
NS5	Q92688	AN32B	0.98861464	2.14931738405274	0.5308086707659747	False
NS3	O43617	TPPC3	0.804479764	2.74873708374511	0.37880477213729435	False
NS4A	Q9BVG9	PTSS2	0.982657031	2.91547594742265	0.5662826722094761	False
Capsid	Q9NRG0	CHRC1	0.8612498799999999	1.61970885967925	0.3501626609930602	False
NS4A	Q9UBX3	DIC	0.694558784	1.86645585145986	0.21345805415787328	False
NS3	Q9UBX3	DIC	0.274279035	0.362148150283256	0.00591055440549656	False
NS2B3	Q9UBX3	DIC	0.363265058	-0.139287750108944	0.006767251153701893	False
Capsid	Q6P2Q9	PRP8	0.396370585	-0.588807944971775	0.004948798783224753	False
NS4A	Q6P2Q9	PRP8	0.20083354400000003	-1.13700844546274	0.0005188512834997511	False
NS5	Q6P2Q9	PRP8	0.5579180450000001	1.6953608070739	0.10266395147089159	False
NS3	Q6P2Q9	PRP8	0.514132986	0.233492805764669	0.02773155824366065	False
NS2B3	Q6P2Q9	PRP8	0.380921631	-1.13700844546274	0.0020626455908656608	False
NS5	Q96P47	AGAP3	0.8784973300000001	2.34677710583498	0.444165688411471	True
NS3	Q96P47	AGAP3	0.23148884	0.426686746515451	0.004493005548072901	False
Capsid	P43243	MATR3	0.483569871	0.483740036684569	0.02900996094172018	False
NS4A	P43243	MATR3	0.21209091100000002	-0.891100067576838	0.0008130889240923013	False
NS5	P43243	MATR3	0.593238771	1.85858014094598	0.1327099757727079	False
NS3	P43243	MATR3	0.40563617399999996	-0.203680015446135	0.008480031932981595	False
NS2B3	P43243	MATR3	0.238151648	-0.432820032823036	0.0018442307850574757	False
NS4A	Q5SRE5	NU188	0.8674368029999999	2.27474131797417	0.4215214273438138	False
NS3	Q5SRE5	NU188	0.291297703	0.509855812649384	0.0077388542017275555	False
NS3	Q641Q2	WAC2A	0.8617423359999999	1.4184771040401	0.32503141722942275	False
NS4A	P32322	P5CR1	0.6293157380000001	1.95725227153578	0.16454029366075057	False
NS3	P32322	P5CR1	0.421498812	1.03013277449251	0.030118888666044705	False
NS2B3	P32322	P5CR1	0.349471073	0.103013277449251	0.007991321992256786	False
Capsid	Q1ED39	KNOP1	0.885617599	1.20172813052955	0.3197397903016737	False
NS5	Q1ED39	KNOP1	0.274352815	0.353449450155751	0.00586426907906459	False
NS4A	Q9P003	CNIH4	0.9901234569999999	2.17306746840088	0.5342053166142214	False
Capsid	O00165	HAX1	0.36809216800000005	-1.00369687027877	0.0022888874501876566	False
NS4A	O00165	HAX1	0.44869864600000003	0.878234761493928	0.032214485685931035	False
NS5	O00165	HAX1	0.345075003	-1.00369687027877	0.0019359864077932035	False
NS3	O00165	HAX1	0.5063277970000001	0.125462108784847	0.023682380262602977	False
NS2B3	O00165	HAX1	0.53370943	-0.250924217569694	0.018565118997622778	False
Capsid	P27824	CALX	0.21096322200000003	-0.456683032118627	0.0014382626052474132	False
NS4A	P27824	CALX	0.45123024700000003	1.25143012697442	0.04254084876628583	False
NS5	P27824	CALX	0.18082851400000002	-0.670197177005258	0.000851536005294363	False
NS3	P27824	CALX	0.24423409400000004	-0.670197177005258	0.0014248195117075476	False
NS2B3	P27824	CALX	0.792847197	1.67845841674768	0.28921794573471227	False
NS3	Q96RY7	IF140	0.662429543	2.2647658097803	0.20955482989410681	False
NS2B3	Q96RY7	IF140	0.486740533	0.782373643378649	0.038144885733078115	False
NS5	Q7Z7K6	CENPV	0.985557213	1.75800313162647	0.4872359213667405	False
NS4A	P47897	SYQ	0.246990306	0.0	0.0032862583547662886	False
NS3	P47897	SYQ	0.581399537	0.899735410842437	0.07307362583850151	False
NS2B3	P47897	SYQ	0.63915532	0.899735410842437	0.09934640531651515	False
NS3	Q9Y4L5	RN115	0.804819147	2.74873708374511	0.37917908378276544	False
NS4A	O95292	VAPB	0.991065139	2.82807036051601	0.571688057784527	False
Capsid	P30050	RL12	0.490892847	1.66500366268831	0.06870182958092369	False
NS4A	P30050	RL12	0.421787639	-0.302727938670602	0.00843532474942545	False
NS5	P30050	RL12	0.473348151	1.51363969335301	0.057088501021987294	False
NS3	P30050	RL12	0.40814770499999997	-0.454091908005904	0.00638002429656675	False
NS2B3	P30050	RL12	0.40815148100000004	-1.05954778534711	0.002802987510773861	False
NS4A	P49821	NDUV1	0.991057987	3.01042529300627	0.5824710973265258	True
NS4A	Q92928	RAB1C	1.192e-06	4.00693842672377	0.0019329305447063506	False
NS3	P15104	GLNA	0.8746703389999999	2.17306746840088	0.4210963372952989	False
NS4A	Q9BV81	EMC6	0.78876994	2.34677710583498	0.34223181269669517	False
NS2B3	Q9BV81	EMC6	0.395980797	0.426686746515451	0.015359142051266811	False
Capsid	Q9UGY1	NOL12	0.618192847	1.22927259430572	0.11063870852518126	False
NS5	Q9UGY1	NOL12	0.630449685	0.30731814857643	0.05837799249380264	False
NS4A	Q99942	RNF5	0.700244389	2.54231720770753	0.25902366637430657	False
NS3	Q99942	RNF5	0.383474946	0.581101076047436	0.016196177095490732	False
NS2B3	Q99942	RNF5	0.31817481599999997	-0.0726376345059296	0.005241120046416673	False
NS4A	Q9BTW9	TBCD	0.531881922	1.6175832565854	0.08550228791060846	False
NS3	Q9BTW9	TBCD	0.5671520290000001	2.3641601442402	0.13584205527943316	False
NS4A	Q9NPA0	EMC7	0.980373313	1.4184771040401	0.43657256231220115	False
Capsid	P14868	SYDC	0.339474477	-0.949376167918523	0.002008795828234994	False
NS4A	P14868	SYDC	0.385949471	-0.415352073464354	0.005729985423137214	False
NS5	P14868	SYDC	0.303024202	-1.21638821514561	0.0010310292545860375	False
NS3	P14868	SYDC	0.563165419	1.72074430435232	0.10686617997343174	False
NS2B3	P14868	SYDC	0.597187846	0.118672020989815	0.04043030707884331	False
NS4A	Q6NXT4	ZNT6	0.879915349	2.74873708374511	0.4606852146541062	False
Capsid	Q5TAQ9	DCAF8	0.4347296540000001	-0.235702260395516	0.009972894627589128	False
NS5	Q5TAQ9	DCAF8	0.324630704	0.612825877028341	0.010897889766187066	False
NS3	Q5TAQ9	DCAF8	0.371961871	0.612825877028341	0.015354256601327327	False
NS2B3	Q5TAQ9	DCAF8	0.456370169	0.612825877028341	0.027284456660577383	False
NS4A	P13073	COX41	0.830030823	2.86524301358919	0.4102692727656956	False
NS2B3	P13073	COX41	0.46656754200000006	-0.168543706681717	0.013327085473720855	False
NS4A	P30048	PRDX3	0.5889006440000001	2.42956328951888	0.15413633447504443	False
NS3	P30048	PRDX3	0.385857423	2.42956328951888	0.046158327526637684	False
NS3	Q9NPI6	DCP1A	0.804479168	2.74873708374511	0.37880411478634557	False
Capsid	Q96P11	NSUN5	0.8612492839999999	1.61970885967925	0.35016207007564504	False
NS4A	Q9BRQ6	MIC25	0.9470613800000001	2.07588530395754	0.48537855849759115	False
NS3	Q9BRQ6	MIC25	0.141588222	-0.23324553977051	0.001059782161224833	False
NS4A	Q9BSD7	NTPCR	0.508218372	0.783171949269346	0.043612475795125435	False
NS3	Q9BSD7	NTPCR	0.5003684530000001	0.506758320115459	0.03292353220254748	False
NS2B3	Q9BSD7	NTPCR	0.5655538040000001	0.230344690961572	0.0376819633279378	False
Capsid	P82914	RT15	0.672186189	0.663357437722375	0.09826949222753445	False
NS5	P82914	RT15	0.577353464	1.07509653699833	0.0807459066340232	False
Capsid	P23527	H2B1O	0.514649922	2.49088396437422	0.1048135642638302	False
NS5	P23527	H2B1O	0.586168874	0.504482828227689	0.054693026570076894	False
NS3	P23527	H2B1O	0.07191238299999998	0.788254419105764	0.0016048578384994252	False
NS4A	Q9NVI1	FANCI	0.6669381920000002	2.27726164013214	0.21433615809126463	False
NS3	Q9NVI1	FANCI	0.40094025	0.0	0.01032116700506022	False
NS2B3	Q9NVI1	FANCI	0.483247498	-0.350347944635714	0.011998790421235429	False
NS3	Q9Y266	NUDC	0.874516074	2.17306746840088	0.4209354065211854	False
Capsid	P82673	RT35	0.755934858	0.654739645318724	0.14337399920123736	False
NS5	P82673	RT35	0.502154056	1.14579437930777	0.05467698818806809	False
NS3	O95817	BAG3	0.8470663549999999	1.86527780172992	0.3635316806280179	False
NS2B3	O95817	BAG3	0.44856648800000004	-0.394577996519791	0.00904831076613162	False
NS4A	Q9UL15	BAG5	0.21565615900000001	-0.613385764225329	0.001221530678333781	False
NS3	Q9UL15	BAG5	0.7081291379999999	1.22677152845066	0.1693136854963712	False
NS2B3	Q9UL15	BAG5	0.553578272	-0.0876265377464756	0.025204812347940447	False
NS4A	P61619	S61A1	0.59607967	2.29349465524288	0.15479915370063418	False
NS3	P61619	S61A1	0.36600876000000004	-0.316344090378329	0.005608455619125187	False
NS2B3	P61619	S61A1	0.586978107	0.395430112972911	0.049841809646715765	False
NS4A	P43487	RANG	0.9861772529999999	1.63530992692118	0.47226468282349876	False
NS3	Q15334	L2GL1	0.9154271519999999	1.68756133158568	0.41208489068831805	False
Capsid	O75396	SC22B	0.22877128700000002	0.0889973805838804	0.003129993497076327	False
NS4A	O75396	SC22B	0.801478358	2.97251251150161	0.3807895834942182	False
NS2B3	O75396	SC22B	0.33305097899999997	0.0889973805838804	0.006981444117764437	False
NS4A	Q96D05	F241B	0.95152993	3.65257030613647	0.528810991783173	False
NS4A	P36542	ATPG	0.5361624850000001	1.74594548723039	0.09302424591604985	False
NS5	P36542	ATPG	0.325394041	-1.01963216454255	0.0016353128293292176	False
NS3	P36542	ATPG	0.518721444	0.740280886585687	0.04493366039297708	False
NS2B3	P36542	ATPG	0.520681932	-0.0139675638978431	0.02235354025235064	False
NS4A	P60953	CDC42	0.725018156	2.84917748918773	0.29459955335415555	False
NS3	P60953	CDC42	0.15156685699999997	1.75800313162647	0.0060379868268755806	False
NS3	Q70EL1	UBP54	0.9792940539999999	1.57346943382783	0.45771357816245106	False
NS5	Q02809	PLOD1	0.41211046	0.339714482500222	0.015805682097350435	False
NS2B3	Q02809	PLOD1	0.865038456	2.08681753535851	0.4036070592195231	False
Capsid	O75616	ERAL1	0.530602865	1.81811868577262	0.09299396928095378	False
NS5	O75616	ERAL1	0.54343956	1.81811868577262	0.09997586491273376	False
NS5	Q8N9Q2	SR1IP	0.9934241319999999	2.17306746840088	0.537159617127917	False
NS4A	P04114	APOB	0.879914753	2.74873708374511	0.4606845855114056	False
Capsid	P56270	MAZ	0.99268366	1.88975674507476	0.5089160815838695	False
NS4A	Q9BW92	SYTM	0.3397438950000001	-0.423032844114173	0.0040659186459693405	False
NS3	Q9BW92	SYTM	0.719190633	1.29025017454823	0.1837874177907367	False
NS2B3	Q9BW92	SYTM	0.512434556	-0.0423032844114173	0.02059151038073659	False
Capsid	P46778	RL21	0.5011497170000001	1.84532115824019	0.07925202289038058	False
NS4A	P46778	RL21	0.364744481	-0.912667865266808	0.0025451806377536712	False
NS5	P46778	RL21	0.47519567	1.12584576080358	0.04565331102113408	False
NS3	P46778	RL21	0.425587245	-0.792755299027373	0.00461666614428012	False
NS2B3	P46778	RL21	0.440479088	-0.552930166548504	0.00702440504215585	False
NS4A	P24539	AT5F1	0.991761646	2.80056236147635	0.5715152978872426	False
NS4A	Q10471	GALT2	0.993797944	2.38657705616657	0.55355992604446	False
NS4A	P69849	NOMO3	0.5896465049999999	2.12764611540676	0.1430890453640829	False
NS2B3	P69849	NOMO3	0.64767238	-0.284803023322165	0.03447607691153404	False
NS4A	Q9UI26	IPO11	0.879915349	2.74873708374511	0.4606852146541062	False
Capsid	Q9NQT5	EXOS3	0.635479372	1.26633152247347	0.12338582884388671	False
NS5	Q9NQT5	EXOS3	0.47373021	1.26633152247347	0.04955740033914207	False
NS3	Q9NQT5	EXOS3	0.177130855	-0.1886025671769	0.0015066266620062645	False
Capsid	Q8WWM7	ATX2L	0.3761437020000001	-1.33186299060008	0.0014798931042508412	False
NS4A	Q8WWM7	ATX2L	0.383424697	-0.980602421650611	0.0026410927796455463	False
NS5	Q8WWM7	ATX2L	0.412156886	-0.365896425989034	0.007314521611019317	False
NS3	Q8WWM7	ATX2L	0.49292069	0.86351556533412	0.042238245046369284	False
NS2B3	Q8WWM7	ATX2L	0.54630279	0.248809569672543	0.034242709011466935	False
Capsid	O00178	GTPB1	0.880007908	2.74873708374511	0.4607829160201373	False
Capsid	P18583	SON	0.401441359	-0.564902839495981	0.005289042200668397	False
NS4A	P18583	SON	0.24445649300000002	-0.564902839495981	0.0016390900700259342	False
NS5	P18583	SON	0.4067489120000001	0.136355857809375	0.012423254240390267	False
NS3	P18583	SON	0.580211635	1.53887325242009	0.10748369653442905	False
NS2B3	P18583	SON	0.25847374700000003	-0.915532188148659	0.0011377126322615293	False
Capsid	P25787	PSA2	0.37011805700000006	-1.03596926751343	0.002216128379805239	False
NS4A	P25787	PSA2	0.41909253800000007	0.828775414010748	0.025461708701738906	False
NS5	P25787	PSA2	0.24373578	-0.414387707005374	0.001972695273815689	False
NS3	P25787	PSA2	0.534303167	1.45035697451881	0.07951170937593192	False
NS2B3	P25787	PSA2	0.52561304	-0.414387707005374	0.014522538402397743	False
NS4A	P62937	PPIA	0.679531456	1.86090380271603	0.19982475781319967	False
NS5	P62937	PPIA	0.241952363	-0.169173072974184	0.0026099260690675224	False
NS3	P62937	PPIA	0.19972997	0.845865364870921	0.005014703252039266	False
NS2B3	P62937	PPIA	0.32357020400000003	-0.169173072974184	0.004889416359819948	False
NS4A	Q5RI15	COX20	0.9803751009999999	1.4184771040401	0.4365741741304114	True
Capsid	P62306	RUXF	0.429490284	1.05728455844336	0.03238954651195168	False
NS4A	P62306	RUXF	0.40728643200000003	-0.945991447028269	0.0032833111815279157	False
NS5	P62306	RUXF	0.40269088	1.05728455844336	0.027038009280220862	False
NS3	P62306	RUXF	0.42870965000000005	0.055646555707545	0.01326249883605768	False
NS2B3	P62306	RUXF	0.48888014700000004	0.055646555707545	0.019713408461468795	False
NS4A	Q9NX63	MIC19	0.7780422759999999	1.59005713918958	0.265614589240581	False
NS3	Q9NX63	MIC19	0.280881129	-0.353645985116867	0.002842405201813584	False
NS2B3	Q9NX63	MIC19	0.45937564900000005	-0.207868250793884	0.012148000379914162	False
NS4A	Q9P2E5	CHPF2	0.84866126	3.88427393798461	0.4110109720426102	False
NS4A	P26572	MGAT1	0.876583225	3.29390557374696	0.46318787948831225	False
NS3	O43303	CP110	0.804695139	2.74873708374511	0.3790423146841371	False
NS3	Q6PI48	SYDM	0.853381769	0.960524637204555	0.2533537391279742	False
NS5	Q7L5N1	CSN6	0.8795451129999999	2.74873708374511	0.46029431577581215	False
NS5	Q9Y6A4	CFA20	0.985655136	2.63973928671237	0.5601756827288353	True
NS4A	Q86Y39	NDUAB	0.8799189249999999	2.74873708374511	0.4606889895021697	True
Capsid	Q9NUD5	ZCHC3	0.5510024579999999	0.1244294812758	0.031094507299684226	False
NS5	Q9NUD5	ZCHC3	0.716675779	2.3641601442402	0.2673422580586554	False
NS5	Q8IZ52	CHSS2	0.634592308	2.99770722800985	0.2057359598235285	False
NS3	Q8IZ52	CHSS2	0.34994496799999997	1.2571030311009	0.021403560069945284	False
Capsid	Q9P275	UBP36	0.8800073119999999	2.74873708374511	0.4607822869376697	False
NS4A	Q9NX40	OCAD1	0.985097994	3.20329921289485	0.5706677314379043	False
NS3	P49792	RBP2	0.8744229189999999	2.17306746840088	0.42083821811190747	False
NS4A	Q9NV70	EXOC1	0.534143509	1.56702123647242	0.08446619453920237	False
NS3	Q9NV70	EXOC1	0.5347767219999999	1.56702123647242	0.08477306381866004	False
NS5	P27694	RFA1	0.6699193320000001	0.875765351865846	0.1138064139354198	False
NS2B3	P27694	RFA1	0.503809732	0.875765351865846	0.04560292692178754	False
NS3	Q9ULE6	PALD	0.9583436750000001	2.48539276115007	0.5271852772467364	False
NS4A	P49720	PSB3	0.43323221700000003	1.03013277449251	0.0325682290159347	False
NS5	P49720	PSB3	0.422668506	0.103013277449251	0.013383128097755015	False
NS3	P49720	PSB3	0.33198568100000003	1.03013277449251	0.016077711983409994	False
NS2B3	P49720	PSB3	0.352350215	0.103013277449251	0.008160216774903866	False
Capsid	O14818	PSA7	0.33130217800000006	-1.13870461144896	0.0014336184334822408	False
NS4A	O14818	PSA7	0.36866507900000006	-0.53586099362304	0.004351775471547521	False
NS5	O14818	PSA7	0.262837451	1.57409166876768	0.013505165762389821	False
NS3	O14818	PSA7	0.533138297	1.87551347768064	0.09659807027631202	False
NS2B3	O14818	PSA7	0.557193429	0.97124805094176	0.06712860980660988	False
NS3	Q15468	STIL	0.972104113	0.0677102781647498	0.19453555091307975	False
Capsid	P62333	PRS10	0.328531142	-0.773730575737716	0.002367993368929784	False
NS4A	P62333	PRS10	0.43078916700000003	0.618984460590173	0.023160267263903658	False
NS5	P62333	PRS10	0.34432420300000005	-0.495187568472138	0.003840870605009976	False
NS3	P62333	PRS10	0.474711611	0.618984460590173	0.03088163846789177	False
NS2B3	P62333	PRS10	0.593868719	1.45461348238691	0.11065556607500256	False
Capsid	Q9NZM5	NOP53	0.987038157	2.50410885439505	0.5546720691872956	True
NS3	P50548	ERF	0.797413831	1.61970885967925	0.28734539434006245	False
NS3	P53041	PPP5	0.8678209729999999	2.57388784162189	0.4404917389700815	False
NS4A	Q6ZXV5	TMTC3	0.879915349	2.74873708374511	0.4606852146541062	False
Capsid	Q9Y520	PRC2C	0.5191002870000001	0.182440087994095	0.027174697797732107	False
NS5	Q9Y520	PRC2C	0.63304468	1.27708061595867	0.12265525381942136	False
NS3	Q9Y520	PRC2C	0.37044015999999996	0.319270153989667	0.011578287775673782	False
NS4A	P08779	K1C16	2.9800000000000003e-06	4.00693842672377	0.001932962840962904	False
NS4A	Q9H3K2	GHITM	0.879915349	2.74873708374511	0.4606852146541062	False
NS4A	Q9Y512	SAM50	0.9140287939999999	2.32148754949615	0.4731225013637172	False
NS3	Q9Y512	SAM50	0.20573251800000003	-0.363137717239621	0.0015480330275505375	False
NS2B3	Q9Y512	SAM50	0.25295126500000004	-0.246414879555457	0.002601054168448691	False
NS3	Q14689	DIP2A	0.862729632	1.4184771040401	0.32597464502307566	False
Capsid	P63104	1433Z	0.35193059800000004	-0.911197470519333	0.0023238440492188567	False
NS4A	P63104	1433Z	0.343677035	-1.32123633225303	0.0011886418341942517	False
NS5	P63104	1433Z	0.39718400200000004	-0.501158608785633	0.005569837214709887	False
NS3	P63104	1433Z	0.54624761	1.13899683814917	0.07067622989562689	False
NS2B3	P63104	1433Z	0.48270889699999997	-1.32123633225303	0.0031227576519702776	False
Capsid	Q9UII4	HERC5	0.9700061090000001	0.624521052740937	0.2924682952798181	True
NS4A	Q96NB2	SFXN2	0.786368867	2.34677710583498	0.33964998528853896	False
NS2B3	Q96NB2	SFXN2	0.397731573	0.426686746515451	0.015547096336888595	False
NS3	Q8WUM0	NU133	0.938536049	3.35510905288588	0.5254754960588229	False
NS5	Q9UKJ3	GPTC8	0.979539686	2.91547594742265	0.5634778605435897	False
Capsid	Q9HC36	MRM3	0.8340361129999999	1.71631825336621	0.3342385082006764	True
NS5	Q9HC36	MRM3	0.45928394699999997	-0.0562727296185643	0.014411286695919134	False
Capsid	P20618	PSB1	0.324702956	-0.48982931181288	0.0033449472625645457	False
NS4A	P20618	PSB1	0.341132419	-0.953878133530346	0.002020446533653602	False
NS5	P20618	PSB1	0.33526672700000004	-0.48982931181288	0.0036176464152182708	False
NS3	P20618	PSB1	0.41891214400000004	0.438268331622051	0.01817835917121834	False
NS2B3	P20618	PSB1	0.6362857430000001	2.29446361849191	0.18774890049563822	False
Capsid	Q8TEX9	IPO4	0.25743446999999997	0.128361598649104	0.004094884827934984	False
NS4A	Q8TEX9	IPO4	0.7717220520000001	1.97676861919621	0.29666146411785627	False
NS3	Q8TEX9	IPO4	0.235273819	-0.179706238108746	0.002444867090577873	False
NS2B3	Q8TEX9	IPO4	0.263033136	-0.333740156487671	0.0025353950418449214	False
Capsid	Q07065	CKAP4	0.426456104	0.235702260395516	0.015734200013151737	False
NS4A	Q07065	CKAP4	0.673839564	1.77848069207526	0.18899320171572442	False
NS2B3	Q07065	CKAP4	0.474290761	0.0428549564355484	0.01770301154376493	False
Capsid	Q99733	NP1L4	0.6938464550000001	2.09698774331203	0.22899148340748807	False
NS4A	Q99733	NP1L4	0.036744528	-0.0667830491500647	0.0005082190857059293	False
NS3	Q99733	NP1L4	0.425741206	0.0534264393200518	0.012967129554163782	False
NS2B3	Q99733	NP1L4	0.297654938	-0.427411514560414	0.0029511115766564107	False
Capsid	O15391	TYY2	0.879791937	2.74873708374511	0.46055493162312494	False
NS4A	P53618	COPB	0.51019917	2.74873708374511	0.1066313789380331	False
NS3	P53618	COPB	0.39131081999999995	0.687184270936277	0.01874812071683944	False
NS2B3	P53618	COPB	0.5169148130000001	0.0	0.022168252213689583	False
NS3	Q9UPU7	TBD2B	0.893583228	2.66283904987807	0.47169334740942176	False
NS4A	Q02338	BDH	0.879915349	2.74873708374511	0.4606852146541062	False
Capsid	Q9Y241	HIG1A	0.259668647	-0.108653373420044	0.0032164328694965273	False
NS4A	Q9Y241	HIG1A	0.48982346	1.84710734814075	0.07411247323019823	False
NS3	Q9Y241	HIG1A	0.441293144	-0.108653373420044	0.012060121648132343	False
NS2B3	Q9Y241	HIG1A	0.387597596	1.84710734814075	0.038359683051817556	False
NS4A	Q9Y4W6	AFG32	0.6917462670000001	2.55800252849741	0.25106140590410897	False
NS3	Q9Y4W6	AFG32	0.35205013	-0.175862673834197	0.005983146491305322	False
NS2B3	Q9Y4W6	AFG32	0.5160428939999999	-0.0319750316062176	0.021298816218133412	False
NS3	Q5T6F2	UBAP2	0.795408386	3.56335949129435	0.3683092661899849	False
NS4A	Q13257	MD2L1	0.35609170599999995	0.812946758446623	0.01621288828054449	False
NS3	Q13257	MD2L1	0.45346155200000005	-0.0478203975556838	0.013996588525764948	False
NS2B3	Q13257	MD2L1	0.593420748	0.812946758446623	0.07320959601513966	False
NS4A	P43490	NAMPT	0.860508812	1.61970885967925	0.3494279058508941	False
NS4A	Q5T160	SYRM	0.967260192	3.62043901715563	0.5449816782922509	False
NS4A	Q9BUN8	DERL1	0.876769535	3.56335949129435	0.4568393319088732	False
NS4A	O75122	CLAP2	0.9793854209999999	2.66840813443855	0.5557496848137379	True
Capsid	Q14157	UBP2L	0.19920859100000005	-0.769443270659297	0.0008666928175909759	False
NS4A	Q14157	UBP2L	0.24365184199999998	-0.246802558513359	0.002415713001641822	False
NS5	Q14157	UBP2L	0.33648171300000007	-0.508122914586328	0.003566434560653906	False
NS3	Q14157	UBP2L	0.667223623	2.10508064614336	0.20505158596052095	False
NS2B3	Q14157	UBP2L	0.42916518	-0.769443270659297	0.004884278715102164	False
NS4A	Q7Z6J6	FRMD5	0.867697561	3.56335949129435	0.44719204035056864	True
Capsid	O00139	KIF2A	0.9813908659999999	1.4184771040401	0.43748932643849625	False
Capsid	Q15717	ELAV1	0.429297629	-0.42854176121434	0.007618060483975564	False
NS5	Q15717	ELAV1	0.6178340840000001	2.23137261873674	0.16942046552060447	False
NS3	Q15717	ELAV1	0.43243407599999995	-0.42854176121434	0.007782423374083808	False
NS2B3	Q15717	ELAV1	0.38920191800000004	-0.694533199209448	0.004092880383392347	False
NS4A	O00217	NDUS8	0.913554087	3.09402772491398	0.5023670860800159	False
NS3	O00217	NDUS8	0.294560119	-0.281275247719452	0.0034448555501056318	False
Capsid	P48729	KC1A	0.36855512599999996	0.571771874896866	0.014455486744638549	False
NS5	P48729	KC1A	0.809002094	1.7153156246906	0.3090771623756341	False
Capsid	P0DPB6	RPAC2	0.5433236180000001	0.785353452498602	0.05393104558710559	False
NS5	P0DPB6	RPAC2	0.28624887800000004	-0.0981691815623253	0.003999207824113468	False
NS3	P0DPB6	RPAC2	0.618448082	1.66887608655953	0.13922605582519348	False
NS4A	Q8WY22	BRI3B	0.84489779	1.61970885967925	0.3339551250906037	False
Capsid	Q8IUF8	RIOX2	0.821850003	0.753665092444774	0.19970538462087975	False
NS4A	P51665	PSMD7	0.4381874210000001	0.649183612489487	0.024970602487517674	False
NS5	P51665	PSMD7	0.464212956	1.2641996664269	0.04660301791548251	False
NS3	P51665	PSMD7	0.36366896899999995	-0.58084849538533	0.003961282135072176	False
NS2B3	P51665	PSMD7	0.54235197	0.0341675585520783	0.026871920073631046	False
Capsid	P62857	RS28	0.523772963	1.30322274760872	0.06873437373999984	False
NS4A	P62857	RS28	0.30684388100000004	-0.959224864991191	0.0015521623051983797	False
NS5	P62857	RS28	0.558125065	1.30322274760872	0.0837336005065684	False
NS3	P62857	RS28	0.379155693	-0.482920104443841	0.005017824034997013	False
NS2B3	P62857	RS28	0.39582846000000005	-0.601996294580678	0.004846076542369175	False
NS3	P51530	DNA2	0.9112928499999999	1.68756133158568	0.40803006839778144	False
NS5	Q9BW61	DDA1	0.610748112	2.42956328951888	0.1716281556449173	False
NS3	Q9BW61	DDA1	0.370430359	0.97182531580755	0.020304734864104432	False
NS4A	P02538	K2C6A	0.517238846	-0.341230649509073	0.015063231441051218	False
NS3	P02538	K2C6A	0.08904894099999998	1.53553792279083	0.0031349982616404185	False
NS2B3	P02538	K2C6A	0.290111408	2.55922987131804	0.023959250356706988	False
NS3	Q14145	KEAP1	0.9862359789999999	1.9224769909293	0.506645364219013	False
Capsid	Q9NWT1	PK1IP	0.865815528	1.61970885967925	0.35468889204272624	False
NS4A	P04406	G3P	0.8248723849999999	0.325420965801949	0.14620739389279702	False
NS3	P04406	G3P	0.23676951799999998	0.325420965801949	0.004250049393505652	False
NS5	Q9BZJ0	CRNL1	0.975590502	1.98373011903968	0.5032968127644798	False
NS5	Q9UPP1	PHF8	0.97485003	0.793492047615872	0.3270779709303795	True
NS5	Q8IYB3	SRRM1	0.935759279	3.71502515592381	0.5106315585871869	True
NS4A	Q96LW7	CAR19	0.976551117	3.35248459296229	0.5613250549777073	True
Capsid	Q15024	EXOS7	0.7638592	1.85575911411259	0.27810524256374475	False
NS5	Q15024	EXOS7	0.506657513	1.04103560059975	0.05233470473102118	False
NS4A	P49593	PPM1F	0.877107726	2.74873708374511	0.4577172031885309	False
Capsid	O15355	PPM1G	0.7627541469999999	0.935308798319011	0.1790074906099468	False
NS4A	O15355	PPM1G	0.226555172	-0.376552892829732	0.0018022576118418732	False
NS5	O15355	PPM1G	0.48644453	0.27937795274464	0.024377185401673173	False
NS4A	Q15005	SPCS2	0.864879109	2.50120697360021	0.43354164666028583	False
NS2B3	Q15005	SPCS2	0.30198105999999997	-0.210945166448211	0.003960589608037191	False
Capsid	Q9H501	ESF1	0.804625852	1.06748882407845	0.22747753657647166	False
NS5	Q9H501	ESF1	0.305824305	1.06748882407845	0.013611143525422852	False
NS5	Q8N7H5	PAF1	0.974664574	1.80350793542189	0.4826927078459884	True
NS3	Q8N7H5	PAF1	0.13603836700000002	-0.316534045808739	0.0009149416404198174	False
NS5	Q9C0D3	ZY11B	0.6531363720000001	1.74928556845359	0.17013175056363744	False
NS2B3	Q9C0D3	ZY11B	0.530249681	0.58309518948453	0.04227471487971151	False
NS4A	Q9P032	NDUF4	0.681962273	1.99901450421197	0.21157731623636028	False
NS3	Q9P032	NDUF4	0.37125795300000003	1.16221773500696	0.023385890875265238	False
Capsid	O95602	RPA1	0.7734293640000001	1.19254456459526	0.21696552906449626	False
NS5	O95602	RPA1	0.251492329	-0.287855584557477	0.002447570749638092	False
NS3	O95602	RPA1	0.36946921899999996	0.452344490018893	0.013053862333332977	False
NS4A	P12074	CX6A1	0.878716254	3.15449162321634	0.4663641466000849	False
NS3	Q9UET6	TRM7	0.691577893	2.60669429861856	0.25270730881704356	False
NS2B3	Q9UET6	TRM7	0.45676094	0.424345583496044	0.023104791384465872	False
NS4A	Q9Y6A9	SPCS1	0.9901234569999999	2.17306746840088	0.5342053166142214	False
Capsid	Q02241	KIF23	0.8800073119999999	2.74873708374511	0.4607822869376697	False
NS4A	Q8IXI2	MIRO1	0.991851821	2.48739512400503	0.5580226801297762	True
Capsid	Q9NW13	RBM28	0.74051394	0.912499823179581	0.1608538818949678	False
NS5	Q9NW13	RBM28	0.532904147	0.699188176202536	0.04733481741926939	False
Capsid	P82912	RT11	0.820199119	1.8311457357195	0.332487978341118	False
NS5	P82912	RT11	0.466643003	0.398075159939021	0.024045744472507517	False
NS4A	Q96A33	CCD47	0.781464025	3.03822946296202	0.35933977439576875	False
NS2B3	Q96A33	CCD47	0.458819132	-0.193341874915765	0.012308304868466919	False
NS3	Q9BW27	NUP85	0.8632547289999999	3.24223338066309	0.4494820918616249	False
Capsid	Q9Y4P3	TBL2	0.55156344	1.49755501059961	0.08994995594308118	False
NS4A	Q9Y4P3	TBL2	0.5944978910000001	1.16476500824414	0.09393014349649852	False
NS5	Q9Y4P3	TBL2	0.353136247	-0.499185003533202	0.004075594426168517	False
NS3	Q9Y4P3	TBL2	0.24815849100000004	-0.83197500588867	0.0011794017376278803	False
NS2B3	Q9Y4P3	TBL2	0.253651768	-0.499185003533202	0.0019177496492195785	False
NS3	O15067	PUR4	0.9302284299999999	1.48812030341912	0.4001322897600699	False
NS2B3	O15067	PUR4	0.24754535700000002	-0.501709130867018	0.00182166622261136	False
Capsid	Q8IWS0	PHF6	0.7003406249999999	0.939079300824994	0.13714948679423844	False
NS5	Q8IWS0	PHF6	0.581109374	0.222832376466948	0.04093303346861231	False
NS4A	P49006	MRP	0.867698157	3.56335949129435	0.447192676807773	False
Capsid	O95347	SMC2	0.3230530280000001	-0.659707670924236	0.0026506940064288864	False
NS4A	O95347	SMC2	0.588679079	1.41365929483765	0.1053307119454248	False
NS3	O95347	SMC2	0.520755496	1.41365929483765	0.07200332440915853	False
NS2B3	O95347	SMC2	0.417482879	-0.659707670924236	0.005223419473659416	False
NS3	O43379	WDR62	0.951771986	2.63523138347365	0.5286181008524571	False
NS3	Q99471	PFD5	0.7827289949999999	3.79434038670619	0.34460832756705995	False
NS4A	P62736	ACTA	0.487813214	1.50393426540267	0.062099857973463034	False
NS3	P62736	ACTA	0.214284509	0.653542115332048	0.004807387975597887	False
NS2B3	P62736	ACTA	0.46831204000000004	1.3622022403909	0.05077453969190011	False
Capsid	Q9P0J6	RM36	0.86581672	1.61970885967925	0.35469007357614263	False
NS3	P07197	NFM	0.6636018100000001	2.03007687569021	0.197301245710379	False
NS2B3	P07197	NFM	0.21106912499999997	1.0150384378451	0.006264200602395597	False
Capsid	Q02878	RL6	0.510287228	1.72902408895565	0.079498805925755	False
NS4A	Q02878	RL6	0.38185467900000003	-0.621368031968436	0.004280350885404422	False
NS5	Q02878	RL6	0.49160494899999996	1.16168805976708	0.051793329906491	False
NS3	Q02878	RL6	0.42172537700000007	-0.378224019459048	0.007696108263561261	False
NS2B3	Q02878	RL6	0.418417069	-0.783464040308028	0.004450745984872855	False
Capsid	Q96DI7	SNR40	0.426191492	0.0309022472022355	0.012696763866021688	False
NS5	Q96DI7	SNR40	0.873882395	1.69962359612295	0.37234412511886755	False
Capsid	P25786	PSA1	0.37189182100000007	0.624521052740937	0.015503624767820435	False
NS4A	P25786	PSA1	0.40490476200000003	-0.397422488107869	0.0066920778417780095	False
NS5	P25786	PSA1	0.38174549700000004	0.624521052740937	0.01662016469761317	False
NS3	P25786	PSA1	0.471226119	0.624521052740937	0.030342609296714774	False
NS2B3	P25786	PSA1	0.553297538	1.64646459358974	0.0978315846357169	False
NS4A	O43156	TTI1	0.8767677469999999	3.56335949129435	0.45683743877740846	False
NS4A	A1L0T0	ILVBL	0.982565068	3.17396819046349	0.5685048250178619	False
NS4A	O95400	CD2B2	0.391626576	0.755864134516983	0.019893659588417437	False
NS5	O95400	CD2B2	0.7782167980000001	0.755864134516983	0.16911114477246253	False
Capsid	P16403	H12	0.473147662	2.05129945258135	0.07248914364220811	False
NS4A	P16403	H12	0.3829527300000001	-0.538133103144719	0.004805530880733989	False
NS5	P16403	H12	0.47017557700000007	1.18815526733933	0.0460973896107476	False
NS3	P16403	H12	0.392113245	-0.250418374730711	0.007304679779180124	False
NS2B3	P16403	H12	0.445753155	-0.634038012616055	0.006551054662672619	False
Capsid	Q8TF68	ZN384	0.967044221	3.17396819046349	0.5543765351492822	False
Capsid	P38159	RBMX	0.525978724	0.431416456857171	0.03601215394040818	False
NS4A	P38159	RBMX	0.203316979	-0.980491947402661	0.0006663876065741739	False
NS5	P38159	RBMX	0.548109108	1.49034776005204	0.0878866808845443	False
NS3	P38159	RBMX	0.367387787	-0.0392196778961065	0.007799813166477964	False
NS2B3	P38159	RBMX	0.396026933	-0.862832913714342	0.003412140598862833	False
NS3	P05783	K1C18	0.908640088	1.20457880647557	0.3384486875643002	False
NS3	Q13546	RIPK1	0.923263814	2.12740512955538	0.46676806071857596	False
Capsid	P28370	SMCA1	5.96e-07	4.00693842672377	0.0019329197793992174	False
NS5	Q9HCG8	CWC22	0.9874380540000001	2.08248281958761	0.5237362172313723	False
NS5	Q13371	PHLP	0.993055684	2.34501683206162	0.5500898278647025	True
NS3	P15311	EZRI	0.874669743	2.17306746840088	0.42109571557479814	False
Capsid	O95059	RPP14	0.9937949639999999	2.17306746840088	0.5374903911522775	False
NS4A	P55072	TERA	0.6253541810000001	2.46776264434677	0.18535144920000984	False
NS5	P55072	TERA	0.422321189	0.401728802568079	0.01797867530748323	False
NS3	P55072	TERA	0.24514315600000003	-0.443466859977749	0.0019237603479039546	False
NS2B3	P55072	TERA	0.520789381	0.213907544224562	0.02833890965403595	False
NS4A	P50416	CPT1A	0.9891047119999999	2.08248281958761	0.5252404796773582	False
Capsid	P05166	PCCB	0.35648365700000006	-1.20833293796133	0.0015532979494862604	False
NS4A	P05166	PCCB	0.423852624	1.25393040731837	0.03560991215617039	False
NS5	P05166	PCCB	0.446633687	1.04874179521172	0.03604119942858195	False
NS3	P05166	PCCB	0.44749044200000004	-1.00314432585469	0.003984353232186039	False
NS2B3	P05166	PCCB	0.514021886	0.638364570998441	0.04015372689528227	False
NS3	Q8TBM8	DJB14	0.856467069	1.98373011903968	0.3851064688463601	False
NS4A	Q5HYK3	COQ5	0.879915349	2.74873708374511	0.4606852146541062	False
NS3	P01889	HLAB	0.340625798	1.43790387980823	0.0223714980100845	False
NS2B3	P01889	HLAB	0.6390384920000001	2.39650646634705	0.19458344015112206	False
Capsid	Q9UHK0	NUFP1	0.9813908659999999	1.4184771040401	0.43748932643849625	False
NS4A	Q15125	EBP	0.9901228609999999	2.17306746840088	0.534204781512967	True
NS4A	Q9BSR8	YIPF4	0.9901228609999999	2.17306746840088	0.534204781512967	False
Capsid	P08579	RU2B	0.575275177	0.827640935321415	0.06693740621310565	False
NS5	P08579	RU2B	0.6768264669999999	2.26933804846194	0.22314386646290407	False
Capsid	Q15633	TRBP2	0.993793772	2.17306746840088	0.537489328285392	False
NS5	O60343	TBCD4	0.255020837	0.526414705135695	0.005937132225416751	False
NS3	O60343	TBCD4	0.595893801	1.88005251834177	0.13564689109400657	False
NS2B3	O60343	TBCD4	0.47343877199999995	0.526414705135695	0.02825168853757893	False
Capsid	Q9NRW3	ABC3C	0.672168101	1.89578930633578	0.19593055235208875	False
NS5	Q9NRW3	ABC3C	0.39440968600000004	0.719092495506675	0.01967499764577802	False
Capsid	P09012	SNRPA	0.5182086770000001	-0.101735323774492	0.019993060794338408	False
NS5	P09012	SNRPA	0.7041174379999999	0.813882590195938	0.12801697481466084	False
Capsid	O43660	PLRG1	0.599748601	0.417105032560307	0.054604813537698346	False
NS5	O43660	PLRG1	0.686351261	1.75779978007558	0.1979985063833607	False
NS5	Q9UKM9	RALY	5.96e-07	4.00693842672377	0.0019329197793992174	False
NS4A	Q9Y6E2	BZW2	0.990124053	2.17306746840088	0.5342058517148839	False
Capsid	Q7Z739	YTHD3	0.668331373	1.78522538048875	0.1849094814239016	False
NS5	Q7Z739	YTHD3	0.044489599	0.115923726005763	0.0006657120449820242	False
NS3	Q7Z739	YTHD3	0.313576022	0.115923726005763	0.006214833696377572	False
NS2B3	Q7Z739	YTHD3	0.14717959299999997	0.950574553247258	0.003515437749485702	False
Capsid	C9JLW8	MCRI1	0.361691931	-0.929774188005568	0.00242991872328934	False
NS4A	C9JLW8	MCRI1	0.392077775	-0.511375803403063	0.005304150955680305	False
NS5	C9JLW8	MCRI1	0.416499328	-0.0929774188005569	0.01037162416457405	False
NS3	C9JLW8	MCRI1	0.4730373299999999	0.325420965801949	0.023389746885292877	False
NS2B3	C9JLW8	MCRI1	0.551258116	-0.0929774188005569	0.02471013395393211	False
Capsid	Q9BXS6	NUSAP	0.787966444	0.859056463539881	0.1883717124630332	True
NS5	Q9BXS6	NUSAP	0.47113346700000003	0.186751405117365	0.020143464598816253	False
NS4A	Q13445	TMED1	0.978523325	1.98373011903968	0.5059977842463484	True
NS4A	P35232	PHB	0.719765314	2.44572093344135	0.2746958801755832	False
NS3	P35232	PHB	0.22327150200000004	-0.351083121386343	0.0018109189134869212	False
NS2B3	P35232	PHB	0.561502524	0.289406356818472	0.03896981915111761	False
NS5	Q5T200	ZC3HD	0.975436237	0.92558989763472	0.35123373117405043	True
NS5	P62699	YPEL5	0.993426516	2.17306746840088	0.5371617443431126	True
NS3	Q7L5D6	GET4	0.5034504360000001	1.83135223539903	0.0798693327435224	False
NS2B3	Q7L5D6	GET4	0.754790359	1.17206543065538	0.19952850622118773	False
Capsid	O60506	HNRPQ	0.672222635	1.42785371349053	0.16047484136344228	False
NS4A	O60506	HNRPQ	0.014122102	-0.549174505188665	0.00023048267604170038	False
NS5	O60506	HNRPQ	0.49494894700000003	0.595420779309816	0.03439994324281468	False
NS3	O60506	HNRPQ	0.32593777300000004	-0.601201563574959	0.0029251914406017735	False
NS2B3	O60506	HNRPQ	0.36596432100000004	-0.653228621961254	0.003662946200445263	False
NS5	Q96T58	MINT	0.858132535	3.56335949129435	0.4369359996342681	False
Capsid	Q9NR30	DDX21	0.626143966	1.31382974700359	0.12099004600596329	False
NS4A	Q9NR30	DDX21	0.319744257	-0.60912220795459	0.0027642419256380794	False
NS5	Q9NR30	DDX21	0.588154505	1.31382974700359	0.09932747924911119	False
NS3	Q9NR30	DDX21	0.34758173900000006	-0.575386208744797	0.00354920138214039	False
NS2B3	Q9NR30	DDX21	0.315888036	-0.74406620479376	0.0022433411812248336	False
NS5	Q15459	SF3A1	0.975436833	0.92558989763472	0.35123423279118665	False
NS4A	Q14204	DYHC1	0.677003031	0.424222823966902	0.08256364553197293	False
NS3	Q14204	DYHC1	0.4895977979999999	0.424222823966902	0.028544890276455168	False
Capsid	Q9BVJ6	UT14A	0.7561035380000001	1.50191185170258	0.2361432225143559	False
NS5	Q9BVJ6	UT14A	0.540791298	0.441738779912523	0.039746546439149294	False
NS4A	P54578	UBP14	0.8481676119999999	3.79434038670619	0.4157422931719513	False
Capsid	Q86TS9	RM52	0.983737482	1.07937232068015	0.38512444562142006	False
Capsid	O43290	SNUT1	0.5917116259999999	0.12922619939098	0.0396158156549907	False
NS5	O43290	SNUT1	0.680841981	1.67994059208274	0.1873324950030338	False
Capsid	Q7Z7F7	RM55	0.876837358	0.564861991170471	0.21266333603881105	True
NS5	Q7Z7F7	RM55	0.28218197700000003	0.0564861991170471	0.00459692867730362	False
Capsid	P63010	AP2B1	0.526035064	0.50015012761185	0.03832985147451055	False
NS5	P63010	AP2B1	0.6719602140000001	1.14320029168423	0.13688376941288843	False
NS3	P63010	AP2B1	0.196308728	-0.142900036460529	0.001861132395677698	False
Capsid	Q7Z2T5	TRM1L	0.845640937	1.28088691519351	0.2915052863004227	False
NS5	Q7Z2T5	TRM1L	0.4247832170000001	0.0831744750125657	0.013296439277336803	False
Capsid	P55084	ECHB	0.530956353	0.966716720591397	0.05744351638579804	False
NS4A	P55084	ECHB	0.529537933	0.838768919336653	0.0518038564753367	False
NS5	P55084	ECHB	0.517373149	1.22261232310088	0.06297574016890004	False
NS2B3	P55084	ECHB	0.211028411	-0.824552496975015	0.0008847237938230102	False
Capsid	P98175	RBM10	0.3544502950000001	-0.235979635827891	0.005676551930464731	False
NS5	P98175	RBM10	0.9310657440000001	1.72446656951151	0.4318647316216465	True
NS3	Q6NSI4	RADX	0.97867759	1.97294788691592	0.5050374897170888	False
Capsid	Q9P035	HACD3	0.208482312	-0.402015126103685	0.0015090755671645956	False
NS4A	Q9P035	HACD3	0.7314884640000001	2.46234264738507	0.2877018394581047	False
NS2B3	Q9P035	HACD3	0.5394041980000001	-0.100503781525921	0.022810270171586745	False
NS4A	Q9Y5L0	TNPO3	0.941654586	2.53771207741871	0.5140925847943977	False
Capsid	Q6ZN17	LN28B	0.818169686	2.04001731940423	0.3502888279092965	False
NS5	Q6ZN17	LN28B	0.473977364	0.466289673006681	0.026854580374557048	False
NS4A	Q9BQ95	ECSIT	0.877942545	3.2142883865095	0.46535880046884837	True
Capsid	P11940	PABP1	0.4540503940000001	0.319961566973023	0.020556699290081124	False
NS4A	P11940	PABP1	0.353462649	-1.16100340015925	0.0016321557306515039	False
NS5	P11940	PABP1	0.49955228900000004	1.96547819712	0.082362420852219	False
NS3	P11940	PABP1	0.474823731	0.155409903958326	0.01998231669894271	False
NS2B3	P11940	PABP1	0.43680470800000004	-0.83190007412986	0.004722373037247931	False
NS4A	Q8TCG1	CIP2A	0.826670867	2.51896858862232	0.39332191959649265	False
NS3	Q8TCG1	CIP2A	0.136254338	-0.303112402780279	0.00093160770039546	False
NS2B3	Q8TCG1	CIP2A	0.328703593	0.26130379550024	0.008075294095509649	False
Capsid	O75683	SURF6	0.984014563	1.24948969175256	0.41364577948224074	True
NS4A	O75691	UTP20	0.980064187	2.24731345599013	0.5311568696386297	True
NS3	P52732	KIF11	0.869579594	1.75800313162647	0.3747950096082193	False
NS3	Q8N5D0	WDTC1	0.798339421	1.61970885967925	0.28824190275693923	False
NS5	O15212	PFD6	0.24057152	-0.217306746840088	0.0024407395163103295	False
NS3	O15212	PFD6	0.567948015	1.73845397472071	0.11053174281099017	False
NS2B3	O15212	PFD6	0.627906275	-0.217306746840088	0.033438625561194646	False
Capsid	Q13601	KRR1	0.71202554	0.947862915302979	0.14542316942488343	False
NS5	Q13601	KRR1	0.5837040339999999	0.720375815630264	0.06457493102914004	False
Capsid	O14979	HNRDL	0.569060413	1.26595271054797	0.08703609987188257	False
NS4A	O14979	HNRDL	0.224900014	-0.509669273077756	0.00148319472286904	False
NS5	O14979	HNRDL	0.4511928620000001	0.0822047214641542	0.015771209235033955	False
NS3	O14979	HNRDL	0.391512188	-0.805606270348711	0.0035031536278365373	False
NS2B3	O14979	HNRDL	0.44231385100000004	-0.657637771713234	0.006090600196399212	False
Capsid	Q99442	SEC62	0.366253294	-0.264306224569302	0.0059141047216187724	False
NS4A	Q99442	SEC62	0.812107802	2.56046655051512	0.3824766484293683	False
NS2B3	Q99442	SEC62	0.407577756	-0.264306224569302	0.007917123617825558	False
NS3	A6NIH7	U119B	0.710333977	1.24333033644778	0.17251971716168496	True
NS2B3	A6NIH7	U119B	0.5769460470000001	-0.0478203975556838	0.03022351043473398	True
Capsid	O43818	U3IP2	0.4575960499999999	1.56702123647242	0.053791853647693524	False
NS5	O43818	U3IP2	0.730324798	1.56702123647242	0.2211647105480283	False
Capsid	Q9Y3C1	NOP16	0.797532465	1.59772979070181	0.285044310264049	False
NS5	Q9Y3C1	NOP16	0.46765442699999993	-0.222468705034429	0.012613211710304696	False
NS4A	Q96GF1	RN185	0.8799165409999999	2.74873708374511	0.46356775319574245	False
NS4A	Q9Y6M9	NDUB9	0.99176999	2.95642127060841	0.5751216694663331	True
NS3	P27816	MAP4	0.859304949	3.17396819046349	0.44867461826286664	False
NS4A	Q00610	CLH1	0.43698196200000006	0.147434261055278	0.015371122911087122	False
NS3	Q00610	CLH1	0.600583509	1.28478427491028	0.10505749577239515	False
NS2B3	Q00610	CLH1	0.516088627	-0.231682410229722	0.016827395622891792	False
NS5	Q5JVF3	PCID2	0.982996414	2.91547594742265	0.5665869399390846	True
Capsid	Q00587	BORG5	0.2580443720000001	-0.16900385755502	0.0029378545279444847	False
NS4A	Q00587	BORG5	0.36190312199999997	-0.16900385755502	0.0064174823681444546	False
NS3	Q00587	BORG5	0.6282320889999999	0.107547909353194	0.04715480918849178	False
NS2B3	Q00587	BORG5	0.407478416	0.107547909353194	0.012055634591227308	False
Capsid	P46777	RL5	0.513281559	1.06507157870008	0.05573729587033568	False
NS4A	P46777	RL5	0.346623199	-0.791976302110313	0.0025855445261783673	False
NS5	P46777	RL5	0.503236706	1.01045252338212	0.050455053710123196	False
NS3	P46777	RL5	0.425493999	-0.464261970202597	0.006994986990303432	False
NS2B3	P46777	RL5	0.42146595600000003	-0.791976302110313	0.004398664545056425	False
NS3	Q9BXC9	BBS2	0.863655222	3.24223338066309	0.4529909434694114	False
NS5	Q8IXM3	RM41	0.879545709	2.74873708374511	0.4631778891109178	False
NS4A	P49257	LMAN1	0.6104592150000001	2.71285645357216	0.18207023175634457	False
NS2B3	P49257	LMAN1	0.6287126380000001	1.30425791037123	0.12271625152365045	False
NS3	P63151	2ABA	0.943905663	2.4025139776281	0.5105316469325637	False
Capsid	Q9HCN8	SDF2L	0.31630681200000005	-0.588348405414552	0.0027226329902819806	False
NS4A	Q9HCN8	SDF2L	0.372672274	-0.98058067569092	0.0023861204418069745	False
NS5	Q9HCN8	SDF2L	0.34669660300000005	-0.98058067569092	0.0019765048476699546	False
NS3	Q9HCN8	SDF2L	0.5250154380000001	0.196116135138184	0.028439821983957055	False
NS2B3	Q9HCN8	SDF2L	0.589999224	0.196116135138184	0.04172543645123789	False
Capsid	Q9BY44	EIF2A	0.867049648	3.56335949129435	0.446499947254429	True
Capsid	O43809	CPSF5	0.33323541	0.483203280340807	0.010343728130452137	False
NS5	O43809	CPSF5	0.850957589	2.52971129119599	0.4230076012726623	False
NS4A	Q96QU8	XPO6	0.876306144	2.34170420595453	0.43821002812165366	False
NS3	Q6R327	RICTR	0.952358193	1.46864117704322	0.41891631975232424	False
Capsid	P50402	EMD	0.337488175	-1.53129200332343	0.0007825873460686063	False
NS4A	P50402	EMD	0.46282829400000003	0.746663042942829	0.03193193043821678	False
NS5	P50402	EMD	0.44819835900000005	1.43004955682271	0.04646576635266358	False
NS3	P50402	EMD	0.476604653	0.291072033689577	0.023085830302668277	False
NS2B3	P50402	EMD	0.485424926	-0.620109984816925	0.008513979383687096	False
NS4A	P17152	TMM11	0.967263768	3.62043901715563	0.5473646557677049	False
NS3	O75694	NU155	0.92085728	2.53759609461276	0.4960734634252274	False
Capsid	Q9BV38	WDR18	0.37951705699999994	1.01409815192041	0.022486808607487453	False
NS5	Q9BV38	WDR18	0.612918043	2.75255212664112	0.18508381226201398	False
NS3	Q9BV38	WDR18	0.32969808599999995	0.144871164560059	0.00719433748657047	False
Capsid	P48651	PTSS1	0.274452724	0.15976709775647	0.004813778996759138	False
NS4A	P48651	PTSS1	0.504815983	3.03557485737294	0.10751458427245378	False
NS3	P48651	PTSS1	0.170879438	0.15976709775647	0.0020932010862087244	False
NS2B3	P48651	PTSS1	0.596910852	0.15976709775647	0.04182565339333115	False
NS5	P07339	CATD	0.969083499	1.76943437892141	0.47347440137076285	True
NS3	Q8NCW6	GLT11	0.804479168	2.74873708374511	0.3819031648893812	False
NS3	Q6PGQ7	BORA	0.918450746	2.07205052867767	0.4589289784607425	False
Capsid	P04350	TBB4A	0.37035165200000003	0.208383540146786	0.010326847646852638	False
NS4A	P04350	TBB4A	0.389588274	-0.446136572529026	0.00557843833419816	False
NS5	P04350	TBB4A	0.237310652	-0.848918180329527	0.00103439866327917	False
NS3	P04350	TBB4A	0.5699908810000001	1.36638066257322	0.0935122247772117	False
NS2B3	P04350	TBB4A	0.514319309	-0.169224217166183	0.01790031158805288	False
Capsid	P04908	H2A1B	0.586900107	1.74544979362881	0.1238831304843473	False
NS4A	P04908	H2A1B	0.256300066	0.698179917451524	0.007003922651231895	False
NS5	P04908	H2A1B	0.08925578599999999	1.22181485554017	0.0026142005707388578	False
NS3	P04908	H2A1B	0.243863854	-0.349089958725762	0.0021147076142703806	False
NS2B3	P04908	H2A1B	0.31740121000000004	-0.349089958725762	0.003727041401019438	False
Capsid	Q5JTH9	RRP12	0.6937858240000001	1.41034884780062	0.17633437994908344	False
NS4A	Q5JTH9	RRP12	0.481695035	0.554631569359795	0.030558778853955637	False
NS5	Q5JTH9	RRP12	0.398785427	-0.158466162674227	0.008439400171000469	False
Capsid	O15160	RPAC1	0.39768628100000003	-0.235702260395516	0.007647414351454229	False
NS5	O15160	RPAC1	0.4353581550000001	1.30707617128422	0.04010203072125995	False
NS3	O15160	RPAC1	0.575964315	0.921381563364289	0.07230514945870592	False
NS2B3	O15160	RPAC1	0.49432533300000003	-0.621396868315451	0.00900159472434939	False
NS4A	Q96CS3	FAF2	0.707319531	2.93657799797047	0.28046677156423	False
NS3	Q96CS3	FAF2	0.293937224	-0.347524023428458	0.0031275629421077464	False
NS2B3	Q96CS3	FAF2	0.51862642	-0.0347524023428458	0.02140338753219021	False
NS4A	P30837	AL1B1	0.46258948899999996	0.56814154057469	0.027359474696941416	False
NS3	P30837	AL1B1	0.38064887000000003	-0.56814154057469	0.004474005353977373	False
NS2B3	P30837	AL1B1	0.705910316	0.56814154057469	0.10696396876509118	False
NS4A	Q9H4I9	EMRE	0.879915945	2.74873708374511	0.463567126731872	True
NS3	O95429	BAG4	0.981053271	1.04824843731092	0.3770218955713095	False
NS4A	Q8TD22	SFXN5	0.879915349	2.74873708374511	0.46356650026760066	True
NS5	Q12874	SF3A3	0.97485003	0.793492047615872	0.3260556711725586	False
NS3	Q12834	CDC20	0.908917169	1.89578930633578	0.43146599903545063	False
NS4A	Q9P0B6	CC167	0.9803822529999999	1.4184771040401	0.4370236586366393	False
NS4A	O94905	ERLN2	0.855169509	2.74134275720914	0.4369771525676725	False
NS3	O94905	ERLN2	0.12359016200000002	-0.451239102756594	0.0006867690597699598	False
NS2B3	O94905	ERLN2	0.42401846	-0.0286915036434829	0.011641295772632062	False
Capsid	Q09161	NCBP1	0.40184217400000005	-0.337732643819072	0.006959000796440243	False
NS5	Q09161	NCBP1	0.8504416080000001	2.70186115055257	0.4304152349200519	False
Capsid	P78527	PRKDC	0.324036307	-0.833293264300143	0.0020649433858544453	False
NS4A	P78527	PRKDC	0.6204446889999999	2.1114394124433	0.1677201893458343	False
NS5	P78527	PRKDC	0.311372988	-0.717244685906312	0.002206161260866204	False
NS3	P78527	PRKDC	0.46158441600000005	-0.0209532155433305	0.015096873822653005	False
NS2B3	P78527	PRKDC	0.46702793100000006	-0.427123239921737	0.00968513969669541	False
NS3	P10398	ARAF	0.799697549	3.29390557374696	0.38245592235805287	False
NS4A	P62834	RAP1A	0.9891076919999999	2.08248281958761	0.5268432448043523	True
NS2B3	Q32P28	P3H1	0.846470697	1.61970885967925	0.3369765292890909	False
Capsid	P56192	SYMC	0.29038256800000006	-0.999836241143642	0.0012599359560518525	False
NS4A	P56192	SYMC	0.34790396600000006	-0.462610798141088	0.004049998435181484	False
NS5	P56192	SYMC	0.181722785	-0.999836241143642	0.0005292684053571009	False
NS3	P56192	SYMC	0.6207589689999999	1.9549036953704	0.15949528273629554	False
NS2B3	P56192	SYMC	0.518700683	-0.193998076639811	0.01787529621916785	False
Capsid	P62249	RS16	0.5301885749999999	1.67755452644294	0.08810816280931937	False
NS4A	P62249	RS16	0.38291994900000004	-0.559184842147646	0.004600443637026858	False
NS5	P62249	RS16	0.510537646	0.878719037660586	0.0478312959529928	False
NS3	P62249	RS16	0.39494305900000004	-0.639068391025881	0.004506101038865297	False
NS2B3	P62249	RS16	0.38246495900000005	-0.878719037660586	0.0029638210236914925	False
Capsid	P31946	1433B	0.37975914400000005	-0.655681527077773	0.003958044982344051	False
NS4A	P31946	1433B	0.30418138699999997	0.28849987191422	0.0068970200316355	False
NS5	P31946	1433B	0.44744427200000003	-0.183590827581776	0.011425754708692306	False
NS3	P31946	1433B	0.599292291	1.23268127090621	0.10112986473339335	False
NS2B3	P31946	1433B	0.05895505199999999	-0.183590827581776	0.0005391363302068046	False
NS4A	O43676	NDUB3	0.991587852	2.74321233103426	0.5717061820841091	True
Capsid	Q5T653	RM02	0.878960098	2.38861454656351	0.44419854671715203	True
NS4A	Q8N0U8	VKORL	0.9912668060000001	2.84917748918773	0.574669561343072	False
NS3	Q9BXW7	HDHD5	0.562830967	0.367315443346227	0.042166668632137784	False
NS2B3	Q9BXW7	HDHD5	0.690962824	0.367315443346227	0.0837825903903773	False
Capsid	Q14980	NUMA1	0.952481009	1.866442219137	0.47057194094498717	True
Capsid	O00161	SNP23	0.37790206700000006	-0.636209010280352	0.004009251873520707	False
NS4A	O00161	SNP23	0.470210492	0.636209010280352	0.030505170764534285	False
NS5	O00161	SNP23	0.22935154800000002	-0.636209010280352	0.0013011405462819191	False
NS3	O00161	SNP23	0.333902678	-0.636209010280352	0.0029125133508155153	False
NS2B3	O00161	SNP23	0.51435556	0.0	0.021653686468894255	False
Capsid	Q9UJA5	TRM6	0.9374876429999999	0.445435403187374	0.2351541633751193	False
Capsid	Q9Y2R5	RT17	0.7910502660000001	1.9381626659371	0.3151416312687388	False
NS5	Q9Y2R5	RT17	0.48798962300000004	0.421339709986326	0.028150000638770382	False
NS5	Q9UKE5	TNIK	0.9923745340000001	2.38657705616657	0.5542257054083687	False
Capsid	Q99700	ATX2	0.270476362	-0.224223524812926	0.0030324459845425945	False
NS5	Q99700	ATX2	0.269041385	-0.224223524812926	0.00299883007873668	False
NS3	Q99700	ATX2	0.624199014	1.24342136487168	0.11576548142794377	False
NS2B3	Q99700	ATX2	0.344837096	-0.224223524812926	0.005312262433712503	False
Capsid	Q99729	ROAA	0.6099804200000001	1.36337095879308	0.11541163082766769	False
NS4A	Q99729	ROAA	0.329160944	-0.624560997882865	0.0028560548468462015	False
NS5	Q99729	ROAA	0.544060837	0.677877180628963	0.0497804763434819	False
NS3	Q99729	ROAA	0.36126297500000004	-0.693110375699277	0.003295185426235143	False
NS2B3	Q99729	ROAA	0.32840085500000005	-0.830209131332101	0.0021424383008489096	False
NS4A	Q96IX5	ATPMD	0.825496617	1.06241530827773	0.24453280913052902	False
Capsid	Q9P2E9	RRBP1	0.5618163039999999	0.792401336381936	0.0605337313527592	False
NS4A	Q9P2E9	RRBP1	0.41301928100000007	-0.0720364851256305	0.010284455763412885	False
NS5	Q9P2E9	RRBP1	0.38705460500000005	-0.504255395879414	0.00508735352215911	False
NS3	Q9P2E9	RRBP1	0.318412616	-0.288145940502522	0.004046270893246097	False
NS2B3	Q9P2E9	RRBP1	0.38532835800000004	-0.720364851256305	0.0037723235864819673	False
Capsid	P67809	YBOX1	0.6820176979999999	1.3240171609519	0.1599157246926243	False
NS5	P67809	YBOX1	0.556458945	0.702304754939703	0.05460410132539333	False
NS3	P67809	YBOX1	0.30713446600000005	-0.541120057084689	0.002703549589824128	False
NS2B3	P67809	YBOX1	0.025227959999999997	-0.472040900861112	0.0002778561769046446	False
NS3	P61160	ARP2	0.8964223	1.73367863633239	0.4004230801745366	False
Capsid	Q659C4	LAR1B	0.508759446	1.12216721537356	0.05641144932918744	False
NS5	Q659C4	LAR1B	0.660402182	1.12216721537356	0.12848983911143005	False
Capsid	Q6PCB5	RSBNL	0.834257705	2.46504668244853	0.4014063868487226	True
NS5	Q6PCB5	RSBNL	0.336078721	0.227861458041461	0.008221650094800814	False
NS4A	P23526	SAHH	0.480057366	0.960524637204555	0.042138241552491115	False
NS5	P23526	SAHH	0.39985857900000005	3.62043901715563	0.05420399485848113	False
Capsid	P35250	RFC2	0.9874077969999999	2.45344879246385	0.5540976536345635	False
Capsid	Q9P2J5	SYLC	0.21195536299999998	-0.694450868220113	0.0010452104840282417	False
NS4A	Q9P2J5	SYLC	0.32673856700000004	-0.694450868220113	0.0025532052573903484	False
NS3	Q9P2J5	SYLC	0.629051246	1.67043587220514	0.14813030031141408	False
NS2B3	Q9P2J5	SYLC	0.5799829249999999	0.319072020533566	0.04446337059520519	False
NS4A	Q92520	FAM3C	0.992410751	2.89450102793501	0.5767566239975063	False
NS3	Q8NG27	PJA1	5.96e-07	4.00693842672377	0.00196749800954478	False
Capsid	Q9Y383	LC7L2	0.485013996	0.177061720672811	0.021714502179211496	False
NS4A	Q9Y383	LC7L2	0.20940230800000004	-0.354123441345621	0.0015935962322304494	False
NS5	Q9Y383	LC7L2	0.781493309	1.23943204470967	0.2300092971248742	False
NS4A	P11908	PRPS2	0.46510212199999995	1.84281878856019	0.06440005018837244	False
NS5	P11908	PRPS2	0.334005937	0.567021165710828	0.011236297100075093	False
NS3	P11908	PRPS2	0.45240201399999996	1.84281878856019	0.05946804482598957	False
Capsid	O95793	STAU1	0.654945161	1.00214807805921	0.11574974133915641	False
NS5	O95793	STAU1	0.534171817	0.821761424008552	0.052739993075693305	False
NS3	O95793	STAU1	0.32149689600000003	0.280601461856579	0.007789149992237389	False
NS3	Q9P0J7	KCMF1	0.7785702130000001	0.8710063689306	0.18305933435118016	False
NS2B3	Q9P0J7	KCMF1	0.369244119	0.1244294812758	0.009383591403425599	False
NS3	Q9BUR4	TCAB1	0.794822179	1.61970885967925	0.2863872876585195	False
Capsid	P05165	PCCA	0.3714806480000001	-1.13831604587142	0.0018707276249472673	False
NS4A	P05165	PCCA	0.39665762400000004	-0.213969181554779	0.007790951797121735	False
NS5	P05165	PCCA	0.426729182	0.864435493481308	0.027700061741936233	False
NS3	P05165	PCCA	0.43868574800000004	-1.13831604587142	0.0029913252129495412	False
NS2B3	P05165	PCCA	0.5535912119999999	0.248204250603544	0.03559104895240992	False
NS5	Q7L2H7	EIF3M	0.992171079	2.43537241201141	0.5571988152997799	True
Capsid	Q5SY16	NOL9	0.40517706400000003	-0.25304175905716	0.007892155984236373	False
NS5	Q5SY16	NOL9	0.597677531	2.59367803033589	0.16826662316707222	False
NS3	Q5SY16	NOL9	0.444233241	1.45499011457867	0.04642559464914422	False
Capsid	P68104	EF1A1	0.34271676799999995	-0.97182531580755	0.0019442895286737804	False
NS4A	P68104	EF1A1	0.44927394100000007	1.23991505809929	0.042061513104970485	False
NS5	P68104	EF1A1	0.37981004900000004	-0.569690702369943	0.004438355324551748	False
NS3	P68104	EF1A1	0.489521597	0.234578524505271	0.023696991354368348	False
NS2B3	P68104	EF1A1	0.5411788160000001	0.435645831224074	0.03956268217715372	False
NS5	O43865	SAHH2	0.992547871	2.15364558258039	0.5363848811651086	True
NS3	Q86UK7	ZN598	0.916136771	2.42956328951888	0.4849833145217112	False
NS4A	Q9H9E3	COG4	0.860508812	1.61970885967925	0.35085297483250216	False
NS4A	Q96C36	P5CR2	0.872017577	2.08389944461542	0.4128323524735233	False
Capsid	Q92922	SMRC1	0.8725408859999999	2.08389944461542	0.4133743042663588	False
NS3	Q9BQE5	APOL2	0.8684380329999999	2.57388784162189	0.4439537557992476	False
Capsid	Q13283	G3BP1	0.556979355	0.657955621845663	0.052793812093052804	False
NS4A	Q13283	G3BP1	0.291327119	-0.914969536629125	0.0014356962641392085	False
NS5	Q13283	G3BP1	0.536578456	1.02805565913385	0.062353766941515794	False
NS3	Q13283	G3BP1	0.37443644700000006	-0.54486949934094	0.004412395103752272	False
NS2B3	Q13283	G3BP1	0.39352658900000004	-0.637394508662986	0.0044714259557471535	False
NS4A	P35610	SOAT1	0.9780290810000001	3.13164672092729	0.5668426217773604	False
Capsid	Q86V81	THOC4	0.6028090420000001	1.8123228862357	0.13824550185677745	False
NS4A	Q86V81	THOC4	0.37952677800000006	-0.551576530593474	0.0045356952782600775	False
NS5	Q86V81	THOC4	0.49640290500000006	0.551576530593474	0.03343574215171759	False
NS3	Q86V81	THOC4	0.371701666	-0.709169825048753	0.003475723427342807	False
NS2B3	Q86V81	THOC4	0.35245917800000004	-0.866763119504031	0.002428778775044464	False
NS3	O95486	SC24A	0.923232961	2.07205052867767	0.4636679916282106	False
Capsid	Q9NVI7	ATD3A	0.3611506590000001	-0.810743093209382	0.0027996624572045915	False
NS4A	Q9NVI7	ATD3A	0.474435241	0.923715491443476	0.03956152235493276	False
NS5	Q9NVI7	ATD3A	0.222568403	-0.930360926633717	0.0008180403773826024	False
NS3	Q9NVI7	ATD3A	0.513008588	1.40218682514082	0.06897052006332183	False
NS2B3	Q9NVI7	ATD3A	0.5095538799999999	-0.631316343072879	0.00978971090638723	False
NS4A	P05026	AT1B1	0.990122265	2.17306746840088	0.5359155599976595	False
NS3	P28290	ITPI2	0.804479168	2.74873708374511	0.3819031648893812	False
NS4A	Q15003	CND2	0.888729269	1.4547354206291	0.3567747723532143	False
NS3	Q15003	CND2	0.27707236199999996	-0.132248674602645	0.003555704162266033	False
NS4A	P04004	VTNC	0.879915349	2.74873708374511	0.46356650026760066	False
NS4A	Q9NZ45	CISD1	0.672236752	2.9071364682477	0.24383179174986633	False
NS3	Q9NZ45	CISD1	0.286914661	0.246367497309127	0.005796342837078785	False
NS2B3	Q9NZ45	CISD1	0.39794597	0.246367497309127	0.013038485344392413	False
NS5	Q53EL6	PDCD4	0.980744145	2.25843935022872	0.5345193941373458	True
Capsid	P62987	RL40	0.514684202	0.994574400440017	0.05346488713976186	False
NS4A	P62987	RL40	0.411158778	1.35502418314982	0.03518368983833206	False
NS5	P62987	RL40	0.49416880500000004	0.273674835020407	0.025378956109752424	False
NS3	P62987	RL40	0.06972351899999998	1.23487425557989	0.0022174163463199448	False
NS4A	Q8NBM4	UBAC2	0.830047354	2.54795890800027	0.4013864567737646	False
NS2B3	Q8NBM4	UBAC2	0.440844363	-0.185612900582801	0.010905920021717157	False
NS4A	Q9NX14	NDUBB	0.982565664	3.17396819046349	0.5708801258240834	True
NS4A	P52429	DGKE	0.8545239259999999	3.74213651963452	0.42823588257399536	False
Capsid	Q96K58	ZN668	0.8725414819999999	2.08389944461542	0.413374921397472	True
NS4A	O00471	EXOC5	0.879915349	2.74873708374511	0.46356650026760066	False
Capsid	Q9H0W5	CCDC8	0.879791341	2.74873708374511	0.46343614493422947	False
NS4A	Q9HAV0	GBB4	0.8142440870000001	2.66840813443855	0.3896640071442957	False
NS3	Q9HAV0	GBB4	0.065671858	0.624521052740937	0.0013241143294756262	False
Capsid	Q99848	EBP2	0.760904504	1.5699641773994	0.2489928647368625	False
NS5	Q99848	EBP2	0.5264650989999999	0.351888522520556	0.033464083632657626	False
NS5	Q8IX12	CCAR1	0.9874380540000001	2.08248281958761	0.5253472387196041	False
NS3	P78344	IF4G2	0.866956493	2.57388784162189	0.4423823040015635	False
NS3	P11802	CDK4	0.797414427	1.61970885967925	0.28889248714301596	False
NS4A	Q9NP73	ALG13	0.559941338	1.04668789787384	0.07225341032927558	False
NS3	Q9NP73	ALG13	0.597669484	1.69635624827829	0.1281523192960071	False
NS2B3	Q9NP73	ALG13	0.29949620200000004	-0.252648802935064	0.0036624875966304975	False
NS2B3	P13667	PDIA4	0.875473113	1.61970885967925	0.3656331795641124	False
NS4A	P48556	PSMD8	0.333289675	1.20966147224914	0.018566410193142428	False
NS5	P48556	PSMD8	0.255309389	0.0636663932762708	0.0037411558998680693	False
NS3	P48556	PSMD8	0.372503525	1.20966147224914	0.02457455502201163	False
NS2B3	P48556	PSMD8	0.637506714	0.0636663932762708	0.04737737250244335	False
NS4A	Q9UII2	ATIF1	0.879915945	2.74873708374511	0.463567126731872	False
Capsid	Q8IXM2	BAP18	0.5806020860000001	1.2571030311009	0.09288429413717678	False
NS5	Q8IXM2	BAP18	0.47446693599999995	1.2571030311009	0.049923516641228655	False
NS5	Q92905	CSN5	0.880162173	2.74873708374511	0.46382590622689424	False
Capsid	P10644	KAP0	0.30616662400000005	-1.46902385551866	0.0006859384936033679	False
NS4A	P10644	KAP0	0.336885509	-0.629581652365139	0.003003884380911267	False
NS5	P10644	KAP0	0.45989397200000004	1.88874495709542	0.06357210323714155	False
NS3	P10644	KAP0	0.542968749	0.629581652365139	0.047491484799967724	False
NS2B3	P10644	KAP0	0.48735860200000003	-0.629581652365139	0.008513556415120204	False
Capsid	P05198	IF2A	0.693378128	0.226312087086902	0.07434953615672152	False
NS5	P05198	IF2A	0.30740814899999996	0.226312087086902	0.006633149548611646	False
NS3	P05198	IF2A	0.319595729	0.226312087086902	0.0072666109185792515	False
NS3	Q8N0Z6	TTC5	0.60195389	0.482160380453053	0.05848222626711846	False
NS2B3	Q8N0Z6	TTC5	0.505381902	1.02459080846274	0.05163974515997873	False
NS3	Q9NYZ3	GTSE1	0.863655222	3.24223338066309	0.4529909434694114	False
Capsid	Q9UNQ2	DIM1	0.961215984	0.908587553557991	0.33560539821031843	True
NS3	Q9Y295	DRG1	0.898056913	0.869226987360353	0.27625950307575375	False
Capsid	Q9BQ04	RBM4B	0.567989047	1.54348726628258	0.1018140129392833	False
NS5	Q9BQ04	RBM4B	0.32653779	-0.171498585142509	0.004940186973605861	False
NS3	Q9BQ04	RBM4B	0.260107796	-0.171498585142509	0.0029769872677311467	False
Capsid	Q9NWT8	AKIP	0.9766401	1.4184771040401	0.43366527440380775	False
NS4A	P31948	STIP1	0.557577955	1.96900912450733	0.11604392675211923	False
NS5	P31948	STIP1	0.504475694	0.312833225389015	0.02814036946352617	False
NS3	P31948	STIP1	0.35980705300000004	-0.349637134258311	0.005088225249188171	False
NS2B3	P31948	STIP1	0.38278107	-0.680872314081975	0.003909046285499308	False
Capsid	P62310	LSM3	0.539868141	1.78625045575661	0.09779802626097596	False
NS5	P62310	LSM3	0.62242925	1.78625045575661	0.15073594600293191	False
NS3	P62310	LSM3	0.22237274899999998	0.50015012761185	0.0044800913035621896	False
NS5	Q15428	SF3A2	0.9934241319999999	2.17306746840088	0.538848758113696	False
NS4A	O60858	TRI13	0.87519484	2.74873708374511	0.45859230946358226	False
NS3	Q01085	TIAR	0.8744235149999999	2.17306746840088	0.4231770455758792	False
NS3	Q9NZN8	CNOT2	0.917741127	1.2571030311009	0.35518421449186127	False
NS3	Q9H9A5	CNO10	0.8678209729999999	2.57388784162189	0.4432994940779398	False
Capsid	P39023	RL3	0.511974132	1.42105254948334	0.06929392100953992	False
NS4A	P39023	RL3	0.363859284	-0.814869294109326	0.002838577285066575	False
NS5	P39023	RL3	0.49051458800000003	0.884431307021098	0.04247281878908354	False
NS3	P39023	RL3	0.427872547	-0.59127710975006	0.006031456551075682	False
NS2B3	P39023	RL3	0.42028986700000004	-0.680713983493766	0.005082035724989837	False
NS3	Q8TCN5	ZN507	0.89031281	0.624521052740937	0.230846670305894	False
NS3	Q92600	CNOT9	0.912773794	1.2571030311009	0.3506236900766763	False
Capsid	P48643	TCPE	0.19722903400000003	-1.24274498632732	0.0004165661419148919	False
NS4A	P48643	TCPE	0.32026628500000004	-1.04709417215334	0.0014734335771337385	False
NS5	P48643	TCPE	0.4435621900000001	0.45289540318051	0.02174024185538717	False
NS3	P48643	TCPE	0.586165712	1.43114947405041	0.10579725336460158	False
NS2B3	P48643	TCPE	0.542893583	0.322461527064523	0.03591600060461528	False
NS4A	Q92685	ALG3	0.867697561	3.56335949129435	0.45016059135394004	False
NS4A	Q15388	TOM20	0.526741193	1.56702123647242	0.0817783059209152	False
NS3	Q15388	TOM20	0.542335687	1.56702123647242	0.08939515829144425	False
NS5	Q9Y388	RBMX2	0.993423536	2.17306746840088	0.5388482303246546	False
Capsid	Q9BWF3	RBM4	0.720694112	0.9813800079416	0.1547941962389998	False
NS5	Q9BWF3	RBM4	0.34332425899999996	1.39702330542275	0.02251253645985992	False
NS3	Q9BWF3	RBM4	0.271851552	-0.0577282357612705	0.003719311178617733	False
Capsid	P11387	TOP1	0.586629206	0.758374985620987	0.06776488192346249	False
NS4A	P11387	TOP1	0.321667774	-0.697704986771308	0.002447636659452672	False
NS5	P11387	TOP1	0.614807938	1.60775496951649	0.13417190381847682	False
NS3	P11387	TOP1	0.28366128900000004	-0.758374985620987	0.0016882297097208273	False
NS2B3	P11387	TOP1	0.218347648	-0.697704986771308	0.0010959037414414818	False
Capsid	Q9H936	GHC1	0.231631288	-0.544664897009237	0.0014958087070725355	False
NS4A	Q9H936	GHC1	0.44887501	1.59995313496463	0.05177576738787012	False
NS3	Q9H936	GHC1	0.471494165	-0.238290892441541	0.012557471342478586	False
NS2B3	Q9H936	GHC1	0.623347647	1.29357913039694	0.11872139589289536	False
NS4A	Q9UPT5	EXOC7	0.95720271	1.4184771040401	0.4160058866208705	False
NS4A	Q9Y2V7	COG6	0.879915349	2.74873708374511	0.46356650026760066	False
NS5	Q9Y5S9	RBM8A	0.573180376	1.81811868577262	0.11889143419889536	False
NS3	Q9Y5S9	RBM8A	0.42548876599999996	1.81811868577262	0.04947012973703813	False
NS4A	Q9UBF2	COPG2	0.879915349	2.74873708374511	0.46356650026760066	False
NS5	O00268	TAF4	0.835578992	3.79434038670619	0.40505614927221545	False
Capsid	O00264	PGRC1	0.328672534	0.0193630659381869	0.006235076002395359	False
NS4A	O00264	PGRC1	0.6726906930000001	2.28484178070606	0.22246677328784487	False
NS3	O00264	PGRC1	0.31843464899999996	-0.503439714392861	0.0030907607440093313	False
NS2B3	O00264	PGRC1	0.498057156	-0.154904527505496	0.016426176717485395	False
NS4A	O95249	GOSR1	0.9885873629999999	2.44330404576122	0.5545228063651934	False
Capsid	P26368	U2AF2	0.643722734	0.405279172582886	0.06829355117473582	False
NS5	P26368	U2AF2	0.488694163	0.405279172582886	0.02785106633491062	False
NS4A	P14618	KPYM	0.561251903	0.310438209771555	0.0395702267909829	False
NS3	P14618	KPYM	0.686524957	1.42801576494915	0.1723175504363063	False
NS5	P46976	GLYG	0.865198468	3.56335949129435	0.4474987568763575	False
NS5	Q96J01	THOC3	0.39312242900000005	-0.198373011903968	0.007741530078670838	False
NS3	Q96J01	THOC3	0.648401576	1.58698409523174	0.1564008241269132	False
NS2B3	Q96J01	THOC3	0.396094344	0.99186505951984	0.02481298736103882	False
Capsid	O60220	TIM8A	0.3900575030000001	0.25304175905716	0.012424215909430996	False
NS4A	O60220	TIM8A	0.24340539200000003	0.25304175905716	0.004160131357768012	False
NS5	O60220	TIM8A	0.431736664	0.25304175905716	0.016541226911710585	False
NS3	O60220	TIM8A	0.445659159	0.25304175905716	0.018155118020991793	False
NS2B3	O60220	TIM8A	0.500393218	0.25304175905716	0.025856231087106992	False
NS4A	Q99615	DNJC7	0.44467089600000004	0.747649344969648	0.028392802230848894	False
NS5	Q99615	DNJC7	0.23337558400000002	-1.08748995631949	0.0007078982294672884	False
NS3	Q99615	DNJC7	0.609439831	1.35936244539936	0.11483316576182445	False
NS2B3	Q99615	DNJC7	0.523353766	-0.108748995631949	0.02028959965760026	False
Capsid	O43164	PJA2	0.41081836699999996	1.14285454582934	0.030571860105992898	False
NS5	O43164	PJA2	0.49571180699999995	0.18604608885594	0.023458035041356948	False
NS3	O43164	PJA2	0.466027748	0.664450317342642	0.030424507727519264	False
NS2B3	O43164	PJA2	0.43174148700000003	-0.770762368117464	0.004860002083129036	False
NS3	Q13188	STK3	0.700944296	1.58560972579127	0.19767055165506425	False
NS2B3	Q13188	STK3	0.595957096	0.358040905823834	0.05049726883744606	False
Capsid	O75394	RM33	0.993799136	2.17306746840088	0.5391807241350864	False
NS5	Q9Y312	AAR2	0.531328575	1.06241530827773	0.06193530336227051	False
NS3	Q9Y312	AAR2	0.5454941579999999	-0.303547230936495	0.01851418902675051	False
NS2B3	Q9Y312	AAR2	0.382239047	0.379434038670619	0.01333023302244811	False
Capsid	P08048	ZFY	0.8800073119999999	2.74873708374511	0.4636631591698062	False
NS3	P47756	CAPZB	0.8730986239999999	2.38657705616657	0.43792232683925514	False
NS3	Q96T17	MA7D2	0.7344282919999999	1.64094190453727	0.23191590342536436	False
NS2B3	Q96T17	MA7D2	0.36698193599999995	0.0298353073552231	0.008336935733272384	False
NS4A	Q9UM00	TMCO1	0.991977617	2.55616287125847	0.5639202829645418	False
Capsid	Q96CS4	ZN689	0.8800073119999999	2.74873708374511	0.4636631591698062	False
Capsid	Q9GZS1	RPA49	0.689403991	2.00655646047047	0.22092786196405023	False
NS5	Q9GZS1	RPA49	0.599349229	1.24617717018693	0.10199389799593536	False
NS4A	O75955	FLOT1	0.879915349	2.74873708374511	0.46356650026760066	False
NS4A	B7ZAQ6	GPHRA	0.647063996	1.79725117014103	0.1702111031712485	False
NS2B3	B7ZAQ6	GPHRA	0.5333945979999999	1.32150821333899	0.07411960257179813	False
NS4A	Q9BTY7	HGH1	0.260351411	-0.0708776457138535	0.0033504003392227067	False
NS3	Q9BTY7	HGH1	0.522605894	0.567021165710828	0.03983036357273922	False
NS2B3	Q9BTY7	HGH1	0.49660737400000005	1.20491997713551	0.05536102513682814	False
Capsid	Q13724	MOGS	0.33290801	0.400412401611856	0.009538342359149023	False
NS4A	Q13724	MOGS	0.8271229179999999	3.10319611249188	0.4135698692689169	False
NS4A	Q9HC07	TM165	0.867697561	3.56335949129435	0.45016059135394004	False
NS5	Q02040	AK17A	0.993423536	2.17306746840088	0.5388482303246546	False
NS4A	Q8TED1	GPX8	0.986176657	1.63530992692118	0.47313159994697385	False
NS4A	Q9NUT2	MITOS	0.879914753	2.74873708374511	0.4635658738029279	True
NS4A	Q9Y3E5	PTH2	0.8799165409999999	2.74873708374511	0.46356775319574245	False
NS3	O15294	OGT1	0.978552986	1.18742247382563	0.3986448823985285	False
NS4A	O95197	RTN3	0.8767677469999999	3.56335949129435	0.4597681798240465	False
NS3	P0C0S5	H2AZ	5.96e-07	4.00693842672377	0.00196749800954478	False
NS5	Q9Y262	EIF3L	0.989549766	2.69335698924163	0.5680507885320234	True
NS3	Q5TAX3	TUT4	0.79256991	3.56335949129435	0.3683201448862364	False
Capsid	Q92900	RENT1	0.35692118000000006	-0.680361834419518	0.0032487720964235966	False
NS5	Q92900	RENT1	0.38139876400000006	-0.278836817385048	0.006475074397891877	False
NS3	Q92900	RENT1	0.609520383	1.7287882677873	0.1380411210502774	False
NS2B3	Q92900	RENT1	0.519332253	-0.379218071643666	0.014374128015434225	False
NS4A	P20700	LMNB1	0.717656224	2.90980442612336	0.2910088553544966	False
NS5	P20700	LMNB1	0.20561973700000002	-0.550145255964098	0.0012036180915816258	False
NS3	P20700	LMNB1	0.294475617	-0.0729108170554828	0.004349747225452861	False
NS2B3	P20700	LMNB1	0.47099006600000004	-0.31152803650979	0.011463959330646608	False
Capsid	Q9BYD2	RM09	0.990617105	1.75800313162647	0.4928866993202895	True
Capsid	P15924	DESP	0.161043492	-0.702639692872185	0.0006783837185651392	False
NS5	P15924	DESP	0.21185777700000002	-0.581610846253053	0.001214969368401515	False
NS3	P15924	DESP	0.793955584	1.71793723951046	0.2961809576528857	False
NS2B3	P15924	DESP	0.31182683899999997	-0.46058199963392	0.003107514011256828	False
NS4A	Q9UMX0	UBQL1	0.639582022	3.96613120104226	0.1945994689605278	False
NS3	Q9UMX0	UBQL1	0.04592917	0.336112813647649	0.0008435812297267229	False
Capsid	P28074	PSB5	0.232016465	-0.691483693094038	0.0012336550253823455	False
NS4A	P28074	PSB5	0.4452061880000001	1.571553847941	0.04982200173446676	False
NS5	P28074	PSB5	0.36248132400000005	-0.691483693094038	0.0033316844132777364	False
NS3	P28074	PSB5	0.442247369	-0.691483693094038	0.00581652008252077	False
NS2B3	P28074	PSB5	0.576406565	-0.12572430783528	0.02737807588470667	False
Capsid	Q8WWY3	PRP31	0.528258926	1.54628541787415	0.08161594512342037	False
NS5	Q8WWY3	PRP31	0.624645555	0.850456979830783	0.08920319720836274	False
NS4A	Q13409	DC1I2	0.9825632799999999	3.17396819046349	0.5708780074737142	False
NS4A	Q9H7F0	AT133	0.8311984619999999	3.88427393798461	0.3950480716968292	False
Capsid	P78371	TCPB	0.16856689000000002	-1.25026091415528	0.0003245867853209165	False
NS4A	P78371	TCPB	0.320297946	-1.08757636147001	0.0013873850581529639	False
NS5	P78371	TCPB	0.402957766	-0.0572408611300008	0.009754714018976623	False
NS3	P78371	TCPB	0.6197955150000001	1.84074558686476	0.15210883754844165	False
NS2B3	P78371	TCPB	0.557462612	0.430812796925795	0.0433607269927357	False
Capsid	Q9NVN8	GNL3L	0.953654019	0.58936310422817	0.2722876268698149	False
NS4A	Q96BQ5	CC127	0.991265614	2.84917748918773	0.5746685193654572	True
NS2B3	Q9NYU2	UGGG1	0.991268594	2.22132025437755	0.5409818511524629	False
Capsid	Q6P158	DHX57	0.8120664550000001	1.43399311596155	0.2810637366207613	False
NS5	Q6P158	DHX57	0.47156278300000004	-0.111628206631737	0.014555574504709725	False
Capsid	O60293	ZC3H1	0.540999665	0.338012964039936	0.03604755440457267	False
NS5	O60293	ZC3H1	0.715785079	0.806030914249078	0.13434820029672548	False
NS4A	Q9H583	HEAT1	0.879915349	2.74873708374511	0.46356650026760066	False
Capsid	Q15047	SETB1	0.867049052	3.56335949129435	0.44947043835044237	False
Capsid	Q15649	ZNHI3	0.8612498799999999	1.61970885967925	0.3515855226018066	False
NS4A	Q9Y3B3	TMED7	0.875412599	2.2809400967872	0.4328397674671417	False
NS4A	Q9Y6K0	CEPT1	0.754992758	3.01350237783158	0.33304341310653524	False
NS3	Q9Y6K0	CEPT1	0.439810097	0.120540095113263	0.015228131541887029	False
Capsid	P62875	RPAB5	0.40523797699999997	-0.51946248164932	0.005667206278412771	False
NS4A	P62875	RPAB5	0.244517918	-0.51946248164932	0.00171279651393122	False
NS5	P62875	RPAB5	0.443444227	0.64932810206165	0.02591877700201459	False
NS3	P62875	RPAB5	0.452419924	1.81811868577262	0.05883224910116961	False
NS2B3	P62875	RPAB5	0.48705548499999995	-0.51946248164932	0.009812967338155622	False
NS3	P28340	DPOD1	0.7976606549999999	1.61970885967925	0.28913070271714575	False
Capsid	Q99459	CDC5L	0.5975709520000001	0.736235045377522	0.07071618949751267	False
NS5	Q99459	CDC5L	0.60755005	1.08497796160898	0.096155889752196	False
NS3	Q99459	CDC5L	0.27338674500000004	-0.54248898080449	0.002084403872384823	False
NS2B3	Q99459	CDC5L	0.3521831860000001	-0.658736619548309	0.003231650406978395	False
NS3	Q92734	TFG	0.804479168	2.74873708374511	0.3819031648893812	False
Capsid	O95782	AP2A1	0.5084219790000001	-0.0411775601778236	0.019941569208541465	False
NS5	O95782	AP2A1	0.5631603839999999	2.92360677262548	0.14696802403525286	False
NS3	O95782	AP2A1	0.378281051	-0.0411775601778236	0.008352199178190805	False
NS4A	Q9BXW9	FACD2	0.8318196310000001	2.98690926948359	0.4176843778015195	False
NS3	Q9BXW9	FACD2	0.26576363300000005	0.64932810206165	0.007225429515472511	False
NS4A	Q9UIA9	XPO7	0.990863333	1.99004197018935	0.5193159937043756	False
NS5	Q8IZP0	ABI1	0.5638915019999999	1.12216721537356	0.07775087498368667	False
NS3	Q8IZP0	ABI1	0.482198701	1.12216721537356	0.04792777552570642	False
NS4A	Q9BV68	RN126	0.571661571	2.26933804846194	0.13760608354855527	False
NS3	Q9BV68	RN126	0.379670022	0.667452367194689	0.017046673066801944	False
NS2B3	Q9BV68	RN126	0.5637975290000001	0.667452367194689	0.055346481176251364	False
NS4A	Q9Y5M8	SRPRB	0.879051017	2.82667763311679	0.4651416157201786	False
NS3	Q9Y5M8	SRPRB	0.20936572100000003	-0.344326170606295	0.001612561978885478	False
NS2B3	Q9Y5M8	SRPRB	0.38019232700000005	-0.344326170606295	0.0059272781167846325	False
NS4A	O43175	SERA	0.577245467	1.64742337105901	0.1126207814898593	False
NS5	O43175	SERA	0.18620081300000002	-0.836649565406934	0.0006948642409931547	False
NS3	O43175	SERA	0.400831673	-0.0603767727613252	0.009577716074178205	False
NS2B3	O43175	SERA	0.611526228	0.40538690282604	0.05750559846108929	False
Capsid	O75534	CSDE1	0.719470611	1.12106217599636	0.16799119473742263	False
NS5	O75534	CSDE1	0.36816582500000006	0.08623555199972	0.008939038620069702	False
NS3	O75534	CSDE1	0.267831061	-0.17247110399944	0.003158270090899312	False
NS2B3	O75534	CSDE1	0.25610631500000003	-0.17247110399944	0.0028817894594609025	False
NS4A	Q96E52	OMA1	0.879915349	2.74873708374511	0.46356650026760066	False
NS5	Q9Y4Y9	LSM5	0.880163365	2.74873708374511	0.4638271588224411	False
NS4A	P51153	RAB13	0.9901228609999999	2.17306746840088	0.53591609111147	False
NS3	A3KMH1	VWA8	0.889726603	0.719535767949491	0.24553700619368854	False
Capsid	Q86XI2	CNDG2	0.385819182	-0.281275247719452	0.006661279130732737	False
NS3	Q86XI2	CNDG2	0.617654311	0.351594059649316	0.056568538831977634	False
NS2B3	Q86XI2	CNDG2	0.438121317	0.984463367018083	0.032747050648249315	False
Capsid	Q96QR8	PURB	0.664234476	1.18967597549096	0.13638879820426172	False
NS5	Q96QR8	PURB	0.631611954	1.18967597549096	0.11632279485793864	False
NS3	Q9HAU0	PKHA5	0.846840933	3.3595959944466	0.4333010409617725	False
NS5	P62136	PP1A	5.96e-07	4.00693842672377	0.00196749800954478	False
NS4A	P31930	QCR1	0.9930604519999999	2.39871323885851	0.5556339501103554	False
NS4A	P55786	PSA	0.707989441	2.42956328951888	0.2645563945538389	False
NS3	P55786	PSA	0.291049341	0.97182531580755	0.011431982460405263	False
NS4A	P61803	DAD1	0.867698753	3.56335949129435	0.4501618595157018	False
NS5	Q5JSZ5	PRC2B	0.991329704	2.50179169573702	0.5604081353165077	True
NS5	Q9Y4E8	UBP15	0.993487626	2.29657210387982	0.5488347146789523	True
NS3	P22314	UBA1	0.8479824939999999	3.48260016134828	0.43163031919680234	False
NS5	Q9ULR0	ISY1	0.879329142	2.74873708374511	0.46295013571105315	False
Capsid	O95218	ZRAB2	0.19463268700000003	-0.386624490274117	0.0013563007646955052	False
NS5	O95218	ZRAB2	0.9795557349999999	2.10286003246654	0.5201289483851064	True
Capsid	P09234	RU1C	0.6283247789999999	1.42994230530233	0.13126981409903174	False
NS5	P09234	RU1C	0.6687635190000001	1.42994230530233	0.15920141631678011	False
NS3	P0DPB5	RPC22	0.8046957349999999	2.74873708374511	0.38214177710831737	False
Capsid	O75530	EED	0.880007908	2.74873708374511	0.46366378557216265	True
NS4A	P63261	ACTG	0.31959429799999994	1.46855717930173	0.019767718712801866	False
NS3	P63261	ACTG	0.365935966	3.63528088646822	0.042955558462925335	False
NS4A	Q5H8A4	PIGG	0.964483422	3.3595959944466	0.5525974845483826	False
NS4A	O96005	CLPT1	0.454219979	2.42956328951888	0.07322904831983251	False
NS2B3	O96005	CLPT1	0.612510881	0.97182531580755	0.09137593417085442	False
NS4A	P00846	ATP6	0.879915349	2.74873708374511	0.46356650026760066	False
Capsid	Q9Y676	RT18B	0.691070378	1.27406189049015	0.16204075917304553	False
NS5	Q9Y676	RT18B	0.6068812080000001	0.951060284450393	0.08740539337358919	False
Capsid	P62913	RL11	0.501407441	1.93998076639811	0.08354253181835274	False
NS4A	P62913	RL11	0.4101948160000001	-0.0746146448614658	0.010056831042840006	False
NS5	P62913	RL11	0.46925265800000004	0.999836241143642	0.04051285226108761	False
NS3	P62913	RL11	0.42173003200000003	-0.477533727113381	0.006702730937365487	False
NS2B3	P62913	RL11	0.400277202	-1.28337189161721	0.0018350061223043564	False
NS4A	O75251	NDUS7	0.8772638239999999	3.10182513998738	0.467747877021444	False
NS3	O75251	NDUS7	0.21964785600000003	-0.300176626450391	0.0018502888769174701	False
NS2B3	O75251	NDUS7	0.26543161600000004	-0.100058875483464	0.0033716133593593477	False
Capsid	E9PRG8	CK098	0.680217393	1.55161672163813	0.17792057731645322	False
NS5	E9PRG8	CK098	0.616103752	0.664978594987769	0.0738038674505426	False
Capsid	Q9BUQ8	DDX23	0.504256016	0.0526272914170003	0.02152043951510488	False
NS5	Q9BUQ8	DDX23	0.75802235	1.31568228542501	0.2189164920816435	False
NS4A	P50570	DYN2	0.874762898	3.56335949129435	0.45765198523183676	False
NS4A	P53701	CCHL	0.860508812	1.61970885967925	0.35085297483250216	False
NS5	O60885	BRD4	0.880161577	2.74873708374511	0.46382527992851785	False
NS4A	P00387	NB5R3	0.860508812	1.61970885967925	0.35085297483250216	False
NS2B3	Q8IVL6	P3H3	0.8801313199999999	2.74873708374511	0.46379348424935096	False
NS2B3	Q86U28	ISCA2	0.984017543	2.57388784162189	0.5577753758884996	False
Capsid	Q00325	MPCP	0.328585732	-1.18374527873711	0.0012755964356311387	False
NS4A	Q00325	MPCP	0.47033895200000003	1.79929282368041	0.06526445564571533	False
NS5	Q00325	MPCP	0.34453375500000005	-0.970671128564434	0.001973731867433101	False
NS3	Q00325	MPCP	0.477928568	0.733922072817011	0.034803440433305355	False
NS2B3	Q00325	MPCP	0.5817441680000001	0.520847922644331	0.05406925494933282	False
NS3	O75792	RNH2A	0.779346001	2.26759240355095	0.32960656202402827	False
NS2B3	O75792	RNH2A	0.36723599900000004	-0.161970885967925	0.006723299283476336	False
Capsid	Q9BPW8	NIPS1	0.259905919	0.84586536487092	0.008150570566796323	False
NS4A	Q9BPW8	NIPS1	0.322178203	1.86090380271602	0.02551924075317853	False
NS5	Q9BPW8	NIPS1	0.308858634	0.84586536487092	0.012627150254440556	False
NS3	Q9BPW8	NIPS1	0.474249476	1.86090380271602	0.0689880543801938	False
NS2B3	Q9BPW8	NIPS1	0.314129711	-0.169173072974184	0.005063891758108787	False
Capsid	Q9UIG0	BAZ1B	0.954024255	0.303547230936495	0.22176101607415913	True
NS4A	Q9Y277	VDAC3	0.899693329	2.63502191529641	0.47332916744774606	False
NS2B3	Q9Y277	VDAC3	0.37320516400000003	-0.337823322473899	0.006358133962713773	False
NS5	Q7L5Y9	MAEA	0.870381772	3.29390557374696	0.4553816098567633	False
NS4A	P17081	RHOQ	0.091036324	1.08653373420044	0.0027243159345657197	False
NS3	P17081	RHOQ	0.439352078	1.08653373420044	0.03654108305274521	False
NS2B3	P17081	RHOQ	0.6948064460000001	1.08653373420044	0.14728794659683503	False
NS4A	O94826	TOM70	0.758553976	2.17644267230144	0.30126390315528745	False
NS3	O94826	TOM70	0.175519159	-0.0494646061886691	0.0020018778952946045	False
NS2B3	O94826	TOM70	0.31241534	-0.0494646061886691	0.005696678953392629	False
Capsid	Q02543	RL18A	0.5556513540000001	1.56696269629946	0.09613103863207431	False
NS4A	Q02543	RL18A	0.33414611899999996	-0.810251781457809	0.0026856146557983555	False
NS5	Q02543	RL18A	0.522565811	1.30996653654192	0.0696567175699365	False
NS3	Q02543	RL18A	0.404481865	-0.746002741518423	0.0047694396841174895	False
NS2B3	Q02543	RL18A	0.380930566	-0.874500821397195	0.0034265757326414252	False
NS4A	Q9NWS8	RMND1	0.972477925	2.96128741520538	0.5603049834771582	True
NS5	O95248	MTMR5	0.8013893759999999	0.785950200532908	0.18972460605972322	False
NS3	O95248	MTMR5	0.280211438	0.785950200532908	0.009773410637149017	False
NS3	P11177	ODPB	0.9127126839999999	2.12740512955538	0.45242916425674695	False
NS3	Q9H0L4	CSTFT	0.667109757	2.20711237349614	0.20950751881022506	False
NS2B3	Q9H0L4	CSTFT	0.445314992	0.0788254419105765	0.016232860046817208	False
Capsid	Q15650	TRIP4	0.953654019	0.58936310422817	0.2722876268698149	False
NS3	Q9C0B7	TNG6	0.710877233	1.76556720401715	0.21856265883994533	False
NS2B3	Q9C0B7	TNG6	0.564946196	0.643912744994488	0.056010069849049625	False
Capsid	Q9H814	PHAX	0.41983636	-0.180810142669895	0.010427598715235456	False
NS5	Q9H814	PHAX	0.8720371849999999	2.16972171203874	0.42041151455732045	True
NS4A	P57088	TMM33	0.7418072440000001	2.56186841362969	0.30074637275589616	False
NS2B3	P57088	TMM33	0.442016115	0.692396868548566	0.027774328937685146	False
NS4A	O14980	XPO1	0.778097467	2.00269957360001	0.3024181196345267	False
NS3	O14980	XPO1	0.10277465300000002	-0.430580408324002	0.0007143776711876354	False
NS2B3	O14980	XPO1	0.47427973600000006	-0.250337446700001	0.013746228887878778	False
NS4A	Q9Y3Q3	TMED3	0.985495507	3.24223338066309	0.5702098943768948	False
Capsid	Q7Z4Q2	HEAT3	0.867049052	3.56335949129435	0.44947043835044237	False
NS4A	Q7L5N7	PCAT2	0.879914753	2.74873708374511	0.45740940263972474	False
NS4A	Q9UJA2	CRLS1	0.990122265	2.17306746840088	0.5312003190002397	False
NS4A	Q9UFG5	CS025	0.980717464	1.49340361280408	0.4459467884172782	False
NS4A	P18085	ARF4	0.8799165409999999	2.74873708374511	0.4574112922213841	False
NS3	P19387	RPB3	0.717669434	1.88332513928077	0.23789320395788474	False
NS2B3	P19387	RPB3	0.42502449200000003	0.144871164560059	0.015191332464140499	False
Capsid	Q8NHQ9	DDX55	0.797757811	0.895481318874286	0.20025364674576068	True
NS5	Q8NHQ9	DDX55	0.45813458	0.179096263774857	0.018281351902225323	False
NS3	P50395	GDIB	0.924004286	1.81811868577262	0.4327359916260387	False
NS5	Q9C0J8	WDR33	0.874114985	3.15449162321634	0.46451453275074417	True
Capsid	Q6NZY4	ZCHC8	0.517416928	-0.31928468469698	0.015282073478997685	False
NS5	Q6NZY4	ZCHC8	0.7072836760000001	1.5093457822039	0.193869676376907	False
Capsid	Q9Y5J9	TIM8B	0.48187459099999996	1.84281878856019	0.07165680922109077	False
NS3	Q9Y5J9	TIM8B	0.194445011	0.567021165710828	0.0042295128365818285	False
NS2B3	Q9Y5J9	TIM8B	0.6075333549999999	1.84281878856019	0.14176708963586673	False
NS4A	O75844	FACE1	0.877107726	2.74873708374511	0.4606109547817019	True
NS4A	Q8TF09	DLRB2	0.521086209	1.20966147224914	0.06504293822255766	False
NS5	Q8TF09	DLRB2	0.41622590400000004	0.0636663932762708	0.013204432038120491	False
NS3	Q8TF09	DLRB2	0.5397547949999999	1.20966147224914	0.07235989658582391	False
NS2B3	Q8TF09	DLRB2	0.089803598	0.0636663932762708	0.001111891199224081	False
NS4A	P36551	HEM6	0.860508812	1.61970885967925	0.35085297483250216	True
Capsid	P62633	CNBP	0.747914199	2.37343121428037	0.2975370008618182	False
NS5	P62633	CNBP	0.420514705	0.900267012313245	0.028371384448136087	False
Capsid	O75496	GEMI	0.879791937	2.74873708374511	0.45727960185195754	False
NS4A	Q969M3	YIPF5	0.675844844	0.875765351865846	0.11803921415521584	False
NS2B3	Q969M3	YIPF5	0.48980252199999996	0.875765351865846	0.0431258708443996	False
NS5	Q9UNM6	PSD13	0.26000366799999997	0.838530051975818	0.008759105112941434	False
NS3	Q9UNM6	PSD13	0.436851545	0.25800924676179	0.01832844736046998	False
NS2B3	Q9UNM6	PSD13	0.7414997430000001	1.41905085718985	0.21371633535910237	False
Capsid	Q9BWE0	REPI1	0.953654019	0.58936310422817	0.27593611522222145	False
NS5	Q96HN2	SAHH3	0.8793339099999999	2.74873708374511	0.46295515056137276	True
NS5	Q99613	EIF3C	0.972481872	2.37971711772526	0.5358699401619034	True
NS3	Q99613	EIF3C	0.23967705700000003	-0.328594660151017	0.002424151607933856	False
NS4A	Q9BRR6	ADPGK	0.993455581	2.75690571121486	0.5693907777062075	False
NS4A	Q8N1B4	VPS52	0.879914753	2.74873708374511	0.45740940263972474	False
Capsid	P62318	SMD3	0.48865455500000005	0.491054733989043	0.0314680255359079	False
NS4A	P62318	SMD3	0.364164873	-0.736582100983564	0.0036577592583262332	False
NS5	P62318	SMD3	0.5330864280000001	0.982109467978086	0.060090311344343825	False
NS3	P62318	SMD3	0.327417022	-0.736582100983564	0.002817983941086147	False
NS2B3	P62318	SMD3	0.406898417	-0.245527366994521	0.008895803002627054	False
NS4A	O43678	NDUA2	0.9898345949999999	2.65910231279916	0.5668917981418006	True
Capsid	Q9P0M9	RM27	0.636627736	1.00563799050401	0.10639073256665392	False
NS4A	Q9P0M9	RM27	0.644626417	1.00563799050401	0.11067815162979781	False
NS5	P61201	CSN2	0.991788923	1.75800313162647	0.4903847389060081	False
NS5	Q9UHV9	PFD2	0.37235707900000004	-0.589776271603662	0.004667140503137269	False
NS3	Q9UHV9	PFD2	0.6951829469999999	1.53341830616952	0.186212346203617	False
NS2B3	Q9UHV9	PFD2	0.497239628	-0.589776271603662	0.010635683819205677	False
NS4A	Q9Y6C9	MTCH2	0.992232189	2.69607814326138	0.5705119812338151	True
NS4A	Q8WUD6	CHPT1	0.957202114	1.4184771040401	0.4135813590928423	False
Capsid	Q12905	ILF2	0.5850633359999999	1.70546962845378	0.11969682434254494	False
NS4A	Q12905	ILF2	0.333635597	-0.577886403029793	0.0036047286857298425	False
NS5	Q12905	ILF2	0.520044155	1.32491028987318	0.06925065133911797	False
NS3	Q12905	ILF2	0.36323672700000004	-0.704739515889992	0.0037865108758589876	False
NS2B3	Q12905	ILF2	0.356568804	-0.83159262875019	0.0030614938513925864	False
NS4A	Q9NRZ7	PLCC	0.879915349	2.74873708374511	0.45741003250061435	False
Capsid	P62266	RS23	0.577991028	1.96407196328007	0.12786840980354713	False
NS4A	P62266	RS23	0.351122476	-0.658914465100412	0.003686909430194223	False
NS5	P62266	RS23	0.486675819	0.823643081375514	0.04070235099345571	False
NS3	P62266	RS23	0.376791193	-0.544871576909956	0.005088089931709582	False
NS2B3	P62266	RS23	0.406573909	-0.772957353290867	0.00467064582039091	False
Capsid	P62258	1433E	0.22006862300000002	-1.09705962600437	0.0007725768867589537	False
NS4A	P62258	1433E	0.443654727	0.0	0.014808800643984477	False
NS5	P62258	1433E	0.37633101	-0.548529813002185	0.005049112857395922	False
NS3	P62258	1433E	0.547605447	1.64558943900656	0.09552657508335993	False
NS2B3	P62258	1433E	0.511822601	-0.548529813002185	0.012248202045757923	False
NS3	Q13049	TRI32	0.970193015	2.12726576665472	0.5087222340377286	False
Capsid	P10809	CH60	0.3337739350000001	-1.54225043322743	0.0009312695124594559	False
NS4A	P10809	CH60	0.36961560400000004	-0.960340898618805	0.0028196954372450658	False
NS5	P10809	CH60	0.401911176	0.0665582801022934	0.012033056936013628	False
NS3	P10809	CH60	0.520921587	0.648467814710916	0.042299496311866976	False
NS2B3	P10809	CH60	0.586178898	1.40152721243972	0.10393157259100749	False
Capsid	Q14257	RCN2	0.39632177300000004	0.63995144850255	0.019708480263219204	False
NS4A	Q14257	RCN2	0.34036696200000005	-1.33475587830532	0.0013411974719956226	False
NS5	Q14257	RCN2	0.354110357	0.310833560701238	0.011019011814950798	False
NS3	Q14257	RCN2	0.48006779599999994	-0.347402214901384	0.012764822964492729	False
NS2B3	Q14257	RCN2	0.571335005	0.310833560701238	0.043672330320455394	False
NS4A	Q96KA5	CLP1L	0.9623243079999999	3.48260016134828	0.54563485367618	False
Capsid	O43159	RRP8	0.993793772	2.17306746840088	0.5345430840663031	False
Capsid	P08670	VIME	0.307803016	-0.294649422250737	0.004197540698539897	False
NS4A	P08670	VIME	0.349010004	-0.809570742688919	0.0029882430850613245	False
NS5	P08670	VIME	0.267548584	-0.964047138820374	0.0013382222988455976	False
NS3	P08670	VIME	0.642828271	1.35309880315145	0.13450888701748137	False
NS2B3	P08670	VIME	0.501251285	-0.140173026119283	0.018378320208559402	False
NS3	Q7Z736	PKHH3	0.804695139	2.74873708374511	0.37607666923194866	False
NS3	O75147	OBSL1	0.804695139	2.74873708374511	0.37607666923194866	False
NS5	Q86WP2	GPBP1	0.993362426	1.88975674507476	0.5108089363040845	True
Capsid	Q9NSI2	F207A	0.992470669	2.34501683206162	0.5466474960116118	True
NS3	Q13045	FLII	0.9578191739999999	1.9845740799879	0.4834445884976067	False
Capsid	Q9Y3U8	RL36	0.505562983	1.71714734333167	0.07794195139038515	False
NS4A	Q9Y3U8	RL36	0.360575077	-0.947391637700231	0.002694153716874969	False
NS5	Q9Y3U8	RL36	0.4881509260000001	0.651331750918909	0.03588923558684328	False
NS3	Q9Y3U8	RL36	0.41825603600000005	-0.680937739597041	0.005689739613786668	False
NS2B3	Q9Y3U8	RL36	0.42378865699999996	-0.680937739597041	0.005903908830152704	False
NS4A	P21912	SDHB	0.990858108	2.83882545147596	0.569747054867933	True
Capsid	O75934	SPF27	0.579156359	1.01496462492003	0.07944531168064621	False
NS5	O75934	SPF27	0.587622751	0.771373114939222	0.07003628909715205	False
NS3	O75934	SPF27	0.39941859	-0.202992924984006	0.008870794109309809	False
NS4A	P09543	CN37	0.26687326600000005	-0.107980590645283	0.0038204971218719916	False
NS3	P09543	CN37	0.66945364	-0.107980590645283	0.049223403955270716	False
NS2B3	P09543	CN37	0.40431986799999997	1.18778649709812	0.031121998888050485	False
NS4A	Q9UP83	COG5	0.9710242579999999	1.07937232068015	0.373954081946005	False
Capsid	P35249	RFC4	0.806824738	1.50848096519578	0.2816810421132445	False
NS5	P35249	RFC4	0.478073049	0.314957564161757	0.025157520219596812	False
NS3	Q9P253	VPS18	0.871461627	1.75800313162647	0.3734392127894287	False
NS4A	P83436	COG7	0.7787181049999999	0.265043267947514	0.11715443397196937	False
NS3	Q93075	TATD2	0.874515478	2.17306746840088	0.4170636949408842	False
Capsid	O14646	CHD1	0.388427228	-0.190590624965622	0.008345992011850762	False
NS5	O14646	CHD1	0.876349039	2.21085124960121	0.42204631333048864	True
NS4A	Q92604	LGAT1	0.860508812	1.61970885967925	0.34658931203182064	False
NS5	Q9H5V9	CX056	0.9744495369999999	3.24223338066309	0.5601068061427384	False
Capsid	P37108	SRP14	0.5991830920000001	1.48296806114193	0.11592915536374236	False
NS4A	P37108	SRP14	0.330731388	-0.78510073825161	0.002708899272128086	False
NS5	P37108	SRP14	0.542662437	0.95956756897419	0.062490374413163095	False
NS3	P37108	SRP14	0.33250245600000006	-0.78510073825161	0.0027435520976512254	False
NS2B3	P37108	SRP14	0.228084274	-0.78510073825161	0.0012592967202585948	False
NS4A	Q9BXS9	S26A6	0.876768343	3.56335949129435	0.45719871075448215	False
NS3	Q15436	SC23A	0.800869963	2.08389944461542	0.3325394122395876	False
Capsid	P28799	GRN	0.306989503	0.336112813647649	0.00806272767001026	False
NS5	P28799	GRN	0.595928997	1.54611894277919	0.11762221253508878	False
NS3	P28799	GRN	0.504823724	0.336112813647649	0.030253501245686217	False
NS3	Q9C0D2	CE295	0.868591702	2.57388784162189	0.4376779627060792	True
NS5	Q6ZW76	ANKS3	0.9491192239999999	0.74811147691571	0.29954173760689307	True
Capsid	O14744	ANM5	0.272292975	0.146508178831922	0.00519276489443922	False
NS5	O14744	ANM5	0.530889798	1.46508178831922	0.07959827495645744	False
NS3	O14744	ANM5	0.481434257	1.46508178831922	0.059666113802477695	False
NS2B3	O14744	ANM5	0.361634958	0.146508178831922	0.009899720907484899	False
Capsid	P62280	RS11	0.49964529	1.10756535345102	0.053752453596253955	False
NS4A	P62280	RS11	0.36290861900000004	-0.724026821160561	0.00368510590587372	False
NS5	P62280	RS11	0.5065844190000001	1.10756535345102	0.05601165468553986	False
NS3	P62280	RS11	0.43350346900000003	-0.160459998203151	0.01167273284872081	False
NS2B3	P62280	RS11	0.41638564600000005	-0.653580968290884	0.005817586096313613	False
NS5	Q9NXR7	BABA2	0.587269472	1.11836968429529	0.08870589327919763	False
NS3	Q9NXR7	BABA2	0.42226636100000003	0.15976709775647	0.01513923389883241	False
NS2B3	Q9NXR7	BABA2	0.39417328100000004	0.15976709775647	0.012544433663907121	False
Capsid	Q07955	SRSF1	0.608067229	0.764972205912676	0.07775022911262472	False
NS5	Q07955	SRSF1	0.649995647	1.39085855620487	0.14192953027179017	False
NS3	Q07955	SRSF1	0.261968743	-0.665625166183757	0.001904884870825482	False
Capsid	Q96AQ6	PBIP1	0.8612492839999999	1.61970885967925	0.3473208357458654	False
Capsid	Q13247	SRSF6	0.5073835630000001	0.899415556602088	0.04876814659292938	False
NS4A	Q13247	SRSF6	0.17613375900000003	-0.995098062623587	0.0006297152669260391	False
NS5	Q13247	SRSF6	0.5371702150000001	1.41610108911818	0.08032590841534676	False
NS3	Q13247	SRSF6	0.370525091	-0.822869551784889	0.0034150917807989557	False
NS2B3	Q13247	SRSF6	0.4389225360000001	-0.478412530107494	0.008388211691926639	False
NS5	O15131	IMA6	0.986698774	1.48448769065415	0.45017503719095414	False
NS3	P21108	PRPS3	5.96e-07	4.00693842672377	0.0023172935716556133	False
Capsid	Q96DV4	RM38	0.96818757	1.23732186258109	0.3966598421254811	True
Capsid	Q12904	AIMP1	0.34274840700000003	-0.683097906036496	0.00336895571084088	False
NS4A	Q12904	AIMP1	0.24135657400000005	0.300563078656058	0.00477865668308574	False
NS5	Q12904	AIMP1	0.22347282999999998	-0.191267413690219	0.0025019784361001445	False
NS3	Q12904	AIMP1	0.560274956	0.792393571002335	0.061190070045636036	False
NS2B3	Q12904	AIMP1	0.539415908	-0.191267413690219	0.021907105265170212	False
NS4A	Q96N67	DOCK7	0.309919528	0.224134795646248	0.007398886043851328	False
NS3	Q96N67	DOCK7	0.802257205	2.24134795646248	0.34611370861998786	False
Capsid	Q6ZN55	ZN574	0.9837356939999999	1.07937232068015	0.3851362921938565	False
NS4A	Q5VV42	CDKAL	0.572590028	2.50480877632151	0.1444401289792927	False
NS3	Q5VV42	CDKAL	0.40391636200000003	0.976450878904993	0.026885232919579973	False
NS2B3	Q5VV42	CDKAL	0.5753932589999999	-0.16981754415739	0.027667123396271025	False
NS3	Q9UJX3	APC7	0.845637666	1.4184771040401	0.3075965566984459	False
NS4A	Q8IW92	GLBL2	0.878712082	3.15449162321634	0.46449639552858507	False
NS4A	P12277	KCRB	0.790227549	1.56702123647242	0.272520271014242	False
NS3	P12277	KCRB	0.31923412	1.56702123647242	0.021704838681058776	False
NS4A	Q10469	MGAT2	0.980373909	1.4184771040401	0.4349833264755182	True
NS4A	Q9H9S3	S61A2	1.192e-06	4.00693842672377	0.00231730593695833	False
NS4A	Q9H3N1	TMX1	0.9879714949999999	1.73931870311529	0.4846446754092368	False
NS4A	O14787	TNPO2	0.877571117	3.23820592611247	0.46332983463961	False
NS5	P13807	GYS1	0.95991837	2.08373973122921	0.49501583056285176	True
Capsid	P35908	K22E	0.05772113399999999	0.651832014335811	0.0014665330718724111	False
NS4A	P35908	K22E	0.307089925	0.0133026941701186	0.005856272951987716	False
NS5	P35908	K22E	0.00411306	-0.385778130933439	0.00031992552011700663	False
NS3	P35908	K22E	0.11620931600000001	0.492199684294388	0.002098535578754433	False
NS2B3	P35908	K22E	0.399387662	3.52521395508143	0.056315798818047075	False
NS4A	Q14165	MLEC	0.685439006	2.08681753535851	0.2189538359343824	False
NS2B3	Q14165	MLEC	0.58992282	0.339714482500222	0.049737160640216625	False
Capsid	Q9UNX4	WDR3	0.7194954889999999	3.04229445576124	0.29048162672268163	False
NS5	Q9UNX4	WDR3	0.35278831499999996	0.434613493680177	0.012239549346118983	False
NS4A	Q9GZP9	DERL2	0.860509408	1.61970885967925	0.34658990080613555	False
NS4A	O15127	SCAM2	0.990122265	2.17306746840088	0.5312003190002397	False
NS5	P61956	SUMO2	0.879545709	2.74873708374511	0.4570193274438094	False
NS3	Q7Z4H7	HAUS6	0.8234413469999999	1.63686519228575	0.31205624673724297	False
NS2B3	Q7Z4H7	HAUS6	0.339613771	-0.301527798578953	0.005237190856223214	False
Capsid	P63173	RL38	0.409015587	0.257488914768982	0.015246937791553537	False
NS4A	P63173	RL38	0.37492394900000003	-1.06673978975721	0.0025240706326155925	False
NS5	P63173	RL38	0.39452700300000004	-0.404625437494114	0.006806930633313099	False
NS3	P63173	RL38	0.531663292	1.25066044316363	0.07085206488818477	False
NS2B3	P63173	RL38	0.48087638200000005	0.257488914768982	0.024256893439590886	False
NS3	Q02790	FKBP4	0.7940205969999999	1.61970885967925	0.2817204932678295	False
NS4A	Q5JRA6	TGO1	0.9706854709999999	3.51770060229499	0.5526358410962092	False
Capsid	Q02880	TOP2B	0.7665334479999999	1.80023185822627	0.2731497532504019	False
NS5	Q02880	TOP2B	0.10131837799999999	0.553917494838853	0.0019562518214201645	False
NS3	Q8IYL2	TRM44	0.9123727049999999	1.31715731089438	0.3570334040161194	False
NS3	O00443	P3C2A	0.901265625	2.53933379176789	0.47010817759657714	False
NS3	Q96RG2	PASK	0.557442714	1.00563799050401	0.0700851958161254	False
NS2B3	Q96RG2	PASK	0.547544674	1.00563799050401	0.0663041902993232	False
NS3	Q04724	TLE1	0.804479168	2.74873708374511	0.3758404538139971	False
NS4A	Q16850	CP51A	0.875010914	3.36307388460653	0.45960605450697783	False
Capsid	Q8IWC1	MA7D3	0.35296995700000006	-0.246824768784407	0.006127274712921043	False
NS5	Q8IWC1	MA7D3	0.241141724	-0.424538602309181	0.0021893459122571905	False
NS3	Q8IWC1	MA7D3	0.6834281520000001	1.53031356646332	0.176740889467844	False
NS2B3	Q8IWC1	MA7D3	0.49036345700000006	-0.246824768784407	0.015271346315206456	False
NS4A	Q8N766	EMC1	0.929034517	2.27264835721577	0.4807942029619499	False
NS5	Q9Y2I1	NISCH	0.249286623	-0.231682410229722	0.002915564855335909	False
NS3	Q9Y2I1	NISCH	0.90077819	2.42213428876528	0.4626527350511688	False
NS4A	Q9Y639	NPTN	0.9901228609999999	2.17306746840088	0.5312008633306521	False
NS4A	P55060	XPO2	0.825069915	2.56333875782603	0.39035050708252034	False
NS2B3	P55060	XPO2	0.39762882	-0.373961887746502	0.007207707454958921	False
NS4A	P62820	RAB1A	0.9536890439999999	2.72840646601	0.5313750919253548	False
Capsid	Q96EY7	PTCD3	0.72176825	0.357486785142274	0.0985453586533132	False
NS5	Q96EY7	PTCD3	0.500311637	1.46058886500986	0.06658883180720532	False
NS4A	O14548	COX7R	0.97361889	2.57388784162189	0.5432528729764917	False
NS4A	O14653	GOSR2	0.867698157	3.56335949129435	0.44753858816572345	True
NS3	P14735	IDE	0.502554826	-0.174660000778568	0.0178437207960041	False
NS2B3	P14735	IDE	0.6623514719999999	1.17271714808467	0.13351091985183258	False
NS4A	O94829	IPO13	0.872016981	2.08389944461542	0.40680448797505286	False
Capsid	P17026	ZNF22	0.7742267650000001	2.22999175959537	0.3158474922434626	False
NS5	P17026	ZNF22	0.33727537399999996	1.145130903576	0.019164986211604132	False
Capsid	P46776	RL27A	0.519754313	1.76771542291062	0.08643960597620962	False
NS4A	P46776	RL27A	0.39326188900000003	-0.470798579971169	0.006235791300615079	False
NS5	P46776	RL27A	0.478807233	0.968246136167122	0.04310528407155006	False
NS3	P46776	RL27A	0.390611812	-0.950480152017266	0.0033046304571969073	False
NS2B3	P46776	RL27A	0.410580316	-0.630692437319868	0.005759005661501244	False
NS4A	Q4G0I0	CSMT1	0.879915945	2.74873708374511	0.4574106623611675	False
Capsid	Q9NYK5	RM39	0.906596306	2.00795091879084	0.43519317779799416	False
NS4A	Q9NYK5	RM39	0.27599054900000003	-0.0692396868548566	0.004265603454839742	False
Capsid	P06899	H2B1J	0.9937949639999999	2.17306746840088	0.5345441659300573	False
Capsid	P41252	SYIC	0.292524379	-1.13750914118693	0.0012642595860493505	False
NS4A	P41252	SYIC	0.334564171	-0.0692396868548567	0.006541069987198146	False
NS5	P41252	SYIC	0.31454023600000003	-1.13750914118693	0.0014858987904700406	False
NS3	P41252	SYIC	0.5914601100000001	1.88925431275394	0.1332184962370639	False
NS2B3	P41252	SYIC	0.564749531	0.286850131255834	0.04115329401999281	False
Capsid	Q71RC2	LARP4	0.613000105	1.70538412980897	0.1377229463087135	False
NS5	Q71RC2	LARP4	0.560379812	1.27303322366022	0.08427183560695316	False
NS3	Q71RC2	LARP4	0.330570594	0.840682317511465	0.014692792604648484	False
NS4A	Q9HD23	MRS2	0.988304918	3.10981971989657	0.572458486363996	False
NS3	Q9H6U6	BCAS3	0.804633433	2.74873708374511	0.3760091790776275	False
NS3	Q9UG63	ABCF2	0.858904456	0.624521052740937	0.21004543753359825	False
NS3	Q9H992	MARH7	0.920980692	1.31715731089438	0.3650979015752285	False
Capsid	Q96A35	RM24	0.9937961559999999	2.17306746840088	0.5345452477915916	False
NS4A	Q9BTX1	NDC1	0.875410811	2.2809400967872	0.4264737160824283	False
NS4A	O95182	NDUA7	0.993140038	2.31686017569978	0.5452447163004959	True
Capsid	Q8IZ69	TRM2A	0.880007908	2.74873708374511	0.4575078460248183	False
NS3	P54652	HSP72	0.755779966	1.15678224929021	0.19819608549527032	True
NS2B3	P54652	HSP72	0.42380608200000003	0.578391124645104	0.022460746957245228	False
NS3	Q9H9T3	ELP3	0.905431376	2.35702260395516	0.46308914635121734	False
NS5	P25054	APC	0.9923739380000001	2.38657705616657	0.5494043808508741	True
Capsid	Q9Y5B9	SP16H	0.30104809500000007	-0.411672959764925	0.0034842135055545924	False
NS5	Q9Y5B9	SP16H	0.9176555420000001	1.99420797392619	0.44498288899554356	False
NS3	Q9Y5B9	SP16H	0.20404535399999998	-0.411672959764925	0.0016667219689478893	False
Capsid	Q9UNF1	MAGD2	0.330078132	-0.899856922816905	0.0023140105296713424	False
NS4A	Q9UNF1	MAGD2	0.437062329	0.273869498248623	0.01863272208754936	False
NS5	Q9UNF1	MAGD2	0.34400518300000005	-0.899856922816905	0.0025563056569599682	False
NS3	Q9UNF1	MAGD2	0.5760554800000001	1.44759591931415	0.10096407589519359	False
NS2B3	Q9UNF1	MAGD2	0.49660031700000007	-0.430366354390694	0.012849822198594426	False
NS4A	Q9UBU6	FA8A1	0.989846376	3.00440660992496	0.5726033223278075	False
NS3	Q09019	DMWD	0.794297678	1.61970885967925	0.2819850857094896	False
Capsid	O60832	DKC1	0.638762381	1.43431398987701	0.1375622252891919	False
NS5	O60832	DKC1	0.653020989	1.82948212994517	0.1747751397791285	False
NS4A	Q9Y2I7	FYV1	0.8605082159999999	1.61970885967925	0.34658872325754425	False
Capsid	Q6DD87	ZN787	0.8247455720000001	0.827223108070377	0.21226439727401625	False
NS5	Q6DD87	ZN787	0.46091936800000005	0.150404201467341	0.019279611572821882	False
NS3	Q99871	HAUS7	0.8678209729999999	2.57388784162189	0.436858507240322	False
Capsid	Q7Z6Z7	HUWE1	0.48937249600000005	1.25749193525929	0.05556231618565162	False
NS4A	Q7Z6Z7	HUWE1	0.38362766100000006	-0.490728560101184	0.0056985403186031345	False
NS5	Q7Z6Z7	HUWE1	0.28803161200000005	-0.674751770139128	0.0022883775571650397	False
NS3	Q7Z6Z7	HUWE1	0.44692413099999995	0.613410700126481	0.0268672597507206	False
NS2B3	Q7Z6Z7	HUWE1	0.554376603	0.0613410700126482	0.03119271613321857	False
NS5	Q99873	ANM1	0.9810877	2.26350197281122	0.5302139315103241	True
Capsid	Q01130	SRSF2	0.630315433	0.973934543065329	0.10096684574316325	False
NS5	Q01130	SRSF2	0.6630076069999999	0.973934543065329	0.1185272560051665	False
Capsid	Q9H116	GZF1	0.8800073119999999	2.74873708374511	0.45750721621618706	False
NS3	Q9NWS0	PIHD1	0.8652910269999999	3.24223338066309	0.4502048452820553	False
Capsid	O43592	XPOT	0.22801875100000002	-0.309579490884199	0.0022653719223548058	False
NS4A	O43592	XPOT	0.6176066920000001	2.11321652473127	0.16327870580140658	False
NS3	O43592	XPOT	0.302370672	-0.0672998893226518	0.005194469339460515	False
NS2B3	O43592	XPOT	0.5055623810000001	-0.551859092445745	0.011735998528557516	False
Capsid	Q8IY81	SPB1	0.634786431	1.24134430055268	0.12168129201397374	False
NS5	Q8IY81	SPB1	0.661246905	1.72186467496017	0.17393253711229853	False
Capsid	P23246	SFPQ	0.425045561	0.205436488053188	0.01612629772977729	False
NS4A	P23246	SFPQ	0.34823807100000004	-0.660019355234709	0.0036073761043671523	False
NS5	P23246	SFPQ	0.6023877879999999	1.38560354708214	0.11205079981687842	False
NS3	P23246	SFPQ	0.393820353	-0.345308139493656	0.007262282996337117	False
NS2B3	P23246	SFPQ	0.219909087	-0.738697159169972	0.0012557617684815416	False
Capsid	Q6STE5	SMRD3	0.8800073119999999	2.74873708374511	0.45750721621618706	False
NS5	Q8TBZ6	TM10A	0.97226255	0.806188726566856	0.3286172145211384	True
Capsid	Q9ULX6	AKP8L	0.36745181700000007	-1.00549152948149	0.002609884113302287	False
NS4A	Q9ULX6	AKP8L	0.382473885	-1.00549152948149	0.0028968893024329196	False
NS5	Q9ULX6	AKP8L	0.377541888	-0.335163843160497	0.006572012441650427	False
NS3	Q9ULX6	AKP8L	0.560559877	2.56958946423048	0.13751496560577364	False
NS2B3	Q9ULX6	AKP8L	0.5080099309999999	-0.558606405267496	0.011816830037234842	False
NS4A	Q969X5	ERGI1	0.879915349	2.74873708374511	0.45741003250061435	False
NS4A	Q5VUD6	DIK1B	0.879915349	2.74873708374511	0.45741003250061435	False
NS5	P49005	DPOD2	0.879544517	2.74873708374511	0.4570180673054034	False
NS3	P17029	ZKSC1	0.8704743309999999	2.45344879246385	0.43293897291749617	False
NS4A	Q15006	EMC2	0.799282049	2.05335575126909	0.3283628124811668	False
NS2B3	Q15006	EMC2	0.387875222	0.574939610355345	0.017626781599795083	False
NS2B3	O60568	PLOD3	0.8694259249999999	3.70881977710768	0.44424171999526607	False
NS4A	P39656	OST48	0.573922473	1.80755837174551	0.11795514184600837	False
NS3	P39656	OST48	0.350110874	-0.225944796468188	0.006148232161569982	False
NS2B3	P39656	OST48	0.643636357	0.451889592936377	0.07299496281240593	False
NS5	Q13098	CSN1	0.9727828789999999	1.4184771040401	0.42801887337071554	False
NS3	A6NED2	RCCD1	0.913607421	0.719092495506675	0.26608868780990763	False
Capsid	Q9UN86	G3BP2	0.503603334	0.718689029845294	0.0415994253884627	False
NS4A	Q9UN86	G3BP2	0.33262499	-0.925768919800718	0.002275381623626849	False
NS5	Q9UN86	G3BP2	0.5653086650000001	1.3764722097037	0.09177291805054844	False
NS3	Q9UN86	G3BP2	0.398337839	-0.596877329871516	0.005530476042968329	False
NS2B3	Q9UN86	G3BP2	0.38397117399999997	-0.706507859847917	0.004362905790195168	False
Capsid	Q16630	CPSF6	0.482887994	0.16981754415739	0.0225733142962442	False
NS5	Q16630	CPSF6	0.8020358779999999	1.6981754415739	0.2976938853945117	False
Capsid	P27635	RL10	0.49342744400000005	1.77144930643043	0.07440489478984597	False
NS4A	P27635	RL10	0.376309269	-0.561679048380381	0.004967074966242322	False
NS5	P27635	RL10	0.489995552	0.852338136353446	0.04243536944875589	False
NS3	P27635	RL10	0.42152041500000004	-0.844482485327146	0.004699752211802343	False
NS2B3	P27635	RL10	0.41769783299999996	-0.915183344563838	0.004166387278642254	False
NS3	Q9Y3Z3	SAMH1	0.721456094	1.31883300527193	0.18775952123882733	False
NS2B3	Q9Y3Z3	SAMH1	0.363696987	1.04279819021502	0.021476512264574563	False
NS4A	P14406	CX7A2	0.912800027	3.47152770831944	0.4971175726055966	False
NS3	P14406	CX7A2	0.159442931	-0.099186505951984	0.0016666106649757563	False
Capsid	Q9Y3B2	EXOS1	0.772309936	0.98058067569092	0.19137603983494542	False
NS5	Q9Y3B2	EXOS1	0.51268339	0.588348405414552	0.03953938632472769	False
NS3	P19623	SPEE	0.80485	2.74873708374511	0.3762460465790433	False
NS4A	Q14683	SMC1A	0.21551846100000002	-0.564579489531811	0.0015140080694527578	False
NS5	Q14683	SMC1A	0.21247473600000003	-0.564579489531811	0.0014784181336313642	False
NS3	Q14683	SMC1A	0.750909694	1.8819316317727	0.26529057106917725	False
NS2B3	Q14683	SMC1A	0.43910491199999996	-0.376386326354541	0.009480177597079162	False
NS5	Q9UEE9	CFDP1	0.9912966059999999	1.62076155869991	0.472817831624463	True
NS3	Q01968	OCRL	0.91160138	0.602700475566316	0.2459335852185066	False
NS4A	Q16891	MIC60	0.8009990440000001	2.4930606714339	0.3606334832572596	False
NS3	Q16891	MIC60	0.317815399	-0.223183457869972	0.004896560316779599	False
NS2B3	Q16891	MIC60	0.43618852500000005	-0.337311362462572	0.009733120992105522	False
NS4A	Q3ZCQ8	TIM50	0.467705032	0.701838035698045	0.032934079641043085	False
NS5	Q3ZCQ8	TIM50	0.376812037	-0.44662420453512	0.005733674064518075	False
NS3	Q3ZCQ8	TIM50	0.5467502630000001	1.08465878244243	0.0695636827373032	False
NS2B3	Q3ZCQ8	TIM50	0.506825029	-0.44662420453512	0.01342961573385455	False
NS3	P04632	CPNS1	0.80485	2.74873708374511	0.3762460465790433	False
NS4A	Q14008	CKAP5	0.594496753	2.88564500335264	0.16980668102510788	False
NS5	Q14008	CKAP5	0.539442266	1.34282490255024	0.07811777758991756	False
NS3	Q14008	CKAP5	0.26973745400000004	0.828551535616104	0.009348605566875156	False
NS5	P55081	MFAP1	0.973196484	0.75970773289447	0.3212430566036764	True
NS5	O75521	ECI2	0.857084129	1.61970885967925	0.34320686262506267	False
NS3	Q7Z406	MYH14	0.922523342	1.49338557622602	0.39114381980187424	False
Capsid	Q9H5H4	ZN768	0.855258452	1.62417087601113	0.3419281648476404	True
NS5	Q9H5H4	ZN768	0.420874699	-0.270695146001855	0.00949382620779127	False
Capsid	Q13206	DDX10	0.829171241	0.869613568205509	0.22126994147725804	True
NS5	Q13206	DDX10	0.33690747099999996	0.173922713641102	0.008548788455185856	False
NS4A	O43765	SGTA	0.888505788	2.24433443074713	0.4373319171908272	False
NS3	O43765	SGTA	0.284732608	0.561083607686782	0.008389920657144825	False
Capsid	Q6P3X3	TTC27	0.21026192100000002	-0.363283318539889	0.0018531941952247433	False
NS4A	Q6P3X3	TTC27	0.48877149799999997	1.68018534824699	0.0694646292949429	False
NS3	Q6P3X3	TTC27	0.442958367	-0.771977051897265	0.005959413294332029	False
NS2B3	Q6P3X3	TTC27	0.592062187	0.0454104148174862	0.03805116742825347	False
NS4A	P09601	HMOX1	0.8481682079999999	3.79434038670619	0.4176611133954396	False
NS5	Q9BRP1	PDD2L	0.582376528	1.81811868577262	0.12374636271691322	False
NS3	Q9BRP1	PDD2L	0.416292018	1.81811868577262	0.04727278752040139	False
NS4A	Q29RF7	PDS5A	0.97182882	2.8954393041715	0.5538917255686278	True
NS4A	Q9NS69	TOM22	0.867698753	3.56335949129435	0.44753922529366585	False
NS3	Q9NR12	PDLI7	0.61867692	1.90862703084106	0.1533617924735983	False
NS2B3	Q9NR12	PDLI7	0.488934165	0.636209010280352	0.03562040112293905	False
NS3	P29122	PCSK6	0.42996224299999997	1.56702123647242	0.04578614085067012	False
NS2B3	P29122	PCSK6	0.635564158	1.56702123647242	0.14443956335250388	False
NS4A	Q96JJ7	TMX3	0.732615654	2.16112744689079	0.2687024640642044	False
NS2B3	Q96JJ7	TMX3	0.452191425	0.796204848854503	0.032161557083778686	False
NS4A	Q9BRT2	UQCC2	0.8799195209999999	2.74873708374511	0.4574144415174231	True
Capsid	O15504	NUP42	0.879791937	2.74873708374511	0.45727960185195754	False
NS4A	Q8WVM8	SCFD1	0.830084933	3.08397185536521	0.41146530711201246	False
NS3	Q8WVM8	SCFD1	0.282911548	-0.160775783928992	0.004064417447580796	False
NS2B3	Q8WVM8	SCFD1	0.378105902	-0.423863430358251	0.00594454463202729	False
Capsid	Q9Y3Y2	CHTOP	0.521520533	1.36417530939663	0.07142244272070801	False
NS5	Q9Y3Y2	CHTOP	0.510833725	0.750296420168144	0.044523461181672476	False
NS3	Q9Y3Y2	CHTOP	0.294094545	0.136417530939663	0.006042219096833081	False
NS2B3	Q9Y3Y2	CHTOP	0.3321435	-0.477461358288819	0.004034018673995249	False
NS3	P33121	ACSL1	0.874516074	2.17306746840088	0.41706431614188816	False
Capsid	Q14103	HNRPD	0.667842523	1.40013500052398	0.154898286176439	False
NS4A	Q14103	HNRPD	0.15218599600000002	-0.720861584428189	0.0007491522242609341	False
NS5	Q14103	HNRPD	0.46918413999999997	-0.0970390594422562	0.01574877818892036	False
NS3	Q14103	HNRPD	0.314768231	-0.658479331929596	0.0028428824617639506	False
NS2B3	Q14103	HNRPD	0.385465537	-0.596097079431003	0.0050694729681780544	False
Capsid	P36578	RL4	0.511655096	1.45883680638249	0.07107567255944261	False
NS4A	P36578	RL4	0.36637424900000004	-0.85166729758084	0.0031930160929324733	False
NS5	P36578	RL4	0.48324213700000007	0.872042113312439	0.04132129612624643	False
NS3	P36578	RL4	0.43264176100000007	-0.558269951045814	0.007301850430748088	False
NS2B3	P36578	RL4	0.424931802	-0.668293955996448	0.006045506553808786	False
Capsid	Q9BVA1	TBB2B	0.36726030699999995	0.175782025170393	0.010598256637284307	False
NS4A	Q9BVA1	TBB2B	0.39906975	-0.25985168938232	0.008301963517196304	False
NS5	Q9BVA1	TBB2B	0.23867075999999998	-0.855982035612347	0.0012438180102683331	False
NS3	Q9BVA1	TBB2B	0.56545274	1.48268316882853	0.09716349006841482	False
NS2B3	Q9BVA1	TBB2B	0.507930683	-0.351564050340785	0.015115208686639871	False
NS3	P05787	K2C8	0.904661839	1.0741227174715	0.3141144069804535	False
NS3	Q06203	PUR1	0.871739304	2.84917748918773	0.45205357959948506	False
Capsid	O00410	IPO5	0.624838156	1.06196782197294	0.10398019320753138	False
NS4A	O00410	IPO5	0.554016382	0.603197722880632	0.050952616467834784	False
NS3	O00410	IPO5	0.30133003	-0.00849574257578352	0.005487950547299938	False
NS2B3	O00410	IPO5	0.221073858	-0.620189208032199	0.0014747401511163668	False
NS4A	Q8N6G5	CGAT2	0.9825632799999999	3.17396819046349	0.5675782119475311	True
NS4A	P61604	CH10	0.365851996	1.56702123647242	0.030017093730796276	False
NS2B3	P61604	CH10	0.81929685	1.56702123647242	0.30019208468840425	False
Capsid	P62826	RAN	0.35453780700000004	-0.141755291427707	0.006964571347905342	False
NS4A	P62826	RAN	0.6236535	2.40983995427102	0.18127856976634626	False
NS5	P62826	RAN	0.21768520800000002	-0.567021165710828	0.0015351538783097893	False
NS3	P62826	RAN	0.283392848	-0.141755291427707	0.00416542534587332	False
NS2B3	P62826	RAN	0.516315191	0.283510582855414	0.030888941279684976	False
NS3	Q9H9Y4	GPN2	0.868931681	3.24223338066309	0.4541068349889728	False
NS4A	Q08AM6	VAC14	0.8797092200000001	2.12458266953327	0.4183585686534238	False
NS3	Q08AM6	VAC14	0.147837841	-0.232830977483098	0.0013072616945441708	False
NS2B3	Q08AM6	VAC14	0.260217075	-0.232830977483098	0.0031634978668246827	False
Capsid	O94906	PRP6	0.527378189	0.348260016134828	0.03502858744842489	False
NS5	O94906	PRP6	0.759522063	1.3126723685082	0.2179015403954871	False
NS4A	O15269	SPTC1	0.612273923	2.57995518010634	0.1776449945593524	False
NS3	O15269	SPTC1	0.460252365	-0.294131698057726	0.011960152684454793	False
NS2B3	O15269	SPTC1	0.515021688	0.00840376280164929	0.02339328498236212	False
Capsid	Q9Y3A4	RRP7A	0.880007908	2.74873708374511	0.4575078460248183	False
NS4A	Q9NW81	DMAC2	0.87519484	2.74873708374511	0.4524109777589666	False
NS4A	Q8NC56	LEMD2	0.983490062	1.48448769065415	0.4472426236173505	True
Capsid	P35268	RL22	0.5558631250000001	1.89742654561197	0.11112831656596257	False
NS4A	P35268	RL22	0.331122614	-0.770829534154862	0.0027678054711509316	False
NS5	P35268	RL22	0.536128381	1.09694972168192	0.06602973714856261	False
NS3	P35268	RL22	0.36992664199999997	-0.637416730166521	0.004322762703229445	False
NS2B3	P35268	RL22	0.383673996	-0.770829534154862	0.004005817196649411	False
NS3	O60716	CTND1	0.8634701039999999	1.4184771040401	0.32453175435097087	False
NS4A	Q6SZW1	SARM1	0.872016981	2.08389944461542	0.40680448797505286	True
NS5	O95714	HERC2	0.563553745	2.42956328951888	0.13578554273331797	False
NS3	O95714	HERC2	0.416664111	2.42956328951888	0.0582446716208212	False
NS5	O00459	P85B	0.6455491790000001	1.94181613320577	0.1759021391272345	False
NS3	O00459	P85B	0.6117624500000001	0.0422133942001254	0.04228471191489938	False
NS4A	Q86TM6	SYVN1	0.9937949639999999	2.65249788828812	0.5654806893103409	False
NS3	Q9HC35	EMAL4	0.958991588	1.56702123647242	0.435744319982615	False
[truncated: 3,186 more rows]
