# Supplementary material for: Modelling of pathogen-host systems using deeper ORF annotations and transcriptomics to inform proteomics analyses
Source: Comput Struct Biotechnol J. 2020 Oct 14;18:2836–50. doi: 10.1016/j.csbj.2020.10.010 (PMC7585943; doi:10.1016/j.csbj.2020.10.010)
Supplement: Supplementary data 9 — List of GO terms enrichment identified with the SwissProt database. List of GO terms identified with the SwissProt database. The headers correspond to the Zika protein (bait), GO term domain (Name Space), the GO term identification (GO term), the GO term description (Description), the p-value corrected with Benjamini-Hochberg (P-value) and the genes associated to this term (Genes). [file mmc9.txt]

Bait	Name Space	GO term	Description	P-value (fdr_bh corr)	Genes
Capsid	BP	GO:0006415	translational termination	0.0006706422733222869	MRPL32|MRPL23|MRPL47|MRPL20|MRPL19|MRPL9|MRPL35|MRPL30|MRPL33|MRPL24
Capsid	BP	GO:0022411	cellular component disassembly	0.0006706422733222869	MRPL32|MRPL23|MRPL47|MRPL20|MRPL19|MRPL9|MRPL35|MRPL30|MRPL33|MRPL24
Capsid	BP	GO:0032984	protein-containing complex disassembly	0.0006706422733222869	MRPL32|MRPL23|MRPL47|MRPL20|MRPL19|MRPL9|MRPL35|MRPL30|MRPL33|MRPL24
Capsid	BP	GO:0043624	cellular protein complex disassembly	0.0006706422733222869	MRPL32|MRPL23|MRPL47|MRPL20|MRPL19|MRPL9|MRPL35|MRPL30|MRPL33|MRPL24
Capsid	BP	GO:0043933	protein-containing complex subunit organization	0.001214328159316443	MRPL32|MRPL23|MRPL47|MRPL20|MRPL19|MRPL9|MRPL35|MRPL30|MRPL33|MRPL24
Capsid	BP	GO:0070126	mitochondrial translational termination	0.0006706422733222869	MRPL32|MRPL23|MRPL47|MRPL20|MRPL19|MRPL9|MRPL35|MRPL30|MRPL33|MRPL24
Capsid	MF	GO:0004521	endoribonuclease activity	0.012040822666593318	RPP14|POP4|POP7
Capsid	MF	GO:0004526	ribonuclease P activity	0.00601617246788402	RPP14|POP4|POP7
Capsid	MF	GO:0004549	tRNA-specific ribonuclease activity	0.00601617246788402	RPP14|POP4|POP7
Capsid	MF	GO:0016891	endoribonuclease activity, producing 5'-phosphomonoesters	0.011847528279409722	RPP14|POP4|POP7
Capsid	MF	GO:0016893	endonuclease activity, active with either ribo- or deoxyribonucleic acids and producing 5'-phosphomonoesters	0.012040822666593318	RPP14|POP4|POP7
Capsid	MF	GO:0140098	catalytic activity, acting on RNA	0.011847528279409722	POP7|POP4|RPP14|TRMT2A|ZNRD1
NS4A	BP	GO:0006810	transport	0.0007468046943282436	COPG2|TMEM165|SLC30A6|RFT1|QKI|SLC38A1|SLC35B2|TOMM22|VPS45|SFXN1|FLVCR1|TMCO1|COX7C|ZFPL1|PIEZO1|USE1|SLC5A6|SPCS3|COX7A2L|STX10|SLC4A2|TIMM29|AGPAT2|ABCB8|SFT2D3|SFXN5|ABCB7|GHDC|CNNM3|SPCS1|EIF5A|COX7A2|COX8A|NDUFC2|ATP2C1|SLC30A7|PEX3|RAB2A|MRS2
NS4A	BP	GO:0007029	endoplasmic reticulum organization	0.011450048772375428	RAB18|ARL6IP1|RTN3|REEP6
NS4A	BP	GO:0009987	cellular process	0.0029210091506921354	NDUFAF1|RAB35|NDUFA10|FAM20B|ARL6IP1|PYCR3|NDUFB6|SLC35F6|RNF185|NDUFB9|PSEN2|YIPF6|CSGALNACT2|NDUFB1|NDUFB3|VMP1|COX7A2L|UFD1|STX10|ABHD12|ADPGK|NDUFB11|RAP1A|LPCAT2|ABCB8|SFT2D3|NSF|GHDC|NCAPG|TIMMDC1|ATP2C1|ATP5IF1|RAB1A|NDUFB4|COPG2|TMEM165|NDUFB8|RAB18|RTN3|GPX8|OPA1|LMBRD2|VPS45|TMEM109|BNIP1|ZFPL1|REEP6|TRIM13|SLC4A2|TM9SF3|NDUFA1|NDUFB7|NDUFA2|PEX11B|TXNDC15|COX7A2|COX8A|NDUFC2|TMED2|SLC3…
NS4A	BP	GO:0010257	NADH dehydrogenase complex assembly	0.0007468046943282436	NDUFA6|NDUFB2|NDUFB8|NDUFA10|NDUFB5|NDUFB1|NDUFA11|TIMMDC1|NDUFB3|NDUFA1|NDUFB7|NDUFB9|NDUFB11|NDUFA2|NDUFS5|NDUFB4
NS4A	BP	GO:0016043	cellular component organization	0.0008694037760945367	NDUFA6|RFT1|NDUFAF1|NDUFB8|NDUFA10|RAB18|ARL6IP1|RTN3|OPA3|STX16|SLC35F6|NDUFB9|PSEN2|TMEM43|SMIM20|EXOC5|NDUFB1|NDUFB3|REEP6|NDUFS5|NDUFA11|VTI1B|NDUFB5|COA1|NDUFA1|NDUFB7|RAP1A|LPCAT2|NDUFA2|NDUFB2|TIMM29|NDUFB11|NPTN|PEX11B|TXNDC15|TIMMDC1|ATXN10|CDS2|NDUFB4|MTCH1
NS4A	BP	GO:0016192	vesicle-mediated transport	0.012403888016067174	SFT2D3|VPS45|GHDC|STX10|NDUFC2|ZFPL1|USE1|RAB2A|AGPAT2
NS4A	BP	GO:0022607	cellular component assembly	0.0008066518437407988	NDUFA6|NDUFAF1|NDUFB8|NDUFA10|RTN3|NDUFB9|SMIM20|EXOC5|NDUFB1|NDUFB3|NDUFS5|NDUFA11|NDUFB5|COA1|NDUFA1|NDUFB7|RAP1A|NDUFB11|NDUFB2|NDUFA2|NPTN|TXNDC15|TIMMDC1|ATXN10|CDS2|NDUFB4
NS4A	BP	GO:0032981	mitochondrial respiratory chain complex I assembly	0.0007468046943282436	NDUFA6|NDUFB2|NDUFB8|NDUFA10|NDUFB5|NDUFB1|NDUFA11|TIMMDC1|NDUFB3|NDUFA1|NDUFB7|NDUFB9|NDUFB11|NDUFA2|NDUFS5|NDUFB4
NS4A	BP	GO:0033108	mitochondrial respiratory chain complex assembly	0.0007468046943282436	NDUFA6|SMIM20|NDUFB2|NDUFB8|NDUFA10|NDUFB5|NDUFB1|NDUFA11|TIMMDC1|NDUFB3|COA1|NDUFB7|NDUFB9|NDUFB11|NDUFA2|NDUFA1|NDUFS5|NDUFB4
NS4A	BP	GO:0034622	cellular protein-containing complex assembly	0.0007468046943282436	NDUFA6|SMIM20|NDUFB2|NDUFB8|NDUFA10|NDUFB5|NDUFB1|NDUFA11|TIMMDC1|NDUFB3|COA1|NDUFB7|NDUFB9|NDUFB11|NDUFA2|NDUFA1|NDUFS5|NDUFB4
NS4A	BP	GO:0043933	protein-containing complex subunit organization	0.0007468046943282436	NDUFA6|NDUFAF1|NDUFB8|NDUFA10|NDUFB9|SMIM20|NDUFB1|NDUFB3|NDUFS5|NDUFA11|VTI1B|NDUFB5|COA1|NDUFA1|NDUFB7|NDUFB11|NDUFB2|NDUFA2|TIMMDC1|NDUFB4
NS4A	BP	GO:0046907	intracellular transport	0.027116301959726384	SPCS1|COPG2|EIF5A|STX10|USE1|TIMM29|RAB2A|SPCS3
NS4A	BP	GO:0050789	regulation of biological process	0.017605344991525773	TM9SF4|GOSR1|OMA1|B3GAT3|GOLT1B|TELO2|PTRH2|LMBRD2|UQCC2|LEMD3|STX8|SLC35F6|LNPK|SGTA|SLC26A6|ARF4|YIF1A|NDUFS3|RINT1|SOAT1|UBQLN2|ORMDL3|VDAC3|MAVS|FAM3A|STX18|TXNDC12|SLC5A3|NDFIP1|EMC10|HEATR1|SELENOK|ATAD1|TMED4|MIA3|BTAF1|PAM16|STOM|SRPRB|OCIAD1|PPM1F|CYP51A1|WFS1|RMND1|SELENOS|STX4|IPO8|ZMPSTE24|ROMO1|ATP5IF1|STX5|TMTC3|ENPP1|BCAP31|STX7
NS4A	BP	GO:0051179	localization	0.0008066518437407988	TMED2|COPG2|TMEM165|SLC30A6|RFT1|QKI|ESYT1|SLC38A1|TOR1AIP1|SLC35B2|TOMM22|VPS45|SFXN1|PSEN2|FLVCR1|MTCH2|TMCO1|COX7C|ZFPL1|PIEZO1|USE1|SLC5A6|SPCS3|COX7A2L|STX10|SLC4A2|TM9SF3|TIMM29|AGPAT2|ABCB8|SFT2D3|SFXN5|ABCB7|NSF|CNNM3|GHDC|SPCS1|EIF5A|BCAP29|COX7A2|COX8A|NDUFC2|ATP2C1|SLC30A7|PEX3|RAB2A|MRS2
NS4A	BP	GO:0051234	establishment of localization	0.0008694037760945367	COPG2|TMEM165|SLC30A6|RFT1|QKI|SLC38A1|SLC35B2|TOMM22|VPS45|SFXN1|FLVCR1|TMCO1|COX7C|ZFPL1|PIEZO1|USE1|SLC5A6|SPCS3|COX7A2L|STX10|SLC4A2|TIMM29|AGPAT2|ABCB8|SFT2D3|SFXN5|ABCB7|GHDC|CNNM3|SPCS1|EIF5A|COX7A2|COX8A|NDUFC2|ATP2C1|SLC30A7|PEX3|RAB2A|MRS2
NS4A	BP	GO:0051641	cellular localization	0.018548238640614282	PSEN2|TMED2|NSF|SPCS1|COPG2|EIF5A|ESYT1|STX10|BCAP29|MTCH2|TM9SF3|TOR1AIP1|USE1|TIMM29|RAB2A|SPCS3
NS4A	BP	GO:0051649	establishment of localization in cell	0.005781982116770786	GHDC|SPCS1|COPG2|EIF5A|STX10|NDUFC2|USE1|TIMM29|RAB2A|AGPAT2|SPCS3
NS4A	BP	GO:0065003	protein-containing complex assembly	0.0007468046943282436	NDUFA6|NDUFAF1|NDUFB8|NDUFA10|NDUFB9|SMIM20|NDUFB1|NDUFB3|NDUFS5|NDUFA11|NDUFB5|COA1|NDUFA1|NDUFB7|NDUFB11|NDUFB2|NDUFA2|TIMMDC1|NDUFB4
NS4A	BP	GO:0065007	biological regulation	0.01303690109702426	TM9SF4|GOSR1|OMA1|B3GAT3|GOLT1B|RFT1|TELO2|PTRH2|LMBRD2|UQCC2|LEMD3|STX8|SLC35F6|LNPK|SGTA|SLC26A6|ARF4|ECSIT|YIF1A|NDUFS3|DYNC1I2|RINT1|SOAT1|UBQLN2|ORMDL3|VDAC3|MAVS|FAM3A|STX18|TXNDC12|SLC5A3|NDFIP1|PLSCR1|EMC10|HEATR1|SELENOK|ATAD1|TMED4|MIA3|BTAF1|PAM16|STOM|SRPRB|OCIAD1|PPM1F|PEX11B|CYP51A1|WFS1|RMND1|SELENOS|STX4|IPO8|ZMPSTE24|ROMO1|ATP5IF1|STX5|TMTC3|ENPP1|BCAP31|STX7
NS4A	BP	GO:0070972	protein localization to endoplasmic reticulum	0.031078160995642895	SPCS1|BCAP29|SPCS3
NS4A	BP	GO:0071786	endoplasmic reticulum tubular network organization	0.011450048772375428	RAB18|ARL6IP1|RTN3|REEP6
NS4A	BP	GO:0071840	cellular component organization or biogenesis	0.0007468046943282436	NDUFA6|RFT1|NDUFAF1|NDUFB8|NDUFA10|RAB18|ARL6IP1|RTN3|OPA3|STX16|SLC35F6|NDUFB9|PSEN2|TMEM43|SMIM20|EXOC5|NDUFB1|NDUFB3|REEP6|NDUFS5|NDUFA11|VTI1B|NDUFB5|COA1|NDUFA1|NDUFB7|RAP1A|LPCAT2|NDUFA2|NDUFB2|TIMM29|NDUFB11|NPTN|PEX11B|TXNDC15|TIMMDC1|ATXN10|CDS2|NDUFB4|MTCH1
NS4A	CC	GO:0034702	ion channel complex	0.023109751065407923	SYNJ2BP|SMDT1|MICU1|MCU|MICU2
NS4A	CC	GO:0034704	calcium channel complex	0.015334530463761332	SMDT1|MICU2|MICU1|MCU
NS4A	CC	GO:0098798	mitochondrial protein complex	0.0007468046943282436	CHCHD6|MTX2|SMDT1|MTX3|DNAJC11|SAMM50|MICU1|MCU|MICU2
NS4A	CC	GO:0098800	inner mitochondrial membrane protein complex	0.000558603178732772	CHCHD6|MTX2|SMDT1|MTX3|DNAJC11|SAMM50|MICU1|MCU|MICU2
NS4A	CC	GO:0140275	MIB complex	0.011450048772375428	MTX3|CHCHD6|SAMM50|MTX2
NS4A	CC	GO:1902495	transmembrane transporter complex	0.037593389611925314	SYNJ2BP|SMDT1|MICU1|MCU|MICU2
NS4A	CC	GO:1990246	uniplex complex	0.000558603178732772	SMDT1|MICU2|MICU1|MCU
NS4A	MF	GO:0003954	NADH dehydrogenase activity	0.0007468046943282436	NDUFS8|NDUFS1|NDUFS7|NDUFS4
NS4A	MF	GO:0005215	transporter activity	0.005493424789878083	ATP5PF|TNPO3|MCUB|ATP5PO|COX6A1|APOB|SLC25A17|ATP5ME|ANO10|TNPO2|IPO11|TIMM9|ATP5PB|ATP5MG
NS4A	MF	GO:0008137	NADH dehydrogenase (ubiquinone) activity	0.0029210091506921354	NDUFS1|NDUFS8|NDUFS4
NS4A	MF	GO:0015078	proton transmembrane transporter activity	0.0029210091506921354	ATP5PF|ATP5PO|COX6A1|ATP5ME|ATP5PB|ATP5MG
NS4A	MF	GO:0015252	proton channel activity	0.00444195791624696	ATP5PF|ATP5PO|ATP5ME|ATP5PB|ATP5MG
NS4A	MF	GO:0016651	oxidoreductase activity, acting on NAD(P)H	0.0033482558669935486	NDUFS8|NDUFS1|NDUFS7|NDUFS4
NS4A	MF	GO:0016655	oxidoreductase activity, acting on NAD(P)H, quinone or similar compound as acceptor	0.0029210091506921354	NDUFS1|NDUFS8|NDUFS4
NS4A	MF	GO:0046933	proton-transporting ATP synthase activity, rotational mechanism	0.00444195791624696	ATP5PF|ATP5PO|ATP5ME|ATP5PB|ATP5MG
NS4A	MF	GO:0050136	NADH dehydrogenase (quinone) activity	0.0029210091506921354	NDUFS1|NDUFS8|NDUFS4
NS5	BP	GO:0008380	RNA splicing	0.0364576194803703	SRSF8|CLASRP|SREK1IP1
NS5	BP	GO:0022618	ribonucleoprotein complex assembly	0.030944515361068375	PTGES3|CPSF7|SF3A2
NS5	BP	GO:0033182	regulation of histone ubiquitination	0.025732247618108522	WDR70|CTR9
NS5	BP	GO:0071826	ribonucleoprotein complex subunit organization	0.0364576194803703	PTGES3|CPSF7|SF3A2
NS5	BP	GO:2001166	regulation of histone H2B ubiquitination	0.025732247618108522	WDR70|CTR9
NS5	CC	GO:0005681	spliceosomal complex	0.00033192339536772134	AQR|ISY1|CRNKL1|CWC25|SRRM1|MAGOHB|MAGOH|PRPF38A|CWC22|RBMX2
NS5	CC	GO:0032991	protein-containing complex	0.0007936246662911766	PPIH|DCAF5|SIRT1|RAD18|RBMX2|LSM7|WASHC3|CRNKL1|SRRM1|TDRD3|CWC22|DCAF16|AQR|SART3|CSNK2A2|MAGOHB|THRAP3|TEX10|MRPL41|ISY1|CWC25|RBM12B|SAP18|MAGOH|PRPF38A|LSM5|ACIN1
NS5	CC	GO:0035145	exon-exon junction complex	0.025732247618108522	THRAP3|SAP18|TDRD3
NS5	CC	GO:0071001	U4/U6 snRNP	0.025732247618108522	PPIH|SART3
NS5	CC	GO:0071013	catalytic step 2 spliceosome	0.004521312733472156	AQR|SRRM1|MAGOHB|MAGOH|CWC22
NS5	CC	GO:0120114	Sm-like protein family complex	0.0364576194803703	PPIH|SART3|LSM5
NS5	CC	GO:1902494	catalytic complex	0.0011371770721378877	AQR|CWC25|SRRM1|DCAF5|SIRT1|MAGOHB|MAGOH|CWC22|RAD18|DCAF16
NS5	CC	GO:1990904	ribonucleoprotein complex	0.0011371770721378877	AQR|LSM7|SART3|ISY1|CRNKL1|PPIH|CWC25|SRRM1|RBM12B|MRPL41|MAGOHB|MAGOH|PRPF38A|CWC22|RBMX2
NS5	MF	GO:0003676	nucleic acid binding	0.0005448055201965604	EIF3L|EIF3C|EIF3K|CENPB|EIF3E|MTA2|EIF3H|EIF3G|EIF3A|YTHDC1|EIF3F|EIF3M
NS5	MF	GO:0003723	RNA binding	0.0003701977952130858	EIF3L|EIF3C|EIF3K|EIF3E|EIF3H|EIF3G|EIF3A|YTHDC1|EIF3F|EIF3M
NS5	MF	GO:0003743	translation initiation factor activity	0.00033192339536772134	EIF3L|EIF3C|EIF3K|EIF3E|EIF3H|EIF3G|EIF3A|EIF3F|EIF3M
NS5	MF	GO:0004013	adenosylhomocysteinase activity	0.025732247618108522	AHCYL2|AHCYL1
NS5	MF	GO:0008135	translation factor activity, RNA binding	0.00033192339536772134	EIF3L|EIF3C|EIF3K|EIF3E|EIF3H|EIF3G|EIF3A|EIF3F|EIF3M
NS5	MF	GO:0016802	trialkylsulfonium hydrolase activity	0.025732247618108522	AHCYL2|AHCYL1
NS5	MF	GO:0045182	translation regulator activity	0.0003370687380021593	EIF3L|EIF3C|EIF3K|EIF3E|EIF3H|EIF3G|EIF3A|EIF3F|EIF3M
NS5	MF	GO:0045309	protein phosphorylated amino acid binding	0.025732247618108522	RTF1|LEO1
NS5	MF	GO:0050815	phosphoserine residue binding	0.025732247618108522	RTF1|LEO1
NS5	MF	GO:0070063	RNA polymerase binding	0.011523561859846139	RTF1|LEO1|PHRF1
NS5	MF	GO:0090079	translation regulator activity, nucleic acid binding	0.00033192339536772134	EIF3L|EIF3C|EIF3K|EIF3E|EIF3H|EIF3G|EIF3A|EIF3F|EIF3M
NS5	MF	GO:0097159	organic cyclic compound binding	0.011146801711614661	EIF3L|EIF3C|EIF3K|CENPB|EIF3E|MTA2|EIF3H|EIF3G|EIF3A|YTHDC1|EIF3F|EIF3M
NS5	MF	GO:1901363	heterocyclic compound binding	0.008613696393209924	EIF3L|EIF3C|EIF3K|CENPB|EIF3E|MTA2|EIF3H|EIF3G|EIF3A|YTHDC1|EIF3F|EIF3M
NS5	MF	GO:1990269	RNA polymerase II C-terminal domain phosphoserine binding	0.025732247618108522	RTF1|LEO1
