# Supplementary material for: Modelling of pathogen-host systems using deeper ORF annotations and transcriptomics to inform proteomics analyses
Source: Comput Struct Biotechnol J. 2020 Oct 14;18:2836–50. doi: 10.1016/j.csbj.2020.10.010 (PMC7585943; doi:10.1016/j.csbj.2020.10.010)
Supplement: Supplementary data 10 — Transcripts expression level (Cufflinks output). This table corresponds to the Cufflinks output for the RNA-seq analysis. [file mmc10.xlsx]

## Sheet: SRR3191542
tracking_id	class_code	nearest_ref_id	gene_id	gene_short_name	tss_id	locus	length	coverage	FPKM	FPKM_conf_lo	FPKM_conf_hi	FPKM_status
ENST00000642116.1	-	-	ENSG00000240361.2	-	-	chr1:57597-64116	1414	0	0	0	0	OK
ENST00000492842.2	-	-	ENSG00000240361.2	-	-	chr1:62948-63887	939	0	0	0	0	OK
ENST00000641515.2	-	-	ENSG00000186092.6	-	-	chr1:65418-71585	2618	0	0	0	0	OK
ENST00000335137.4	-	-	ENSG00000186092.6	-	-	chr1:69054-70108	1054	0	0	0	0	OK
ENST00000606857.1	-	-	ENSG00000268020.3	-	-	chr1:52472-53312	840	0	0	0	0	OK
ENST00000494149.2	-	-	ENSG00000268903.1	-	-	chr1:135140-135895	755	0.483772	0.452765	0	1.09397	OK
ENST00000595919.1	-	-	ENSG00000269981.1	-	-	chr1:137681-137965	284	1.18176	1.21312	0	3.63937	OK
ENST00000466430.5	-	-	CUFF.2703	-	-	chr1:89294-120932	2748	0	0	0	0	OK
ENST00000495576.1	-	-	CUFF.2703	-	-	chr1:89550-91105	1319	0	0	0	0	OK
ENST00000477740.5	-	-	CUFF.2703	-	-	chr1:92229-129217	491	0	0	0	0	OK
ENST00000471248.1	-	-	CUFF.2703	-	-	chr1:110952-129173	629	0	0	0	0	OK
ENST00000610542.1	-	-	CUFF.2703	-	-	chr1:120724-133723	727	0	0	0	0	OK
ENST00000453576.2	-	-	CUFF.2703	-	-	chr1:129080-133566	336	0	0	0	0	OK
ENST00000442987.3	-	-	ENSG00000233750.3	-	-	chr1:131024-134836	3812	0	0	0	0	OK
ENST00000417324.1	-	-	ENSG00000237613.2	-	-	chr1:34553-36081	1187	0	0	0	0	OK
ENST00000461467.1	-	-	ENSG00000237613.2	-	-	chr1:35244-36073	590	0	0	0	0	OK
ENST00000493797.1	-	-	ENSG00000239906.1	-	-	chr1:139789-140339	323	0	0	0	0	OK
ENST00000624431.2	-	-	CUFF.2426	-	-	chr1:182695-184174	570	0	0	0	0	OK
ENST00000623083.4	-	-	CUFF.2425	-	-	chr1:185216-195411	1397	1.35948	1.39003	0.618981	2.16108	OK
ENST00000612080.1	-	-	CUFF.2425	-	-	chr1:187890-187958	68	0	0	0	0	OK
ENST00000456328.2	-	-	CUFF.2423	-	-	chr1:11868-14409	1657	0	0	0	0.15702	OK
ENST00000450305.2	-	-	CUFF.2423	-	-	chr1:12009-13670	632	0	0	0	0.411681	OK
ENST00000473358.1	-	-	CUFF.2424	-	-	chr1:29553-31097	712	0	0	0	0.365424	OK
ENST00000469289.1	-	-	CUFF.2424	-	-	chr1:30266-31109	535	0	0	0	0.486322	OK
ENST00000607096.1	-	-	CUFF.2424	-	-	chr1:30365-30503	138	0	0	0	1.88538	OK
ENST00000488147.1	-	-	CUFF.2425	-	-	chr1:14403-29570	1351	0.784048	0.77789	0.14926	1.40652	OK
ENST00000619216.1	-	-	CUFF.2425	-	-	chr1:17368-17436	68	0	0	0	0	OK
ENST00000484859.1	-	-	CUFF.2703	-	-	chr1:141473-149707	4860	0	0	0	0.0555986	OK
ENST00000490997.5	-	-	CUFF.2703	-	-	chr1:142807-146831	518	0.389243	0.385159	0	1.47455	OK
ENST00000466557.6	-	-	CUFF.2703	-	-	chr1:146385-173862	1301	0	0	0	0.199986	OK
ENST00000662089.1	-	-	CUFF.2703	-	-	chr1:165490-169210	821	0	0	0	0.316909	OK
ENST00000491962.1	-	-	CUFF.2703	-	-	chr1:165888-168767	278	0	0	0	0.935907	OK
ENST00000655252.1	-	-	CUFF.2703	-	-	chr1:167128-169240	1229	0	0	0	0.211702	OK
ENST00000410691.1	-	-	ENSG00000222623.1	-	-	chr1:157783-157887	104	0	0	0	0	OK
ENST00000496488.1	-	-	ENSG00000241599.1	-	-	chr1:160445-161525	457	0	0	0	0	OK
ENST00000442116.1	-	-	CUFF.2703	-	-	chr1:257863-264733	1292	0.119548	0.117025	0	0.448022	OK
ENST00000448958.2	-	-	CUFF.2703	-	-	chr1:257912-268816	2250	0.0642118	0.0628565	0	0.240642	OK
ENST00000441866.2	-	-	CUFF.2703	-	-	chr1:258143-359681	2256	0	0	0	0.115329	OK
ENST00000634344.2	-	-	CUFF.2703	-	-	chr1:258523-268816	1554	0	0	0	0.167427	OK
ENST00000450734.1	-	-	CUFF.2703	-	-	chr1:258567-259024	457	0	0	0	0.569327	OK
ENST00000424587.7	-	-	CUFF.2703	-	-	chr1:263014-297502	5603	0.0245076	0.0239903	0	0.092444	OK
ENST00000669836.1	-	-	CUFF.2704	-	-	chr1:266854-268655	736	0	0	0	0.353508	OK
ENST00000458203.2	-	-	ENSG00000236679.2	-	-	chr1:347981-348366	385	0	0	0	0	OK
ENST00000450983.1	-	-	ENSG00000236601.2	-	-	chr1:358856-365704	607	0	0	0	0.428636	OK
ENST00000412666.1	-	-	ENSG00000236601.2	-	-	chr1:358871-365510	426	0	0	0	0.610756	OK
ENST00000635159.1	-	-	ENSG00000236601.2	-	-	chr1:360056-366052	994	0	0	0	0.261753	OK
ENST00000432723.3	-	-	ENSG00000233653.3	-	-	chr1:487100-489906	2477	0	0	0	0.105039	OK
ENST00000431321.2	-	-	CUFF.2703	-	-	chr1:365388-366151	437	0	0	0	0.595383	OK
ENST00000453935.1	-	-	CUFF.2703	-	-	chr1:365394-368450	498	0	0	0	0.522454	OK
ENST00000440163.1	-	-	CUFF.2703	-	-	chr1:365614-379972	462	0	0	0	0.563165	OK
ENST00000455207.5	-	-	CUFF.2703	-	-	chr1:373181-485208	413	0	0	0	0.629981	OK
ENST00000455464.7	-	-	CUFF.2703	-	-	chr1:476363-497259	902	0	0	0	0.28845	OK
ENST00000601814.5	-	-	CUFF.2703	-	-	chr1:484831-495476	635	0	0	0	0.409736	OK
ENST00000445840.2	-	-	CUFF.2703	-	-	chr1:485025-485208	183	0	0	0	1.42176	OK
ENST00000431812.1	-	-	CUFF.2703	-	-	chr1:485065-489553	336	0	0	0	0.774352	OK
ENST00000419160.4	-	-	CUFF.2703	-	-	chr1:494381-496605	547	0	0	0	0.475653	OK
ENST00000440038.7	-	-	CUFF.2703	-	-	chr1:494463-502508	793	0	0	0	0.328099	OK
ENST00000642074.1	-	-	CUFF.2703	-	-	chr1:494474-495368	574	0	0	0	0.453279	OK
ENST00000423728.6	-	-	CUFF.2703	-	-	chr1:494610-499175	838	0	0	0	0.31048	OK
ENST00000616311.5	-	-	CUFF.2703	-	-	chr1:494770-498976	728	0.805414	0.949984	0	2.01231	OK
ENST00000599771.6	-	-	CUFF.2703	-	-	chr1:497133-498456	457	0	0	0	0.93959	OK
ENST00000641845.1	-	-	CUFF.2703	-	-	chr1:497204-502598	571	1.12933	1.33204	0	2.82115	OK
ENST00000641916.1	-	-	CUFF.2703	-	-	chr1:497209-502873	622	0	0	0	0.5891	OK
ENST00000601486.5	-	-	CUFF.2703	-	-	chr1:497239-499002	696	0	0	0	0.50457	OK
ENST00000641579.1	-	-	CUFF.2703	-	-	chr1:497244-502598	545	0	0	0	0.713376	OK
ENST00000616947.2	-	-	CUFF.2703	-	-	chr1:497274-498976	603	0	0	0	0.615569	OK
ENST00000432964.1	-	-	CUFF.2703	-	-	chr1:498280-499175	575	0	0	0	0.452491	OK
ENST00000608420.1	-	-	CUFF.2703	-	-	chr1:498983-501607	438	0	0	0	0.594023	OK
ENST00000641303.1	-	-	CUFF.2703	-	-	chr1:501587-517252	384	0	0	0	1.27306	OK
ENST00000641063.1	-	-	CUFF.2703	-	-	chr1:501603-517225	473	0.753373	0.888601	0	2.42739	OK
ENST00000641049.1	-	-	CUFF.2703	-	-	chr1:504469-514413	519	0	0	0	0.501315	OK
ENST00000642124.1	-	-	CUFF.2703	-	-	chr1:504864-522928	456	0	0	0	0.942983	OK
ENST00000437905.2	-	-	ENSG00000269732.1	-	-	chr1:439869-440232	363	0	0	0	0	OK
ENST00000426406.3	-	-	ENSG00000284733.1	-	-	chr1:450702-451697	995	0	0	0	0	OK
ENST00000514436.1	-	-	CUFF.2703	-	-	chr1:491224-493241	1239	0	0	0	0	OK
ENST00000614007.1	-	-	ENSG00000278757.1	-	-	chr1:516375-516479	104	0	0	0	0	OK
CUFF.2714.1	-	-	CUFF.2714	-	-	chr1:921475-922213	738	2.74544	2.56612	1.01869	4.11356	OK
ENST00000671208.1	-	-	ENSG00000228794.9	-	-	chr1:860225-866720	2509	0	0	0	0	OK
ENST00000661463.1	-	-	ENSG00000228794.9	-	-	chr1:860226-868202	2070	0	0	0	0	OK
ENST00000415481.1	-	-	ENSG00000234711.1	-	-	chr1:873291-874349	1058	0	0	0	0	OK
ENST00000446136.1	-	-	CUFF.2709	-	-	chr1:868070-876903	1807	0	0	0	0	OK
ENST00000432963.1	-	-	CUFF.2709	-	-	chr1:868239-870201	504	0	0	0	0	OK
ENST00000427857.1	-	-	CUFF.2709	-	-	chr1:868402-876802	446	0	0	0	0	OK
ENST00000635557.1	-	-	CUFF.2709	-	-	chr1:874528-877234	837	0	0	0	0	OK
ENST00000607769.1	-	-	CUFF.2710	-	-	chr1:904833-915976	351	0	0	0	1.51395	OK
CUFF.2710.2	-	-	CUFF.2710	-	-	chr1:911178-917300	4828	1.20519	1.12918	0.725493	1.53287	OK
ENST00000448179.1	-	-	CUFF.2710	-	-	chr1:911434-914948	3043	0	0	0	0.0908886	OK
CUFF.2710.4	-	-	CUFF.2710	-	-	chr1:911881-918137	3963	0.939134	0.879908	0.452343	1.30747	OK
ENST00000398216.2	-	-	CUFF.2710	-	-	chr1:914170-914971	443	0	0	0	0.989415	OK
ENST00000609207.1	-	-	CUFF.2711	-	-	chr1:916864-921016	4152	1.27958	1.19888	0.759026	1.63874	OK
ENST00000417705.1	-	-	CUFF.2711	-	-	chr1:916869-919692	1389	0	0	0	0.215267	OK
CUFF.2711.3	-	-	CUFF.2711	-	-	chr1:917100-921285	3231	0.613173	0.574504	0.189552	0.959455	OK
ENST00000432961.1	-	-	CUFF.2711	-	-	chr1:917369-918534	630	0	0	0	0.578623	OK
CUFF.2712.1	-	-	CUFF.2712	-	-	chr1:907045-907856	811	2.83041	2.68165	1.19414	4.16916	OK
CUFF.2713.1	-	-	CUFF.2713	-	-	chr1:910251-911033	782	3.00506	2.81091	1.2517	4.37011	OK
ENST00000606034.1	-	-	ENSG00000272512.1	-	-	chr1:995965-998051	2086	3.79964	3.54983	2.56462	4.53504	OK
ENST00000379410.8	-	-	CUFF.2723	-	-	chr1:966481-975865	3176	0	0	0	0	OK
ENST00000379407.7	-	-	CUFF.2723	-	-	chr1:966501-975008	2194	0	0	0	0	OK
ENST00000379409.6	-	-	CUFF.2723	-	-	chr1:966501-975008	2455	0	0	0	0	OK
ENST00000480267.1	-	-	CUFF.2723	-	-	chr1:970874-971523	464	0	0	0	0	OK
ENST00000491024.1	-	-	CUFF.2723	-	-	chr1:973511-975865	698	0	0	0	0	OK
ENST00000341290.6	-	-	ENSG00000187642.9	-	-	chr1:975203-982093	3035	0	0	0	0	OK
ENST00000479361.1	-	-	ENSG00000187642.9	-	-	chr1:975204-976641	1208	0	0	0	0	OK
ENST00000433179.3	-	-	ENSG00000187642.9	-	-	chr1:975204-981029	3340	0	0	0	0	OK
ENST00000428771.6	-	-	CUFF.2745	-	-	chr1:998961-1000172	1040	0	0	0	0.30266	OK
ENST00000304952.10	-	-	CUFF.2745	-	-	chr1:998963-1000111	899	52.8575	49.4028	42.0899	56.7157	OK
ENST00000481869.1	-	-	CUFF.2745	-	-	chr1:998965-1000096	1038	46.3302	43.3021	37.0628	49.5415	OK
ENST00000484667.2	-	-	CUFF.2745	-	-	chr1:998969-999981	667	30.2059	28.2317	20.9598	35.5036	OK
CUFF.2720.2	-	-	CUFF.2720	-	-	chr1:960583-965719	2550	1.5975	1.4954	0.783835	2.20698	OK
ENST00000338591.8	-	-	CUFF.2720	-	-	chr1:960583-965719	2567	3.81589	3.57202	2.56449	4.57954	OK
ENST00000622660.1	-	-	CUFF.2720	-	-	chr1:960638-965602	1950	0	0	0	0.147025	OK
ENST00000463212.1	-	-	CUFF.2720	-	-	chr1:961448-962478	955	0	0	0	0.33587	OK
ENST00000466300.1	-	-	CUFF.2720	-	-	chr1:962726-964530	913	0	0	0	0.355124	OK
ENST00000481067.1	-	-	CUFF.2720	-	-	chr1:963551-964164	515	0	0	0	0.777209	OK
CUFF.2721.1	-	-	CUFF.2721	-	-	chr1:962969-964523	1554	2.28968	2.14334	1.14163	3.14506	OK
CUFF.2722.1	-	-	CUFF.2722	-	-	chr1:964839-965704	865	6.61658	6.19371	3.59568	8.79174	OK
ENST00000624697.4	-	-	CUFF.2747	-	-	chr1:1001137-1014540	787	0	0	0	0.428883	OK
ENST00000624652.1	-	-	CUFF.2747	-	-	chr1:1001144-1014435	657	0	0	0	0.545854	OK
ENST00000649529.1	-	-	CUFF.2747	-	-	chr1:1013496-1014540	637	5.47458	5.1278	2.64113	7.61447	OK
ENST00000423619.2	-	-	ENSG00000231702.2	-	-	chr1:1008075-1008229	154	0	0	0	1.6895	OK
CUFF.2750.1	-	-	CUFF.2750	-	-	chr1:1002069-1003149	1080	2.00085	1.87982	0.837085	2.92256	OK
ENST00000458555.1	-	-	CUFF.2746	-	-	chr1:1011996-1013193	471	1.90123	1.78903	0	3.57892	OK
ENST00000453464.3	-	-	ENSG00000237330.3	-	-	chr1:1070966-1074306	1900	0.0814119	0.0756497	0	0.226949	OK
ENST00000416774.1	-	-	ENSG00000223823.1	-	-	chr1:1137016-1144056	1620	0	0	0	0	OK
ENST00000362106.1	-	-	ENSG00000198976.1	-	-	chr1:1169004-1169087	83	0	0	0	0	OK
ENST00000394517.7	-	-	CUFF.2753	-	-	chr1:1059707-1066459	1043	0	0	0	0.301608	OK
ENST00000427998.5	-	-	CUFF.2753	-	-	chr1:1059733-1066456	977	0.794827	0.74657	0	1.54656	OK
ENST00000456409.5	-	-	CUFF.2753	-	-	chr1:1063078-1066456	750	0	0	0	0.45674	OK
ENST00000412397.2	-	-	CUFF.2753	-	-	chr1:1063078-1069355	1219	0	0	0	0.213439	OK
ENST00000433695.1	-	-	CUFF.2753	-	-	chr1:1064494-1066274	540	0	0	0	0.723279	OK
ENST00000451054.1	-	-	CUFF.2753	-	-	chr1:1064517-1066441	565	0	0	0	0.67633	OK
ENST00000442292.2	-	-	CUFF.2755	-	-	chr1:1062207-1063288	829	0	0	0	0.401113	OK
CUFF.2754.1	-	-	CUFF.2754	-	-	chr1:1065645-1066126	481	4.34055	4.07702	1.28165	6.8724	OK
ENST00000384997.3	-	-	ENSG00000207730.3	-	-	chr1:1167103-1167198	95	0	0	0	0	OK
ENST00000606993.1	-	-	ENSG00000272141.1	-	-	chr1:1169356-1170343	987	0	0	0	0	OK
ENST00000384875.3	-	-	ENSG00000207607.3	-	-	chr1:1167862-1167952	90	0	0	0	0	OK
ENST00000328596.10	-	-	ENSG00000186891.14	-	-	chr1:1203507-1206571	851	0	0	0	0	OK
ENST00000379268.7	-	-	ENSG00000186891.14	-	-	chr1:1203507-1206592	1083	0	0	0	0	OK
ENST00000486728.5	-	-	ENSG00000186891.14	-	-	chr1:1203843-1205680	727	0	0	0	0	OK
ENST00000379265.5	-	-	ENSG00000186891.14	-	-	chr1:1203843-1206571	705	0	0	0	0	OK
ENST00000497869.5	-	-	ENSG00000186827.11	-	-	chr1:1211339-1214138	1707	0	0	0	0	OK
ENST00000379236.4	-	-	ENSG00000186827.11	-	-	chr1:1211339-1214153	1075	0	0	0	0	OK
ENST00000453580.1	-	-	ENSG00000186827.11	-	-	chr1:1212018-1213498	393	0	0	0	0	OK
ENST00000379317.1	-	-	ENSG00000205231.1	-	-	chr1:1173055-1179555	3532	0.0407262	0.038814	0	0.148597	OK
ENST00000506177.1	-	-	CUFF.4	-	-	chr1:1173883-1175034	557	0	0	0	0.467114	OK
ENST00000379290.5	-	-	CUFF.4	-	-	chr1:1173902-1197935	2283	0	0	0	0.113965	OK
ENST00000379289.5	-	-	CUFF.4	-	-	chr1:1173905-1197933	2259	0	0	0	0.115176	OK
ENST00000379288.3	-	-	CUFF.4	-	-	chr1:1179696-1185864	2114	0.0705918	0.0672774	0	0.257567	OK
ENST00000460998.1	-	-	CUFF.4	-	-	chr1:1180483-1183927	718	0	0	0	0.362371	OK
ENST00000514695.1	-	-	CUFF.4	-	-	chr1:1180536-1180884	219	0	0	0	1.18805	OK
ENST00000486379.1	-	-	CUFF.4	-	-	chr1:1185035-1197475	426	0	0	0	0.610756	OK
ENST00000565563.1	-	-	ENSG00000260179.1	-	-	chr1:1249776-1251334	1558	0.600297	0.566578	0.103969	1.02919	OK
ENST00000462849.1	-	-	CUFF.3	-	-	chr1:1242445-1243463	682	0.74415	0.69574	0	1.74014	OK
ENST00000478606.1	-	-	CUFF.3	-	-	chr1:1242448-1243158	522	0.814312	0.761338	0	2.07998	OK
ENST00000330388.2	-	-	CUFF.3	-	-	chr1:1242452-1246722	1036	0.376792	0.35228	0	0.933706	OK
ENST00000468365.1	-	-	CUFF.3	-	-	chr1:1243265-1244418	647	0	0	0	0.402136	OK
ENST00000486627.1	-	-	CUFF.3	-	-	chr1:1243980-1244724	639	0	0	0	0.567272	OK
ENST00000379198.5	-	-	ENSG00000176022.7	-	-	chr1:1232236-1235041	2805	15.1917	14.2252	12.5365	15.9138	OK
CUFF.1.1	-	-	CUFF.1	-	-	chr1:1274055-1279367	1362	2.70805	2.53213	1.43244	3.63182	OK
ENST00000434139.1	-	-	CUFF.1	-	-	chr1:1275222-1280420	268	0	0	0	0.970829	OK
ENST00000453732.1	-	-	CUFF.1	-	-	chr1:1275236-1279393	389	5.3173	4.97188	1.22784	8.71593	OK
CUFF.2.1	-	-	CUFF.2	-	-	chr1:1279612-1280108	496	4.39199	4.11939	1.45955	6.77923	OK
CUFF.2757.2	-	-	CUFF.2757	-	-	chr1:1081817-1087770	2529	1.49075	1.39553	0.720445	2.07061	OK
ENST00000379339.5	-	-	CUFF.2757	-	-	chr1:1081817-1116081	2429	0	0	0	0.115706	OK
ENST00000465822.5	-	-	CUFF.2757	-	-	chr1:1081822-1092077	1933	0	0	0	0.148451	OK
ENST00000379325.7	-	-	CUFF.2757	-	-	chr1:1081822-1116095	2010	3.44507	3.22502	1.97719	4.47284	OK
ENST00000421241.6	-	-	CUFF.2757	-	-	chr1:1081822-1116098	1841	3.60671	3.37633	2.11318	4.63948	OK
ENST00000487177.5	-	-	CUFF.2757	-	-	chr1:1081824-1087636	3315	1.65572	1.54996	0.92883	2.17109	OK
ENST00000477196.5	-	-	CUFF.2757	-	-	chr1:1081824-1116089	3214	0	0	0	0.0857654	OK
ENST00000467751.5	-	-	CUFF.2757	-	-	chr1:1081824-1116089	2099	0	0	0	0.135607	OK
ENST00000464905.1	-	-	CUFF.2757	-	-	chr1:1082145-1084072	650	0	0	0	0.553988	OK
ENST00000379320.5	-	-	CUFF.2757	-	-	chr1:1082234-1092174	2324	0	0	0	0.121373	OK
ENST00000379319.5	-	-	CUFF.2757	-	-	chr1:1082699-1106127	1097	0	0	0	0.28384	OK
ENST00000434641.5	-	-	CUFF.2757	-	-	chr1:1082915-1116095	842	0	0	0	0.393232	OK
ENST00000482816.5	-	-	CUFF.2757	-	-	chr1:1083925-1116243	982	0	0	0	0.324558	OK
ENST00000462097.5	-	-	CUFF.2757	-	-	chr1:1087138-1116356	836	0	0	0	0.39683	OK
ENST00000473600.1	-	-	CUFF.2757	-	-	chr1:1087140-1092294	793	0	0	0	0.424682	OK
ENST00000475119.5	-	-	CUFF.2757	-	-	chr1:1087189-1116361	740	0	0	0	0.464901	OK
ENST00000442117.5	-	-	CUFF.2757	-	-	chr1:1087574-1092813	554	0	0	0	0.696217	OK
ENST00000427787.5	-	-	CUFF.2757	-	-	chr1:1090405-1092813	575	0	0	0	0.659209	OK
ENST00000472741.5	-	-	CUFF.2757	-	-	chr1:1091045-1116087	661	0	0	0	0.541311	OK
ENST00000480643.1	-	-	CUFF.2757	-	-	chr1:1091499-1116089	579	0	0	0	0.652601	OK
ENST00000648183.1	-	-	CUFF.2758	-	-	chr1:1097584-1104598	1095	0.150877	0.14223	0	0.426691	OK
CUFF.2759.1	-	-	CUFF.2759	-	-	chr1:1099371-1099955	584	2.38183	2.25583	0.550584	3.96108	OK
ENST00000379116.10	-	-	CUFF.21	-	-	chr1:1280435-1292025	3050	0	0	0	0.0906668	OK
CUFF.21.2	-	-	CUFF.21	-	-	chr1:1280435-1292029	4232	0.667272	0.626319	0.279788	0.972851	OK
ENST00000379101.8	-	-	CUFF.21	-	-	chr1:1280471-1291373	2268	1.57445	1.47782	0.716039	2.2396	OK
ENST00000338555.6	-	-	CUFF.21	-	-	chr1:1280587-1292024	3475	0	0	0	0.0789711	OK
ENST00000400928.7	-	-	CUFF.21	-	-	chr1:1281223-1292029	2731	0	0	0	0.102006	OK
ENST00000470022.1	-	-	CUFF.21	-	-	chr1:1281924-1286168	645	0	0	0	0.559948	OK
ENST00000325425.12	-	-	CUFF.21	-	-	chr1:1282108-1292024	2679	0	0	0	0.104129	OK
ENST00000467651.2	-	-	CUFF.21	-	-	chr1:1282163-1285597	204	0	0	0	6.79513	OK
CUFF.21.9	-	-	CUFF.21	-	-	chr1:1285317-1292029	2617	1.02418	0.961319	0.366801	1.55584	OK
CUFF.21.10	-	-	CUFF.21	-	-	chr1:1286637-1292029	2047	0.799823	0.750736	0.111996	1.38948	OK
ENST00000379099.3	-	-	CUFF.21	-	-	chr1:1287108-1290943	923	0	0	0	0.350342	OK
ENST00000360001.11	-	-	CUFF.8	-	-	chr1:1216907-1232001	1956	25.9327	24.2795	21.1919	27.367	OK
ENST00000660930.1	-	-	CUFF.8	-	-	chr1:1216908-1232067	2137	0	0	0	0.132973	OK
ENST00000263741.12	-	-	CUFF.8	-	-	chr1:1216930-1232031	2079	0	0	0	0.137035	OK
ENST00000465727.5	-	-	CUFF.8	-	-	chr1:1216930-1232031	2095	0	0	0	0.13589	OK
ENST00000494748.1	-	-	CUFF.8	-	-	chr1:1216931-1221351	3516	2.98085	2.79083	2.01866	3.56299	OK
ENST00000478938.1	-	-	CUFF.8	-	-	chr1:1216933-1220293	2591	0	0	0	0.10793	OK
ENST00000655486.1	-	-	CUFF.8	-	-	chr1:1217511-1228793	1089	13.1575	12.3188	8.94177	15.6957	OK
ENST00000403997.2	-	-	CUFF.8	-	-	chr1:1218522-1228596	728	0	0	0	0.475087	OK
ENST00000459994.2	-	-	CUFF.8	-	-	chr1:1227271-1231968	604	0	0	0	0.614117	OK
CUFF.2743.1	-	-	CUFF.2743	-	-	chr1:1020081-1056118	7411	17.4166	16.2901	14.7513	17.829	OK
ENST00000379370.7	-	-	CUFF.2743	-	-	chr1:1020119-1056116	7326	40.7793	38.1418	35.5759	40.7077	OK
ENST00000620552.4	-	-	CUFF.2743	-	-	chr1:1020122-1056118	7394	14.8757	13.9135	12.4471	15.38	OK
ENST00000652369.1	-	-	CUFF.2743	-	-	chr1:1034105-1056116	7408	0	0	0	0.0359982	OK
ENST00000651234.1	-	-	CUFF.2743	-	-	chr1:1034105-1056116	7477	0	0	0	0.0356578	OK
ENST00000469403.1	-	-	CUFF.2743	-	-	chr1:1034866-1041397	899	0	0	0	0.362042	OK
ENST00000479707.1	-	-	CUFF.2743	-	-	chr1:1045398-1046349	584	0	0	0	0.644524	OK
ENST00000466223.1	-	-	CUFF.2743	-	-	chr1:1047200-1047865	459	0	0	0	0.932876	OK
ENST00000478677.1	-	-	CUFF.2743	-	-	chr1:1047474-1047838	276	0	0	0	2.60809	OK
ENST00000492947.1	-	-	CUFF.2743	-	-	chr1:1048528-1049394	690	0	0	0	0.51051	OK
ENST00000461111.1	-	-	CUFF.2743	-	-	chr1:1051985-1056112	3385	0	0	0	0.0811889	OK
ENST00000418300.1	-	-	CUFF.2743	-	-	chr1:1055032-1056116	402	0	0	0	1.17091	OK
ENST00000420190.6	-	-	CUFF.2717	-	-	chr1:923927-939291	1578	0	0	0	0.186157	OK
ENST00000437963.5	-	-	CUFF.2717	-	-	chr1:925149-935793	387	0	0	0	1.25484	OK
ENST00000342066.8	-	-	CUFF.2717	-	-	chr1:925730-944574	2557	0	0	0	0.109474	OK
ENST00000620200.4	-	-	CUFF.2717	-	-	chr1:925740-944581	1874	0	0	0	0.153622	OK
ENST00000618181.4	-	-	CUFF.2717	-	-	chr1:925740-944581	2179	0	0	0	0.130179	OK
ENST00000618323.4	-	-	CUFF.2717	-	-	chr1:925740-944581	2159	0	0	0	0.131495	OK
ENST00000616125.4	-	-	CUFF.2717	-	-	chr1:925740-944581	2230	0	0	0	0.12694	OK
ENST00000617307.4	-	-	CUFF.2717	-	-	chr1:925740-944581	2314	0	0	0	0.121942	OK
ENST00000616016.4	-	-	CUFF.2717	-	-	chr1:925740-944581	2391	0	0	0	0.117695	OK
ENST00000618779.4	-	-	CUFF.2717	-	-	chr1:925740-944581	2368	0	0	0	0.118932	OK
ENST00000622503.4	-	-	CUFF.2717	-	-	chr1:925740-944581	2557	0	0	0	0.109474	OK
ENST00000341065.8	-	-	CUFF.2717	-	-	chr1:930311-944575	2191	0	0	0	0.129402	OK
ENST00000455979.1	-	-	CUFF.2717	-	-	chr1:939274-944259	1731	0	0	0	0.167789	OK
ENST00000478729.1	-	-	CUFF.2717	-	-	chr1:940345-942173	318	0	0	0	0.818183	OK
ENST00000474461.1	-	-	CUFF.2717	-	-	chr1:941075-942994	862	0	0	0	0.381694	OK
ENST00000466827.1	-	-	CUFF.2717	-	-	chr1:942102-942802	542	0	0	0	0.719285	OK
ENST00000464948.1	-	-	CUFF.2717	-	-	chr1:942165-942892	657	0	0	0	0.545854	OK
ENST00000327044.7	-	-	CUFF.2718	-	-	chr1:944202-959256	2757	30.3347	28.425	25.7344	31.1156	OK
ENST00000483767.5	-	-	CUFF.2718	-	-	chr1:944203-947060	1611	0	0	0	0.181863	OK
ENST00000477976.5	-	-	CUFF.2718	-	-	chr1:944204-958458	4201	0	0	0	0.0647115	OK
ENST00000496938.1	-	-	CUFF.2718	-	-	chr1:945318-945562	149	0	0	0	1.74619	OK
ENST00000487214.1	-	-	CUFF.2718	-	-	chr1:954425-959309	865	0	0	0	0.380022	OK
ENST00000469563.1	-	-	CUFF.2718	-	-	chr1:958245-959256	878	0	0	0	0.37294	OK
ENST00000464957.1	-	-	CUFF.5	-	-	chr1:1324755-1327994	1101	0	0	0	0.282607	OK
CUFF.5.2	-	-	CUFF.5	-	-	chr1:1324755-1328896	2003	0.806924	0.755478	0.129188	1.38177	OK
ENST00000343938.9	-	-	CUFF.5	-	-	chr1:1324801-1328896	2154	3.47896	3.25716	2.25119	4.26313	OK
ENST00000488011.1	-	-	CUFF.5	-	-	chr1:1325240-1327471	783	0	0	0	0.431729	OK
ENST00000450390.6	-	-	CUFF.18	-	-	chr1:1253908-1273853	2455	0	0	0	0.114383	OK
ENST00000347370.6	-	-	CUFF.18	-	-	chr1:1253913-1273854	2387	3.87336	3.63333	2.44251	4.82414	OK
CUFF.18.3	-	-	CUFF.18	-	-	chr1:1254011-1256523	1955	4.37919	4.10781	2.7802	5.43542	OK
ENST00000349431.10	-	-	CUFF.18	-	-	chr1:1254469-1273885	1733	13.16	12.3445	9.90462	14.7844	OK
ENST00000400929.6	-	-	CUFF.18	-	-	chr1:1254984-1273855	1057	0	0	0	0.296791	OK
ENST00000464036.5	-	-	CUFF.18	-	-	chr1:1255047-1273864	1256	0	0	0	0.241883	OK
ENST00000360466.6	-	-	CUFF.18	-	-	chr1:1255163-1273726	1047	0	0	0	0.300216	OK
ENST00000400930.8	-	-	CUFF.18	-	-	chr1:1255177-1273833	1021	0	0	0	0.309501	OK
ENST00000467339.1	-	-	CUFF.18	-	-	chr1:1255263-1256335	515	0	0	0	0.777209	OK
ENST00000473215.5	-	-	CUFF.18	-	-	chr1:1255267-1273849	1028	0	0	0	0.306945	OK
ENST00000435198.5	-	-	CUFF.18	-	-	chr1:1255394-1273844	1056	0	0	0	0.29713	OK
ENST00000509720.5	-	-	CUFF.18	-	-	chr1:1255438-1273827	472	0	0	0	0.891458	OK
ENST00000491779.5	-	-	CUFF.18	-	-	chr1:1256048-1273790	611	0	0	0	0.60414	OK
ENST00000466752.5	-	-	CUFF.18	-	-	chr1:1256991-1273815	886	0	0	0	0.368712	OK
ENST00000503294.5	-	-	CUFF.18	-	-	chr1:1257010-1273833	814	0	0	0	0.410608	OK
ENST00000477894.5	-	-	CUFF.18	-	-	chr1:1257048-1273854	767	0	0	0	0.443504	OK
ENST00000471154.1	-	-	CUFF.18	-	-	chr1:1257121-1263569	336	0	0	0	1.65534	OK
ENST00000422076.5	-	-	CUFF.18	-	-	chr1:1257226-1273837	643	0	0	0	0.562368	OK
ENST00000502382.1	-	-	CUFF.18	-	-	chr1:1257269-1273854	530	0	0	0	0.743929	OK
ENST00000461142.3	-	-	CUFF.18	-	-	chr1:1262852-1273837	837	0	0	0	0.396226	OK
ENST00000488418.2	-	-	CUFF.18	-	-	chr1:1267861-1273471	750	0	0	0	0.45674	OK
ENST00000339381.6	-	-	CUFF.15	-	-	chr1:1331279-1335314	3475	0	0	0	0.0789711	OK
ENST00000378891.9	-	-	CUFF.16	-	-	chr1:1335275-1349112	2926	12.9007	12.0784	10.2631	13.8938	OK
ENST00000378888.10	-	-	CUFF.16	-	-	chr1:1335277-1349418	3305	4.6726	4.37477	3.21499	5.53456	OK
ENST00000610709.2	-	-	CUFF.16	-	-	chr1:1335278-1349135	2268	0	0	0	0.124629	OK
ENST00000632445.1	-	-	CUFF.16	-	-	chr1:1336411-1339422	785	0	0	0	0.430301	OK
ENST00000631679.1	-	-	CUFF.16	-	-	chr1:1337022-1340052	778	0	0	0	0.435341	OK
ENST00000634054.1	-	-	CUFF.16	-	-	chr1:1338333-1340190	828	0	0	0	0.401732	OK
ENST00000633096.1	-	-	CUFF.16	-	-	chr1:1339491-1340365	580	0	0	0	0.650969	OK
ENST00000616525.1	-	-	CUFF.16	-	-	chr1:1339649-1339708	59	0	0	0	4.40987	OK
ENST00000472445.1	-	-	CUFF.16	-	-	chr1:1341769-1348955	639	0	0	0	0.567272	OK
ENST00000435351.2	-	-	ENSG00000223663.2	-	-	chr1:1378665-1379032	367	0	0	0	0	OK
ENST00000338370.7	-	-	CUFF.6	-	-	chr1:1373729-1375157	1072	0	0	0	0.291798	OK
ENST00000338338.9	-	-	CUFF.6	-	-	chr1:1373729-1375495	1047	4.66345	4.36762	2.18789	6.54735	OK
ENST00000321751.9	-	-	CUFF.6	-	-	chr1:1373731-1375169	798	17.1363	16.0493	11.4261	20.6724	OK
ENST00000378853.3	-	-	CUFF.6	-	-	chr1:1373736-1375173	875	19.9368	18.6721	14.0848	23.2594	OK
ENST00000489799.1	-	-	CUFF.6	-	-	chr1:1374243-1375144	695	0	0	0	0.505551	OK
ENST00000496905.1	-	-	CUFF.6	-	-	chr1:1374437-1375159	608	0	0	0	0.608376	OK
CUFF.10.1	-	-	CUFF.10	-	-	chr1:1351612-1354539	2927	3.70293	3.46518	2.51318	4.41717	OK
ENST00000474033.5	-	-	CUFF.9	-	-	chr1:1352688-1354264	1171	9.15701	8.56906	5.82704	11.3111	OK
ENST00000342753.8	-	-	CUFF.9	-	-	chr1:1352688-1358794	2231	0	0	0	0.126878	OK
ENST00000309212.10	-	-	CUFF.9	-	-	chr1:1352690-1358535	2273	7.67389	7.18117	5.62216	8.74018	OK
ENST00000445648.5	-	-	CUFF.9	-	-	chr1:1352691-1358543	2001	0	0	0	0.142906	OK
ENST00000477278.3	-	-	CUFF.9	-	-	chr1:1352691-1361777	2728	2.02269	1.89282	1.08222	2.70342	OK
ENST00000473097.5	-	-	CUFF.9	-	-	chr1:1353191-1354474	975	0	0	0	0.327417	OK
ENST00000478517.5	-	-	CUFF.9	-	-	chr1:1353214-1354247	846	0	0	0	0.390869	OK
ENST00000476718.1	-	-	CUFF.9	-	-	chr1:1353438-1355016	1001	0	0	0	0.317044	OK
ENST00000464351.1	-	-	CUFF.9	-	-	chr1:1355003-1355512	405	0	0	0	1.15543	OK
ENST00000460473.1	-	-	CUFF.9	-	-	chr1:1355082-1355512	339	0	0	0	1.62506	OK
CUFF.7.1	-	-	CUFF.7	-	-	chr1:1407625-1410691	3066	2.06798	1.94162	1.29143	2.5918	OK
ENST00000607307.1	-	-	CUFF.7	-	-	chr1:1409095-1410618	1523	0.921708	0.865387	0.0664011	1.66437	OK
ENST00000378785.7	-	-	CUFF.55	-	-	chr1:1449688-1470163	3864	0.0307885	0.038313	0	0.138201	OK
ENST00000475091.2	-	-	CUFF.55	-	-	chr1:1449913-1455902	525	0	0	0	0.495585	OK
ENST00000484537.2	-	-	CUFF.55	-	-	chr1:1462482-1468663	506	0.293661	0.365431	0	1.49488	OK
ENST00000378821.3	-	-	ENSG00000205116.3	-	-	chr1:1426127-1427787	492	0.44899	0.417212	0	1.25164	OK
ENST00000430109.1	-	-	ENSG00000225285.1	-	-	chr1:1430538-1434573	510	0	0	0	0	OK
ENST00000434150.1	-	-	ENSG00000225285.1	-	-	chr1:1430549-1431843	444	0	0	0	0	OK
ENST00000454562.1	-	-	ENSG00000225285.1	-	-	chr1:1430549-1434488	424	0	0	0	0	OK
ENST00000417917.1	-	-	ENSG00000225285.1	-	-	chr1:1430663-1434520	634	0	0	0	0	OK
ENST00000641974.1	-	-	CUFF.56	-	-	chr1:1503249-1509452	660	0.583757	0.54244	0	1.48197	OK
ENST00000641679.1	-	-	CUFF.56	-	-	chr1:1503581-1509351	227	0	0	0	1.14618	OK
ENST00000495558.1	-	-	CUFF.17	-	-	chr1:1434860-1437459	819	0	0	0	0.407393	OK
ENST00000338660.5	-	-	CUFF.17	-	-	chr1:1435522-1440765	2147	3.73681	3.50032	2.36225	4.63838	OK
ENST00000476993.2	-	-	CUFF.17	-	-	chr1:1435689-1442882	4492	0.712352	0.667268	0.285619	1.04892	OK
ENST00000471398.1	-	-	CUFF.17	-	-	chr1:1435734-1437177	458	0	0	0	0.936221	OK
CUFF.17.5	-	-	CUFF.17	-	-	chr1:1436777-1442882	4509	1.08985	1.02087	0.536276	1.50547	OK
ENST00000520296.5	-	-	CUFF.11	-	-	chr1:1418419-1421444	1632	0.478765	0.44808	0.00818137	0.887978	OK
ENST00000427211.3	-	-	CUFF.11	-	-	chr1:1418419-1421769	1976	0	0	0	0.144896	OK
ENST00000537107.5	-	-	CUFF.11	-	-	chr1:1418421-1421444	2190	0	0	0	0.129466	OK
ENST00000454272.2	-	-	CUFF.11	-	-	chr1:1418879-1421091	1506	0	0	0	0.196267	OK
ENST00000442470.1	-	-	CUFF.11	-	-	chr1:1419137-1421260	876	0	0	0	0.374012	OK
ENST00000428932.1	-	-	ENSG00000225905.1	-	-	chr1:1420244-1422691	543	0	0	0	0.479157	OK
ENST00000673477.1	-	-	CUFF.56	-	-	chr1:1471764-1497848	4098	0	0	0	0.0664128	OK
ENST00000308647.8	-	-	CUFF.56	-	-	chr1:1471783-1496201	2114	4.66939	4.38093	3.08333	5.67853	OK
ENST00000472194.6	-	-	CUFF.56	-	-	chr1:1478025-1497848	4314	1.41271	1.32544	0.850232	1.80064	OK
ENST00000378736.3	-	-	CUFF.56	-	-	chr1:1479048-1482662	414	0	0	0	1.11132	OK
ENST00000485748.5	-	-	CUFF.56	-	-	chr1:1483484-1496202	3233	0.814647	0.764321	0.320336	1.20831	OK
ENST00000474481.1	-	-	CUFF.56	-	-	chr1:1484568-1496201	3367	1.08047	1.01372	0.551851	1.47559	OK
ENST00000378733.9	-	-	CUFF.57	-	-	chr1:1534777-1540624	1381	1.03157	0.964844	0.183518	1.74617	OK
ENST00000425828.1	-	-	CUFF.57	-	-	chr1:1535206-1540453	717	4.36402	4.08173	1.82677	6.33668	OK
ENST00000624426.1	-	-	CUFF.57	-	-	chr1:1539055-1540350	796	1.86548	1.74481	0.466922	3.0227	OK
ENST00000658591.1	-	-	CUFF.14	-	-	chr1:1600313-1602703	1830	0.33401	0.315439	0	0.631031	OK
ENST00000621860.1	-	-	ENSG00000274481.1	-	-	chr1:1583509-1583909	400	0	0	0	0	OK
ENST00000422725.4	-	-	ENSG00000228594.4	-	-	chr1:1598011-1600135	2124	5.2247	4.88599	3.7306	6.04137	OK
ENST00000291386.4	-	-	CUFF.59	-	-	chr1:1541672-1574863	1284	50.8712	47.7436	42.5465	52.9408	OK
ENST00000378726.1	-	-	CUFF.59	-	-	chr1:1541673-1546487	2238	0	0	0	0.126446	OK
ENST00000378725.3	-	-	CUFF.59	-	-	chr1:1544637-1574587	619	0	0	0	0.593127	OK
ENST00000359060.5	-	-	CUFF.59	-	-	chr1:1560847-1574584	4176	3.88395	3.64516	2.92593	4.36439	OK
ENST00000647566.1	-	-	CUFF.60	-	-	chr1:1574101-1575879	841	0	0	0	0.393827	OK
ENST00000366221.3	-	-	CUFF.60	-	-	chr1:1574974-1577075	2101	0.434748	0.406397	0.0479885	0.764805	OK
ENST00000659048.1	-	-	CUFF.12	-	-	chr1:1399519-1402019	2199	0	0	0	0.128889	OK
ENST00000448629.6	-	-	CUFF.12	-	-	chr1:1399519-1402036	1748	0	0	0	0.165969	OK
CUFF.12.2	-	-	CUFF.12	-	-	chr1:1399519-1402903	3083	4.4674	4.19125	3.18509	5.19741	OK
ENST00000444362.2	-	-	CUFF.12	-	-	chr1:1399526-1402046	1747	0	0	0	0.166075	OK
ENST00000418833.2	-	-	CUFF.12	-	-	chr1:1399529-1402026	2196	0	0	0	0.129081	OK
ENST00000576232.1	-	-	CUFF.12	-	-	chr1:1399551-1400608	585	0	0	0	0.642932	OK
ENST00000570344.1	-	-	CUFF.12	-	-	chr1:1399561-1400544	515	0	0	0	0.777209	OK
ENST00000447725.2	-	-	CUFF.12	-	-	chr1:1399571-1402006	1843	0	0	0	0.156486	OK
ENST00000572242.1	-	-	CUFF.12	-	-	chr1:1399805-1402033	2228	3.99656	3.74951	2.56434	4.93468	OK
ENST00000453521.1	-	-	CUFF.12	-	-	chr1:1400418-1402046	858	0	0	0	0.383947	OK
ENST00000344843.12	-	-	CUFF.13	-	-	chr1:1401908-1407293	700	44.686	41.9237	35.1137	48.7338	OK
ENST00000493287.5	-	-	CUFF.13	-	-	chr1:1401912-1406307	504	0	0	0	0.803564	OK
ENST00000487659.1	-	-	CUFF.13	-	-	chr1:1401912-1407268	1693	0	0	0	0.172004	OK
ENST00000492508.1	-	-	CUFF.13	-	-	chr1:1402181-1406998	588	0	0	0	0.638205	OK
ENST00000482352.1	-	-	CUFF.13	-	-	chr1:1405108-1407290	1049	0	0	0	0.299524	OK
ENST00000582431.2	-	-	CUFF.13	-	-	chr1:1405459-1405752	293	0	0	0	2.24815	OK
ENST00000477686.1	-	-	CUFF.13	-	-	chr1:1406248-1407235	314	0	0	0	1.91556	OK
ENST00000378756.8	-	-	CUFF.56	-	-	chr1:1512161-1534685	2481	8.75659	8.42526	6.98585	9.86467	OK
ENST00000672388.1	-	-	CUFF.56	-	-	chr1:1512164-1534584	2610	0	0	0	0.107086	OK
ENST00000378755.9	-	-	CUFF.56	-	-	chr1:1512174-1534685	2612	0	0	0	0.106998	OK
ENST00000339113.9	-	-	CUFF.56	-	-	chr1:1512384-1534613	2266	0	0	0	0.124749	OK
ENST00000536055.6	-	-	CUFF.56	-	-	chr1:1512529-1534685	2330	0	0	0	0.121035	OK
ENST00000439513.1	-	-	CUFF.56	-	-	chr1:1517069-1517775	403	0	0	0	1.1657	OK
ENST00000429957.1	-	-	CUFF.56	-	-	chr1:1517620-1522780	498	0	0	0	0.818704	OK
ENST00000400830.4	-	-	CUFF.56	-	-	chr1:1523954-1534142	830	0	0	0	0.400495	OK
ENST00000234610.5	-	-	CUFF.105	-	-	chr1:1699941-1701782	1017	0	0	0	0	OK
ENST00000607222.1	-	-	ENSG00000272106.1	-	-	chr1:1613757-1615795	2038	9.98456	9.34462	7.65808	11.0312	OK
ENST00000520777.5	-	-	CUFF.31	-	-	chr1:1615414-1630605	3321	0	0	0	0.0828434	OK
ENST00000355826.9	-	-	CUFF.31	-	-	chr1:1615420-1630610	3290	0	0	0	0.0836693	OK
ENST00000518681.5	-	-	CUFF.31	-	-	chr1:1615436-1630605	3116	0	0	0	0.0886285	OK
ENST00000505820.6	-	-	CUFF.31	-	-	chr1:1615442-1630605	3305	0	0	0	0.0832676	OK
ENST00000479659.5	-	-	CUFF.31	-	-	chr1:1615453-1630604	4247	5.26925	4.93153	4.00217	5.86089	OK
ENST00000489635.5	-	-	CUFF.31	-	-	chr1:1615495-1630604	3034	0	0	0	0.0911752	OK
ENST00000511502.5	-	-	CUFF.31	-	-	chr1:1615513-1630604	3326	4.08158	3.81998	2.81375	4.82621	OK
ENST00000477990.1	-	-	CUFF.31	-	-	chr1:1615515-1619210	2821	0	0	0	0.0985296	OK
ENST00000514363.1	-	-	CUFF.31	-	-	chr1:1615529-1625040	592	0	0	0	0.632008	OK
ENST00000487053.5	-	-	CUFF.31	-	-	chr1:1615878-1630604	3252	4.30054	4.02491	3.03347	5.01634	OK
ENST00000502470.5	-	-	CUFF.31	-	-	chr1:1615886-1624832	780	0	0	0	0.433889	OK
ENST00000378712.5	-	-	CUFF.31	-	-	chr1:1615904-1630604	2890	0	0	0	0.0960206	OK
ENST00000507082.1	-	-	CUFF.31	-	-	chr1:1615913-1617898	1578	0	0	0	0.186157	OK
ENST00000463492.1	-	-	CUFF.31	-	-	chr1:1615967-1617323	486	0	0	0	0.850756	OK
ENST00000510793.5	-	-	CUFF.31	-	-	chr1:1616273-1624901	889	0	0	0	0.367151	OK
ENST00000504599.5	-	-	CUFF.31	-	-	chr1:1616309-1630604	3311	0	0	0	0.083108	OK
ENST00000507229.5	-	-	CUFF.31	-	-	chr1:1616310-1629163	2582	0	0	0	0.108335	OK
ENST00000503789.5	-	-	CUFF.31	-	-	chr1:1617407-1624821	576	0	0	0	0.657545	OK
ENST00000378708.5	-	-	CUFF.31	-	-	chr1:1617559-1630604	3012	0	0	0	0.0918836	OK
ENST00000506488.5	-	-	CUFF.31	-	-	chr1:1617576-1630532	2997	0	0	0	0.0923729	OK
ENST00000512004.1	-	-	CUFF.31	-	-	chr1:1623121-1624859	598	0	0	0	0.622934	OK
ENST00000508455.1	-	-	CUFF.31	-	-	chr1:1623580-1624209	555	0	0	0	0.694361	OK
ENST00000514234.5	-	-	CUFF.31	-	-	chr1:1623801-1630604	2562	0	0	0	0.109244	OK
ENST00000467597.1	-	-	CUFF.31	-	-	chr1:1624743-1625799	776	0	0	0	0.436803	OK
ENST00000508148.1	-	-	CUFF.31	-	-	chr1:1625086-1625763	577	0	0	0	0.655888	OK
ENST00000486072.1	-	-	CUFF.31	-	-	chr1:1625566-1626929	568	0	0	0	0.671101	OK
ENST00000505370.1	-	-	CUFF.31	-	-	chr1:1626859-1627830	809	0	0	0	0.413874	OK
ENST00000473511.5	-	-	CUFF.31	-	-	chr1:1627459-1629552	1332	0	0	0	0.225921	OK
ENST00000464570.1	-	-	CUFF.31	-	-	chr1:1627521-1629270	968	0	0	0	0.330327	OK
ENST00000483015.1	-	-	CUFF.31	-	-	chr1:1628488-1630589	1058	0	0	0	0.296453	OK
ENST00000511910.1	-	-	CUFF.31	-	-	chr1:1629105-1630603	584	0	0	0	0.644524	OK
ENST00000470373.1	-	-	CUFF.31	-	-	chr1:1629472-1630605	546	0	0	0	0.711428	OK
ENST00000472264.1	-	-	CUFF.102	-	-	chr1:1632162-1633120	556	0	0	0	0.692515	OK
ENST00000356026.10	-	-	CUFF.102	-	-	chr1:1632172-1634654	1248	0	0	0	0.243696	OK
ENST00000512731.5	-	-	CUFF.102	-	-	chr1:1632177-1634474	1531	0	0	0	0.192635	OK
ENST00000378675.7	-	-	CUFF.102	-	-	chr1:1632178-1634654	1309	0	0	0	0.230525	OK
ENST00000479814.5	-	-	CUFF.102	-	-	chr1:1632782-1634651	903	0	0	0	0.288131	OK
ENST00000435358.5	-	-	CUFF.102	-	-	chr1:1633202-1634568	750	0	0	0	0.34691	OK
ENST00000503792.1	-	-	CUFF.102	-	-	chr1:1633202-1634568	799	0	0	0	0.420564	OK
ENST00000489782.1	-	-	CUFF.102	-	-	chr1:1633678-1634604	626	0	0	0	0.415627	OK
ENST00000486400.1	-	-	CUFF.102	-	-	chr1:1634001-1634608	485	0	0	0	0.85354	OK
ENST00000490017.1	-	-	CUFF.102	-	-	chr1:1634239-1635263	530	0	0	0	0.743929	OK
ENST00000341832.10	-	-	CUFF.104	-	-	chr1:1635226-1659012	2998	5.5496	5.62964	4.39422	6.86507	OK
ENST00000407249.7	-	-	CUFF.104	-	-	chr1:1635586-1659012	2677	0	0	0	0.104212	OK
ENST00000615951.4	-	-	CUFF.104	-	-	chr1:1635737-1659012	2227	0	0	0	0.127126	OK
ENST00000611150.3	-	-	CUFF.104	-	-	chr1:1635737-1659012	2350	0	0	0	0.119919	OK
ENST00000340677.9	-	-	CUFF.104	-	-	chr1:1635737-1659012	2534	5.72471	5.80728	4.409	7.20556	OK
ENST00000626918.2	-	-	CUFF.104	-	-	chr1:1635737-1659012	2457	0	0	0	0.114283	OK
ENST00000629312.2	-	-	CUFF.104	-	-	chr1:1635737-1659012	2496	0	0	0	0.112358	OK
ENST00000629289.2	-	-	CUFF.104	-	-	chr1:1635737-1659012	2490	0	0	0	0.11265	OK
ENST00000341028.8	-	-	CUFF.104	-	-	chr1:1641771-1658972	881	0	0	0	0.371343	OK
ENST00000607013.1	-	-	CUFF.103	-	-	chr1:1659324-1662602	400	0	0	0	1.18145	OK
CUFF.103.2	-	-	CUFF.103	-	-	chr1:1661450-1665960	4510	24.3177	23.4123	21.2207	25.6038	OK
ENST00000614300.4	-	-	CUFF.104	-	-	chr1:1659528-1692724	2156	0	0	0	0.131694	OK
ENST00000617444.5	-	-	CUFF.104	-	-	chr1:1661477-1692795	6434	0	0	0	0.0416049	OK
ENST00000611123.1	-	-	CUFF.104	-	-	chr1:1661478-1692728	5948	11.8731	11.431	10.0755	12.7866	OK
ENST00000480991.1	-	-	CUFF.104	-	-	chr1:1663781-1670139	2860	0	0	0	0.0970956	OK
ENST00000481276.1	-	-	CUFF.104	-	-	chr1:1670424-1692709	2199	0	0	0	0.128889	OK
ENST00000596308.1	-	-	CUFF.103	-	-	chr1:1671989-1673411	1422	2.1222	1.99068	1.05357	2.9278	OK
ENST00000597891.1	-	-	CUFF.103	-	-	chr1:1673274-1674397	502	1.72393	1.6171	0	3.42507	OK
ENST00000341426.9	-	-	CUFF.25	-	-	chr1:1751231-1778470	3235	10.0585	9.41192	8.07328	10.7506	OK
ENST00000341991.7	-	-	CUFF.25	-	-	chr1:1751231-1778790	3098	0	0	0	0.0891752	OK
ENST00000378625.5	-	-	CUFF.25	-	-	chr1:1751231-1780069	3653	0	0	0	0.0749232	OK
ENST00000342348.9	-	-	CUFF.25	-	-	chr1:1752470-1758575	1722	0	0	0	0.168769	OK
ENST00000498806.1	-	-	CUFF.25	-	-	chr1:1752974-1754383	269	0	0	0	2.78918	OK
ENST00000469045.5	-	-	CUFF.25	-	-	chr1:1754060-1757268	890	0	0	0	0.366634	OK
ENST00000480499.5	-	-	CUFF.25	-	-	chr1:1754162-1756327	549	0	0	0	0.705647	OK
ENST00000497747.5	-	-	CUFF.25	-	-	chr1:1754164-1754866	467	0	0	0	0.906948	OK
ENST00000477235.5	-	-	CUFF.25	-	-	chr1:1754170-1757024	1004	0	0	0	0.315889	OK
ENST00000489538.1	-	-	CUFF.25	-	-	chr1:1754180-1756608	475	0	0	0	0.882413	OK
ENST00000497615.1	-	-	CUFF.25	-	-	chr1:1754202-1754896	534	0	0	0	0.73553	OK
ENST00000497186.5	-	-	CUFF.25	-	-	chr1:1754342-1757228	683	0	0	0	0.51762	OK
ENST00000492845.6	-	-	CUFF.25	-	-	chr1:1756003-1779962	937	0	0	0	0.34386	OK
ENST00000492768.5	-	-	CUFF.25	-	-	chr1:1756587-1778419	859	0	0	0	0.383381	OK
ENST00000460602.5	-	-	CUFF.25	-	-	chr1:1756770-1778419	974	0	0	0	0.327829	OK
ENST00000464373.1	-	-	CUFF.25	-	-	chr1:1761664-1778420	722	0	0	0	0.48035	OK
ENST00000480542.1	-	-	CUFF.25	-	-	chr1:1779156-1780457	341	0	0	0	0.762998	OK
ENST00000378604.3	-	-	CUFF.20	-	-	chr1:1915107-1917294	769	0	0	0	0.338338	OK
ENST00000307786.8	-	-	CUFF.20	-	-	chr1:1915259-1917296	670	0	0	0	0.388332	OK
ENST00000482402.1	-	-	CUFF.20	-	-	chr1:1915265-1917296	1882	0	0	0	0.1529	OK
ENST00000462293.1	-	-	CUFF.20	-	-	chr1:1915408-1917071	570	0.359258	0.33383	0	1.27804	OK
ENST00000443930.1	-	-	ENSG00000233542.2	-	-	chr1:2013212-2015530	1954	0	0	0	0	OK
ENST00000659674.1	-	-	ENSG00000233542.2	-	-	chr1:2013568-2015639	977	0	0	0	0	OK
ENST00000378602.3	-	-	CUFF.22	-	-	chr1:1917589-1918797	1118	0	0	0	0.277483	OK
ENST00000310991.8	-	-	CUFF.22	-	-	chr1:1917590-1919279	935	1.66302	1.55147	0.455447	2.6475	OK
ENST00000378598.4	-	-	CUFF.22	-	-	chr1:1917844-1919258	483	0	0	0	0.859163	OK
ENST00000470931.2	-	-	CUFF.22	-	-	chr1:1917936-1919270	690	0	0	0	0.51051	OK
ENST00000602604.1	-	-	CUFF.22	-	-	chr1:1918098-1919269	878	0	0	0	0.296335	OK
ENST00000416272.1	-	-	CUFF.22	-	-	chr1:1918385-1919269	313	0	0	0	0.831253	OK
ENST00000412228.1	-	-	CUFF.19	-	-	chr1:1891470-1892658	906	0.19293	0.179275	0	0.537825	OK
ENST00000642590.1	-	-	CUFF.36	-	-	chr1:1921950-1959974	3476	0	0	0	0.0789471	OK
ENST00000493964.5	-	-	CUFF.36	-	-	chr1:1921950-2003837	5247	0	0	0	0.0513519	OK
ENST00000464311.5	-	-	CUFF.36	-	-	chr1:1921956-1927929	2756	0.161368	0.151322	0	0.353354	OK
ENST00000412120.2	-	-	CUFF.36	-	-	chr1:1922082-1927403	1972	0	0	0	0.145219	OK
ENST00000493316.5	-	-	CUFF.36	-	-	chr1:1946347-1960106	550	0	0	0	0.473059	OK
ENST00000270720.11	-	-	CUFF.36	-	-	chr1:1953312-2003837	4710	0	0	0	0.0574398	OK
ENST00000468610.5	-	-	CUFF.36	-	-	chr1:1955147-2003714	2585	0.22348	0.209568	0	0.451509	OK
ENST00000461752.3	-	-	CUFF.36	-	-	chr1:1955710-1960108	540	0	0	0	0.481819	OK
ENST00000378592.1	-	-	CUFF.36	-	-	chr1:1983670-2003837	2145	0.291646	0.27349	0	0.572988	OK
ENST00000378590.4	-	-	CUFF.36	-	-	chr1:1987961-1990929	441	0	0	0	0.996964	OK
ENST00000445600.1	-	-	ENSG00000226969.1	-	-	chr1:2049202-2049651	320	0	0	0	0	OK
ENST00000449154.1	-	-	ENSG00000226969.1	-	-	chr1:2049303-2050070	437	0	0	0	0	OK
ENST00000480479.5	-	-	CUFF.23	-	-	chr1:1385710-1391096	2792	0	0	0	0.0996237	OK
ENST00000400809.8	-	-	CUFF.23	-	-	chr1:1385710-1399335	3112	0	0	0	0.0887494	OK
ENST00000482621.5	-	-	CUFF.23	-	-	chr1:1386481-1398304	2059	0	0	0	0.138494	OK
ENST00000463260.5	-	-	CUFF.23	-	-	chr1:1386494-1388713	1941	0	0	0	0.147776	OK
ENST00000496007.5	-	-	CUFF.23	-	-	chr1:1386498-1399309	4452	0	0	0	0.0609091	OK
ENST00000482365.5	-	-	CUFF.23	-	-	chr1:1386501-1391754	2620	0	0	0	0.106647	OK
ENST00000408952.8	-	-	CUFF.23	-	-	chr1:1386502-1390943	1857	0	0	0	0.15518	OK
ENST00000481223.6	-	-	CUFF.23	-	-	chr1:1386707-1399311	2815	30.509	28.6106	25.3413	31.88	OK
ENST00000418865.6	-	-	CUFF.23	-	-	chr1:1386712-1392525	3082	61.9681	58.1123	53.7609	62.4637	OK
ENST00000505849.5	-	-	CUFF.23	-	-	chr1:1387121-1391649	1503	0	0	0	0.196713	OK
ENST00000488340.5	-	-	CUFF.23	-	-	chr1:1387231-1399328	1598	0	0	0	0.18353	OK
ENST00000492998.5	-	-	CUFF.23	-	-	chr1:1387542-1390900	745	0	0	0	0.460784	OK
ENST00000469113.5	-	-	CUFF.23	-	-	chr1:1388022-1392716	707	0	0	0	0.494031	OK
ENST00000480646.1	-	-	CUFF.23	-	-	chr1:1389345-1391004	614	0	0	0	0.599963	OK
ENST00000471930.5	-	-	CUFF.23	-	-	chr1:1391152-1398366	846	0	0	0	0.390869	OK
ENST00000408918.8	-	-	CUFF.23	-	-	chr1:1392287-1399317	1186	77.8533	73.0091	65.9049	80.1133	OK
ENST00000473872.5	-	-	CUFF.23	-	-	chr1:1393079-1398287	557	0	0	0	0.690678	OK
ENST00000425598.2	-	-	CUFF.23	-	-	chr1:1393443-1399325	661	0	0	0	0.541311	OK
ENST00000463895.1	-	-	CUFF.23	-	-	chr1:1395184-1398287	385	0	0	0	1.26693	OK
ENST00000497013.1	-	-	CUFF.23	-	-	chr1:1395436-1398956	548	0	0	0	0.707563	OK
ENST00000638411.1	-	-	CUFF.24	-	-	chr1:2019328-2030079	1282	0	0	0	0.236175	OK
ENST00000378585.7	-	-	CUFF.24	-	-	chr1:2019344-2030758	1914	0.158625	0.150078	0	0.41002	OK
ENST00000639045.1	-	-	CUFF.24	-	-	chr1:2019359-2030012	1247	0	0	0	0.208647	OK
ENST00000640067.1	-	-	CUFF.24	-	-	chr1:2019359-2030407	1632	0	0	0	0.179232	OK
ENST00000638604.1	-	-	CUFF.24	-	-	chr1:2019359-2030741	2377	0	0	0	0.118445	OK
ENST00000638771.1	-	-	CUFF.24	-	-	chr1:2019378-2030365	1707	0	0	0	0.152421	OK
ENST00000639935.1	-	-	CUFF.24	-	-	chr1:2019386-2025792	561	0	0	0	0.463783	OK
ENST00000640949.1	-	-	CUFF.24	-	-	chr1:2019403-2030656	1684	0	0	0	0.173034	OK
ENST00000640030.1	-	-	CUFF.24	-	-	chr1:2019483-2030717	1578	0	0	0	0.186157	OK
ENST00000640423.1	-	-	CUFF.24	-	-	chr1:2022314-2030086	1172	0	0	0	0.221998	OK
ENST00000639625.1	-	-	CUFF.24	-	-	chr1:2023560-2024223	663	0	0	0	0.392432	OK
ENST00000639777.1	-	-	CUFF.24	-	-	chr1:2024269-2030712	2393	0	0	0	0.117588	OK
ENST00000640981.1	-	-	CUFF.24	-	-	chr1:2025345-2029714	960	0	0	0	0.271023	OK
ENST00000638763.1	-	-	CUFF.24	-	-	chr1:2025525-2029185	504	0	0	0	0.516235	OK
ENST00000639070.1	-	-	CUFF.24	-	-	chr1:2026527-2030515	2171	0	0	0	0.119844	OK
ENST00000640892.1	-	-	CUFF.24	-	-	chr1:2026894-2030292	2036	0	0	0	0.127791	OK
ENST00000640317.1	-	-	CUFF.24	-	-	chr1:2027252-2030152	1578	0	0	0	0.164881	OK
ENST00000638804.1	-	-	CUFF.24	-	-	chr1:2027628-2030008	523	0	0	0	0.49748	OK
ENST00000640688.1	-	-	CUFF.24	-	-	chr1:2028918-2030717	1295	0	0	0	0.23342	OK
CUFF.30.1	-	-	CUFF.30	-	-	chr1:2506467-2507928	1461	2.06692	1.93006	1.04324	2.81688	OK
ENST00000378536.5	-	-	CUFF.26	-	-	chr1:2228318-2310213	6083	9.7341	9.22571	8.04295	10.4085	OK
CUFF.26.2	-	-	CUFF.26	-	-	chr1:2228318-2310213	6089	3.16515	2.99984	2.25777	3.74192	OK
ENST00000508416.1	-	-	CUFF.26	-	-	chr1:2232478-2303038	252	0	0	0	1.03247	OK
ENST00000478223.2	-	-	CUFF.26	-	-	chr1:2247995-2303376	294	0	0	0	2.22987	OK
ENST00000507179.1	-	-	CUFF.26	-	-	chr1:2303645-2304368	539	0	0	0	0.725293	OK
CUFF.26.6	-	-	CUFF.26	-	-	chr1:2303645-2310213	4624	5.22485	4.95196	3.88511	6.01882	OK
ENST00000378567.8	-	-	CUFF.49	-	-	chr1:2050410-2185395	2385	0	0	0	0.118015	OK
ENST00000468310.5	-	-	CUFF.49	-	-	chr1:2050484-2146108	690	0	0	0	0.51051	OK
ENST00000484419.1	-	-	CUFF.49	-	-	chr1:2050502-2055760	519	0	0	0	0.501315	OK
ENST00000503297.1	-	-	CUFF.49	-	-	chr1:2050807-2059591	468	0	0	0	0.555945	OK
ENST00000479566.5	-	-	CUFF.49	-	-	chr1:2055440-2071536	501	0	0	0	0.519326	OK
ENST00000466651.5	-	-	CUFF.49	-	-	chr1:2055678-2135347	425	0	0	0	1.06174	OK
ENST00000400921.6	-	-	CUFF.49	-	-	chr1:2073461-2185390	2294	10.7596	10.2577	8.59701	11.9183	OK
ENST00000495347.5	-	-	CUFF.49	-	-	chr1:2073718-2146086	698	0	0	0	0.502621	OK
ENST00000461106.6	-	-	CUFF.49	-	-	chr1:2073985-2185190	1916	0	0	0	0.149905	OK
ENST00000461465.5	-	-	CUFF.49	-	-	chr1:2074687-2150836	480	0	0	0	0.867738	OK
ENST00000470596.5	-	-	CUFF.49	-	-	chr1:2074854-2150945	788	0	0	0	0.428177	OK
ENST00000496325.5	-	-	CUFF.49	-	-	chr1:2075243-2150863	563	0	0	0	0.679861	OK
ENST00000481140.5	-	-	CUFF.49	-	-	chr1:2082247-2150936	713	0	0	0	0.488466	OK
ENST00000482686.5	-	-	CUFF.49	-	-	chr1:2104715-2150870	614	0	0	0	0.599963	OK
ENST00000486681.5	-	-	CUFF.49	-	-	chr1:2104738-2156087	966	0	0	0	0.331168	OK
ENST00000470986.5	-	-	CUFF.49	-	-	chr1:2111653-2150978	706	0	0	0	0.494971	OK
ENST00000470511.5	-	-	CUFF.49	-	-	chr1:2116204-2150897	567	0	0	0	0.672835	OK
ENST00000471018.6	-	-	CUFF.49	-	-	chr1:2133637-2148924	716	0	0	0	0.485731	OK
ENST00000466352.5	-	-	CUFF.49	-	-	chr1:2134812-2146098	564	0	0	0	0.678091	OK
ENST00000497183.5	-	-	CUFF.49	-	-	chr1:2134989-2150979	763	0	0	0	0.446549	OK
ENST00000419838.6	-	-	CUFF.49	-	-	chr1:2135261-2150865	347	0	0	0	1.54931	OK
ENST00000479263.5	-	-	CUFF.49	-	-	chr1:2144450-2185395	1747	0	0	0	0.166075	OK
ENST00000503672.1	-	-	CUFF.49	-	-	chr1:2145356-2156728	1213	0	0	0	0.251956	OK
ENST00000478770.6	-	-	CUFF.49	-	-	chr1:2145386-2185116	1542	0	0	0	0.191078	OK
ENST00000505322.5	-	-	CUFF.49	-	-	chr1:2168847-2185393	1859	0	0	0	0.154995	OK
ENST00000472017.1	-	-	CUFF.49	-	-	chr1:2168974-2173951	602	0	0	0	0.617029	OK
ENST00000442483.2	-	-	ENSG00000234396.3	-	-	chr1:2212522-2220738	326	0	0	0	0.798105	OK
ENST00000606533.1	-	-	ENSG00000271806.1	-	-	chr1:2141083-2145279	4196	0	0	0	0.064792	OK
ENST00000333854.2	-	-	CUFF.50	-	-	chr1:2181793-2183875	1253	0	0	0	0.24256	OK
ENST00000444529.1	-	-	CUFF.50	-	-	chr1:2182734-2184389	622	0	0	0	0.5891	OK
ENST00000400919.7	-	-	CUFF.50	-	-	chr1:2184460-2194775	1413	0	0	0	0.211075	OK
ENST00000469733.5	-	-	CUFF.50	-	-	chr1:2184463-2207733	2280	0	0	0	0.123917	OK
ENST00000428120.5	-	-	CUFF.50	-	-	chr1:2184477-2194741	2313	0	0	0	0.121999	OK
ENST00000414253.5	-	-	CUFF.50	-	-	chr1:2184477-2194775	2216	0	0	0	0.127813	OK
ENST00000400918.7	-	-	CUFF.50	-	-	chr1:2185174-2194751	811	0	0	0	0.412561	OK
ENST00000497675.2	-	-	CUFF.50	-	-	chr1:2189543-2194108	4478	4.21346	4.0169	3.2779	4.75589	OK
ENST00000378543.2	-	-	CUFF.50	-	-	chr1:2189547-2194750	569	0	0	0	0.669376	OK
ENST00000378546.9	-	-	CUFF.50	-	-	chr1:2189547-2194772	727	32.1111	30.613	24.8817	36.3443	OK
ENST00000401813.7	-	-	CUFF.50	-	-	chr1:2189547-2199907	2543	0	0	0	0.110123	OK
ENST00000487186.5	-	-	CUFF.50	-	-	chr1:2189547-2212720	3576	0	0	0	0.0766222	OK
ENST00000476803.1	-	-	CUFF.50	-	-	chr1:2189568-2194213	701	0	0	0	0.499725	OK
ENST00000440825.6	-	-	CUFF.50	-	-	chr1:2189579-2194739	855	0	0	0	0.385654	OK
ENST00000420515.1	-	-	CUFF.50	-	-	chr1:2191900-2194748	1544	0	0	0	0.190798	OK
ENST00000514625.1	-	-	CUFF.50	-	-	chr1:2198062-2203882	703	0	0	0	0.370103	OK
ENST00000420964.1	-	-	CUFF.50	-	-	chr1:2212170-2212574	314	0	0	0	0.828606	OK
ENST00000378453.4	-	-	CUFF.32	-	-	chr1:2528744-2530263	1324	15.8081	14.7876	12.1937	17.3815	OK
ENST00000644246.1	-	-	CUFF.33	-	-	chr1:2530063-2547460	1531	0	0	0	0.192635	OK
ENST00000606645.2	-	-	CUFF.33	-	-	chr1:2546399-2547460	1061	11.5369	10.7837	8.19117	13.3762	OK
ENST00000435556.8	-	-	CUFF.39	-	-	chr1:2508536-2526596	2524	0	0	0	0.111016	OK
ENST00000378466.9	-	-	CUFF.39	-	-	chr1:2508536-2526596	2641	8.3092	7.77864	6.37987	9.17741	OK
ENST00000505228.5	-	-	CUFF.39	-	-	chr1:2508794-2520901	1913	1.67371	1.56684	0.665858	2.46783	OK
ENST00000651094.1	-	-	CUFF.39	-	-	chr1:2508846-2526611	2346	0	0	0	0.12014	OK
ENST00000502512.1	-	-	CUFF.39	-	-	chr1:2509792-2514403	706	0	0	0	0.494971	OK
ENST00000471361.1	-	-	CUFF.39	-	-	chr1:2510292-2513013	722	0	0	0	0.48035	OK
ENST00000487804.1	-	-	CUFF.39	-	-	chr1:2512405-2514085	718	0	0	0	0.483924	OK
ENST00000515423.1	-	-	CUFF.39	-	-	chr1:2514412-2515937	430	0	0	0	1.04062	OK
ENST00000468002.2	-	-	CUFF.39	-	-	chr1:2514432-2519295	670	0	0	0	0.531362	OK
ENST00000486396.1	-	-	CUFF.39	-	-	chr1:2519203-2526575	879	0	0	0	0.372406	OK
ENST00000502770.2	-	-	CUFF.39	-	-	chr1:2520839-2526596	1041	0	0	0	0.302309	OK
ENST00000491212.1	-	-	CUFF.39	-	-	chr1:2521260-2526187	725	0	0	0	0.358872	OK
ENST00000514922.1	-	-	CUFF.39	-	-	chr1:2521366-2526597	568	0	0	0	0.671101	OK
ENST00000456687.3	-	-	ENSG00000225931.3	-	-	chr1:2566409-2569888	1297	0	0	0	0	OK
ENST00000424215.1	-	-	ENSG00000228037.1	-	-	chr1:2581559-2584533	626	0	0	0	0	OK
ENST00000492936.5	-	-	CUFF.98	-	-	chr1:1292389-1305929	5319	12.9855	12.1598	10.8173	13.5023	OK
ENST00000354700.10	-	-	CUFF.98	-	-	chr1:1292390-1307930	3793	29.8681	27.9689	25.3882	30.5496	OK
ENST00000467278.5	-	-	CUFF.98	-	-	chr1:1292869-1298955	2725	23.6117	22.1103	19.5015	24.7191	OK
ENST00000353662.4	-	-	CUFF.98	-	-	chr1:1293563-1303260	2280	0	0	0	0.123917	OK
ENST00000470659.1	-	-	CUFF.98	-	-	chr1:1294498-1295008	421	0	0	0	1.07926	OK
ENST00000379037.6	-	-	CUFF.98	-	-	chr1:1296435-1298265	492	0	0	0	0.834423	OK
ENST00000476572.1	-	-	CUFF.98	-	-	chr1:1296465-1299617	819	0	0	0	0.407393	OK
ENST00000493992.1	-	-	CUFF.98	-	-	chr1:1297836-1298241	326	0	0	0	1.76465	OK
ENST00000472541.5	-	-	CUFF.98	-	-	chr1:1298743-1309609	1946	0	0	0	0.147358	OK
ENST00000354980.7	-	-	CUFF.98	-	-	chr1:1300195-1307821	582	0	0	0	0.647731	OK
ENST00000478065.5	-	-	CUFF.98	-	-	chr1:1301447-1304901	2393	0	0	0	0.117588	OK
ENST00000479108.5	-	-	CUFF.98	-	-	chr1:1301855-1307830	485	0	0	0	0.85354	OK
ENST00000438966.1	-	-	CUFF.98	-	-	chr1:1303209-1307818	265	0	0	0	0.98182	OK
ENST00000470030.6	-	-	CUFF.99	-	-	chr1:1311584-1315433	2369	0	0	0	0.118878	OK
ENST00000618806.4	-	-	CUFF.99	-	-	chr1:1311584-1324687	1523	0	0	0	0.193782	OK
ENST00000620829.4	-	-	CUFF.99	-	-	chr1:1311584-1324687	1862	0	0	0	0.154718	OK
ENST00000545578.5	-	-	CUFF.99	-	-	chr1:1311584-1324687	2263	0	0	0	0.124928	OK
ENST00000540437.5	-	-	CUFF.99	-	-	chr1:1311584-1324687	2629	0	0	0	0.106255	OK
ENST00000435064.5	-	-	CUFF.99	-	-	chr1:1311596-1324691	2148	30.4653	28.5281	25.5128	31.5434	OK
ENST00000497304.6	-	-	CUFF.99	-	-	chr1:1311597-1312700	932	0	0	0	0.346148	OK
ENST00000323275.10	-	-	CUFF.99	-	-	chr1:1311599-1324621	2450	0	0	0	0.114635	OK
ENST00000411962.5	-	-	CUFF.99	-	-	chr1:1311600-1324673	1832	0	0	0	0.157529	OK
ENST00000462432.5	-	-	CUFF.99	-	-	chr1:1311601-1317450	2863	0	0	0	0.096987	OK
ENST00000478641.5	-	-	CUFF.99	-	-	chr1:1311605-1315170	3079	0	0	0	0.0897598	OK
ENST00000421495.6	-	-	CUFF.99	-	-	chr1:1311605-1324637	1868	0	0	0	0.154168	OK
ENST00000458452.7	-	-	CUFF.99	-	-	chr1:1311605-1324650	2571	0	0	0	0.108833	OK
ENST00000419704.5	-	-	CUFF.99	-	-	chr1:1311605-1324653	1798	0	0	0	0.16084	OK
ENST00000532772.5	-	-	CUFF.99	-	-	chr1:1311626-1324628	1618	0	0	0	0.180977	OK
ENST00000450926.6	-	-	CUFF.99	-	-	chr1:1311818-1324670	1839	0	0	0	0.156864	OK
ENST00000527098.5	-	-	CUFF.99	-	-	chr1:1311822-1324666	2004	0	0	0	0.142671	OK
ENST00000485710.5	-	-	CUFF.99	-	-	chr1:1312079-1313825	883	0	0	0	0.370286	OK
ENST00000461514.6	-	-	CUFF.99	-	-	chr1:1312259-1313780	913	0	0	0	0.355124	OK
ENST00000525164.5	-	-	CUFF.99	-	-	chr1:1312264-1313765	816	0	0	0	0.409316	OK
ENST00000528879.5	-	-	CUFF.99	-	-	chr1:1312283-1324648	1524	0	0	0	0.193638	OK
ENST00000525769.5	-	-	CUFF.99	-	-	chr1:1312285-1313750	695	0	0	0	0.505551	OK
ENST00000620702.1	-	-	CUFF.99	-	-	chr1:1312501-1312566	65	0	0	0	4.0028	OK
ENST00000531377.5	-	-	CUFF.99	-	-	chr1:1312786-1319346	816	0	0	0	0.409316	OK
ENST00000527383.5	-	-	CUFF.99	-	-	chr1:1312938-1315608	668	0	0	0	0.533542	OK
ENST00000531292.5	-	-	CUFF.99	-	-	chr1:1313058-1314664	704	0	0	0	0.496862	OK
ENST00000467408.6	-	-	CUFF.99	-	-	chr1:1313545-1315601	639	0	0	0	0.567272	OK
ENST00000434694.6	-	-	CUFF.99	-	-	chr1:1313744-1324630	1056	0	0	0	0.29713	OK
ENST00000531020.1	-	-	CUFF.99	-	-	chr1:1314135-1315141	548	0	0	0	0.707563	OK
ENST00000533916.5	-	-	CUFF.99	-	-	chr1:1314312-1315697	405	0	0	0	1.15543	OK
ENST00000488042.6	-	-	CUFF.99	-	-	chr1:1314412-1324629	1134	0	0	0	0.272827	OK
ENST00000526797.5	-	-	CUFF.99	-	-	chr1:1314825-1324658	659	0	0	0	0.543573	OK
ENST00000526332.5	-	-	CUFF.99	-	-	chr1:1314826-1324660	579	0	0	0	0.652601	OK
ENST00000430786.5	-	-	CUFF.99	-	-	chr1:1314877-1324625	849	0	0	0	0.389115	OK
ENST00000527719.5	-	-	CUFF.99	-	-	chr1:1314915-1324671	750	0	0	0	0.45674	OK
ENST00000530031.5	-	-	CUFF.99	-	-	chr1:1314917-1324659	800	0	0	0	0.419885	OK
ENST00000526113.1	-	-	CUFF.99	-	-	chr1:1315003-1324637	591	0	0	0	0.633546	OK
ENST00000526904.5	-	-	CUFF.99	-	-	chr1:1315145-1324658	551	0	0	0	0.701844	OK
ENST00000525603.1	-	-	CUFF.99	-	-	chr1:1315559-1320905	738	0	0	0	0.466568	OK
ENST00000444968.1	-	-	CUFF.99	-	-	chr1:1317580-1318689	386	0	0	0	1.26086	OK
ENST00000429572.5	-	-	CUFF.99	-	-	chr1:1318678-1324666	1104	0	0	0	0.281689	OK
ENST00000498173.2	-	-	CUFF.99	-	-	chr1:1318680-1324687	1589	0	0	0	0.184703	OK
ENST00000496353.1	-	-	CUFF.99	-	-	chr1:1318696-1324611	2428	0	0	0	0.115757	OK
ENST00000493534.6	-	-	CUFF.99	-	-	chr1:1319059-1324658	896	0	0	0	0.36356	OK
ENST00000534345.5	-	-	CUFF.99	-	-	chr1:1319305-1324671	485	0	0	0	0.85354	OK
ENST00000532952.5	-	-	CUFF.99	-	-	chr1:1319346-1324642	773	0	0	0	0.439014	OK
ENST00000490853.5	-	-	CUFF.99	-	-	chr1:1319380-1324649	704	0	0	0	0.496862	OK
ENST00000531019.5	-	-	CUFF.99	-	-	chr1:1319380-1324660	549	0	0	0	0.705647	OK
ENST00000498476.6	-	-	CUFF.99	-	-	chr1:1319402-1324660	554	0	0	0	0.696217	OK
ENST00000470679.3	-	-	CUFF.99	-	-	chr1:1319469-1324603	584	0	0	0	0.644524	OK
ENST00000525285.1	-	-	CUFF.99	-	-	chr1:1320477-1324613	579	0	0	0	0.652601	OK
ENST00000530233.1	-	-	CUFF.99	-	-	chr1:1322770-1324658	595	0	0	0	0.627439	OK
ENST00000379031.10	-	-	CUFF.100	-	-	chr1:1308596-1311677	1257	0	0	0	0.241659	OK
ENST00000470520.5	-	-	CUFF.100	-	-	chr1:1308610-1311028	769	0	0	0	0.441997	OK
ENST00000463758.1	-	-	CUFF.100	-	-	chr1:1308787-1309840	940	0	0	0	0.342502	OK
ENST00000467712.1	-	-	CUFF.100	-	-	chr1:1308820-1311069	877	0	0	0	0.373476	OK
ENST00000493657.1	-	-	CUFF.100	-	-	chr1:1309234-1311676	1783	0	0	0	0.162345	OK
ENST00000613751.1	-	-	ENSG00000278073.1	-	-	chr1:1296109-1296170	61	0	0	0	0	OK
ENST00000659232.1	-	-	CUFF.28	-	-	chr1:2315039-2321323	4032	0	0	0	0.0675508	OK
ENST00000661319.1	-	-	CUFF.28	-	-	chr1:2315039-2323085	5675	0	0	0	0.0473519	OK
CUFF.28.2	-	-	CUFF.28	-	-	chr1:2315039-2323795	6504	1.22773	1.14835	0.829649	1.46705	OK
ENST00000378531.8	-	-	CUFF.29	-	-	chr1:2321252-2391554	1645	4.86002	4.54578	3.22759	5.86396	OK
ENST00000606372.5	-	-	CUFF.29	-	-	chr1:2332125-2391687	1960	0	0	0	0.146198	OK
ENST00000378529.7	-	-	CUFF.29	-	-	chr1:2355174-2391707	1500	0	0	0	0.19716	OK
ENST00000607342.5	-	-	CUFF.29	-	-	chr1:2358637-2375878	566	0	0	0	0.674578	OK
ENST00000469374.5	-	-	CUFF.29	-	-	chr1:2371164-2387529	1907	0	0	0	0.150686	OK
ENST00000419785.1	-	-	CUFF.29	-	-	chr1:2371675-2385121	582	0	0	0	0.647731	OK
ENST00000449373.2	-	-	CUFF.29	-	-	chr1:2374852-2388337	4764	0	0	0	0.0567631	OK
ENST00000378525.2	-	-	CUFF.29	-	-	chr1:2378054-2391671	1648	0	0	0	0.177278	OK
ENST00000607031.1	-	-	CUFF.29	-	-	chr1:2385371-2388509	3138	0	0	0	0.0879692	OK
ENST00000475812.1	-	-	CUFF.29	-	-	chr1:2387055-2388316	552	0	0	0	0.471345	OK
ENST00000494279.2	-	-	CUFF.29	-	-	chr1:2388003-2389996	406	0	0	0	1.15036	OK
ENST00000607720.1	-	-	ENSG00000272161.1	-	-	chr1:2326200-2326693	493	1.33308	1.24764	0	2.6883	OK
ENST00000602865.1	-	-	ENSG00000269896.2	-	-	chr1:2350413-2352820	2407	0.811982	0.759519	0.32231	1.19673	OK
ENST00000417061.2	-	-	ENSG00000269896.2	-	-	chr1:2351643-2351857	214	0	0	0	1.2158	OK
ENST00000607858.1	-	-	ENSG00000272420.1	-	-	chr1:2363060-2363628	568	1.43928	1.3422	0	2.68505	OK
ENST00000457440.1	-	-	ENSG00000233234.1	-	-	chr1:2811849-2812692	607	0	0	0	0	OK
ENST00000404249.8	-	-	CUFF.104	-	-	chr1:1702378-1724357	2984	0	0	0	0.0928012	OK
ENST00000356200.7	-	-	CUFF.104	-	-	chr1:1702729-1722831	2653	0	0	0	0.105224	OK
ENST00000598846.1	-	-	CUFF.104	-	-	chr1:1702735-1737688	5079	4.12778	4.12882	3.43835	4.81929	OK
ENST00000463652.5	-	-	CUFF.104	-	-	chr1:1702765-1704253	1028	0	0	0	0.306945	OK
ENST00000356937.7	-	-	CUFF.104	-	-	chr1:1702880-1721655	2275	0	0	0	0.124213	OK
ENST00000378638.6	-	-	CUFF.104	-	-	chr1:1702880-1722831	2429	0	0	0	0.115706	OK
ENST00000509982.5	-	-	CUFF.104	-	-	chr1:1702880-1722832	2306	0	0	0	0.122401	OK
ENST00000378633.5	-	-	CUFF.104	-	-	chr1:1702880-1724324	2458	0	0	0	0.114233	OK
ENST00000358779.9	-	-	CUFF.104	-	-	chr1:1702880-1724324	2419	0	0	0	0.116223	OK
ENST00000357760.6	-	-	CUFF.104	-	-	chr1:1702880-1724324	2446	0	0	0	0.114838	OK
ENST00000460465.5	-	-	CUFF.104	-	-	chr1:1702880-1724324	2333	0	0	0	0.120866	OK
ENST00000478901.1	-	-	CUFF.104	-	-	chr1:1703087-1704116	931	0	0	0	0.346609	OK
ENST00000468397.1	-	-	CUFF.104	-	-	chr1:1703087-1704555	836	0	0	0	0.39683	OK
ENST00000491311.1	-	-	CUFF.104	-	-	chr1:1703603-1704602	626	0	0	0	0.583814	OK
ENST00000495016.5	-	-	CUFF.104	-	-	chr1:1703867-1704585	286	0	0	0	2.38443	OK
ENST00000468800.5	-	-	CUFF.104	-	-	chr1:1704048-1707561	897	0	0	0	0.363053	OK
ENST00000464748.1	-	-	CUFF.104	-	-	chr1:1704098-1704760	381	0	0	0	1.29182	OK
ENST00000489300.1	-	-	CUFF.104	-	-	chr1:1704242-1705024	577	0	0	0	0.655888	OK
ENST00000492390.5	-	-	CUFF.104	-	-	chr1:1704349-1708876	976	0	0	0	0.327005	OK
ENST00000474916.1	-	-	CUFF.104	-	-	chr1:1704607-1708231	752	0	0	0	0.455142	OK
ENST00000479362.1	-	-	CUFF.104	-	-	chr1:1716349-1724032	700	0	0	0	0.500686	OK
ENST00000498810.1	-	-	CUFF.104	-	-	chr1:1719165-1721879	574	0	0	0	0.660882	OK
ENST00000487462.1	-	-	CUFF.104	-	-	chr1:1722465-1724019	437	0	0	0	0.595383	OK
ENST00000401096.2	-	-	CUFF.104	-	-	chr1:1722707-1724274	450	0	0	0	0.578183	OK
ENST00000647043.1	-	-	CUFF.104	-	-	chr1:1724837-1745919	2078	0	0	0	0.137108	OK
ENST00000355439.7	-	-	CUFF.104	-	-	chr1:1724839-1745999	2156	0	0	0	0.131694	OK
ENST00000643905.1	-	-	CUFF.104	-	-	chr1:1727385-1745999	6293	6.90494	6.90668	6.08132	7.73203	OK
ENST00000475229.2	-	-	CUFF.104	-	-	chr1:1731827-1735620	1259	0	0	0	0.241211	OK
ENST00000246421.4	-	-	CUFF.104	-	-	chr1:1732241-1745992	1430	0	0	0	0.208204	OK
ENST00000643943.1	-	-	CUFF.104	-	-	chr1:1734689-1739557	732	0	0	0	0.471643	OK
ENST00000577672.1	-	-	CUFF.103	-	-	chr1:1724511-1735973	409	0	0	0	1.13541	OK
ENST00000417099.1	-	-	CUFF.103	-	-	chr1:1724614-1731904	1808	0	0	0	0.159851	OK
ENST00000424604.1	-	-	CUFF.103	-	-	chr1:1732553-1735975	450	0	0	0	0.963863	OK
ENST00000418950.2	-	-	CUFF.103	-	-	chr1:1735816-1737251	497	0	0	0	0.821283	OK
ENST00000609981.5	-	-	CUFF.42	-	-	chr1:2425979-2479804	568	0	0	0	0.458067	OK
ENST00000449969.5	-	-	CUFF.42	-	-	chr1:2467458-2505526	5450	0	0	0	0.0493737	OK
CUFF.42.3	-	-	CUFF.42	-	-	chr1:2467554-2505823	6357	0.656401	0.613563	0.340571	0.886554	OK
ENST00000378486.8	-	-	CUFF.42	-	-	chr1:2476288-2505532	4870	0	0	0	0.0554801	OK
ENST00000419816.6	-	-	CUFF.42	-	-	chr1:2476314-2505525	4837	0	0	0	0.0558732	OK
ENST00000343889.8	-	-	CUFF.42	-	-	chr1:2479089-2505530	6453	0	0	0	0.0414788	OK
ENST00000278878.6	-	-	CUFF.42	-	-	chr1:2479887-2505276	3781	0.911233	0.851764	0.402831	1.3007	OK
CUFF.42.8	-	-	CUFF.42	-	-	chr1:2496772-2505823	2983	0.809094	0.75629	0.291412	1.22117	OK
ENST00000473964.5	-	-	CUFF.42	-	-	chr1:2497781-2505528	6986	0	0	0	0.0382303	OK
ENST00000462379.1	-	-	CUFF.42	-	-	chr1:2498646-2505528	2341	0	0	0	0.120418	OK
ENST00000424657.1	-	-	ENSG00000224387.1	-	-	chr1:2492299-2493258	455	0	0	0	0	OK
ENST00000442305.1	-	-	CUFF.43	-	-	chr1:2493436-2494479	514	0	0	0	0	OK
ENST00000664694.1	-	-	ENSG00000287396.1	-	-	chr1:2814055-2817767	663	0	0	0	0	OK
ENST00000429389.1	-	-	ENSG00000231630.1	-	-	chr1:2814431-2814998	429	0	0	0	0	OK
ENST00000378513.7	-	-	CUFF.34	-	-	chr1:2391774-2405442	3000	0	0	0	0.0922746	OK
CUFF.34.2	-	-	CUFF.34	-	-	chr1:2391774-2405830	3574	4.61667	4.32526	3.29666	5.35386	OK
ENST00000378518.5	-	-	CUFF.34	-	-	chr1:2391827-2402325	522	0	0	0	0.761317	OK
ENST00000605895.6	-	-	CUFF.34	-	-	chr1:2391840-2405436	3028	12.7221	11.919	10.1615	13.6765	OK
ENST00000306256.13	-	-	CUFF.34	-	-	chr1:2391842-2403064	695	0	0	0	0.505551	OK
ENST00000493207.1	-	-	CUFF.34	-	-	chr1:2391856-2396367	686	0	0	0	0.514549	OK
ENST00000378512.5	-	-	CUFF.34	-	-	chr1:2391889-2403751	1404	0	0	0	0.212628	OK
ENST00000443438.5	-	-	CUFF.34	-	-	chr1:2393173-2402316	540	0	0	0	0.723279	OK
ENST00000488353.2	-	-	CUFF.34	-	-	chr1:2394004-2403216	2469	4.48505	4.20194	3.04818	5.3557	OK
ENST00000462129.1	-	-	CUFF.34	-	-	chr1:2401950-2403227	585	0	0	0	0.642932	OK
ENST00000288774.7	-	-	CUFF.35	-	-	chr1:2403963-2412530	2871	0	0	0	0.0966986	OK
ENST00000650293.1	-	-	CUFF.35	-	-	chr1:2404060-2412456	2260	0	0	0	0.125109	OK
ENST00000447513.6	-	-	CUFF.35	-	-	chr1:2404818-2412571	1997	7.74606	7.25711	5.61162	8.90259	OK
ENST00000507596.5	-	-	CUFF.35	-	-	chr1:2404837-2412540	1941	0	0	0	0.147776	OK
ENST00000510434.1	-	-	CUFF.35	-	-	chr1:2406517-2412535	907	0	0	0	0.358057	OK
ENST00000508384.5	-	-	CUFF.35	-	-	chr1:2408529-2413797	611	0	0	0	0.60414	OK
ENST00000515760.1	-	-	CUFF.35	-	-	chr1:2408582-2410004	603	0	0	0	0.615569	OK
ENST00000502666.1	-	-	CUFF.35	-	-	chr1:2408603-2410836	653	0	0	0	0.550472	OK
ENST00000514502.1	-	-	CUFF.35	-	-	chr1:2408754-2412514	548	0	0	0	0.707563	OK
ENST00000641229.1	-	-	ENSG00000284745.1	-	-	chr1:2960657-2963415	1509	0	0	0	0	OK
ENST00000642073.1	-	-	ENSG00000284745.1	-	-	chr1:2961017-2968707	1142	0	0	0	0	OK
ENST00000378404.4	-	-	ENSG00000169717.7	-	-	chr1:3021466-3022903	1437	0	0	0	0	OK
ENST00000606489.1	-	-	ENSG00000272088.1	-	-	chr1:3487245-3487627	382	0	0	0	0	OK
ENST00000435049.1	-	-	ENSG00000238260.1	-	-	chr1:3623189-3624743	622	0	0	0	0	OK
ENST00000606861.1	-	-	CUFF.40	-	-	chr1:3059614-3062531	2917	0	0	0	0.0950732	OK
ENST00000321399.7	-	-	CUFF.40	-	-	chr1:3059614-3063786	2226	0	0	0	0.127188	OK
ENST00000413472.5	-	-	CUFF.40	-	-	chr1:3059616-3061751	561	0	0	0	0.683429	OK
ENST00000453118.5	-	-	CUFF.40	-	-	chr1:3059616-3062032	1697	0	0	0	0.17155	OK
ENST00000445317.1	-	-	CUFF.40	-	-	chr1:3059616-3068437	4247	0.202662	0.189718	0	0.381656	OK
ENST00000667159.1	-	-	CUFF.40	-	-	chr1:3059623-3061866	1275	0.790659	0.740161	0.0678861	1.41244	OK
ENST00000670730.1	-	-	CUFF.40	-	-	chr1:3059637-3062742	2282	0.449914	0.421179	0.0425124	0.799845	OK
ENST00000415573.1	-	-	CUFF.40	-	-	chr1:3061288-3063682	280	0	0	0	0.929222	OK
ENST00000420957.1	-	-	CUFF.40	-	-	chr1:3061958-3062395	437	0	0	0	1.01241	OK
ENST00000321336.1	-	-	CUFF.40	-	-	chr1:3064071-3067769	664	0	0	0	0.537954	OK
CUFF.40.11	-	-	CUFF.40	-	-	chr1:3064203-3068437	1027	1.81159	1.69589	0.587878	2.8039	OK
ENST00000378378.9	-	-	CUFF.41	-	-	chr1:3454664-3481113	2822	2.22165	2.08297	1.30744	2.8585	OK
ENST00000378373.5	-	-	CUFF.41	-	-	chr1:3466004-3481113	2211	2.94571	2.76183	1.72041	3.80326	OK
CUFF.41.4	-	-	CUFF.41	-	-	chr1:3466970-3480299	2336	1.00362	0.940971	0.401194	1.48075	OK
ENST00000378371.6	-	-	CUFF.41	-	-	chr1:3466970-3481113	2219	0	0	0	0.127625	OK
ENST00000445297.5	-	-	CUFF.41	-	-	chr1:3468543-3473521	836	0	0	0	0.39683	OK
ENST00000464620.1	-	-	CUFF.41	-	-	chr1:3471606-3474457	1403	0	0	0	0.212802	OK
ENST00000418137.1	-	-	CUFF.41	-	-	chr1:3471623-3476019	576	0	0	0	0.657545	OK
ENST00000485984.1	-	-	CUFF.41	-	-	chr1:3472768-3481113	2340	0	0	0	0.120474	OK
ENST00000378344.7	-	-	CUFF.68	-	-	chr1:3625014-3630127	2401	9.86232	9.25602	7.71942	10.7926	OK
ENST00000344579.5	-	-	CUFF.68	-	-	chr1:3625049-3630127	2189	0	0	0	0.129531	OK
ENST00000642557.1	-	-	CUFF.44	-	-	chr1:3772760-3775908	446	0	0	0	0.978301	OK
ENST00000561886.2	-	-	CUFF.44	-	-	chr1:3772770-3775670	509	1.10391	1.0313	0	2.53748	OK
ENST00000444870.7	-	-	CUFF.44	-	-	chr1:3772786-3775982	547	0	0	0	0.709491	OK
ENST00000452264.1	-	-	CUFF.44	-	-	chr1:3772824-3775388	447	0.72696	0.679146	0	2.08721	OK
ENST00000356575.9	-	-	CUFF.67	-	-	chr1:3487950-3611508	7443	7.00875	6.69876	5.8977	7.49983	OK
ENST00000294599.8	-	-	CUFF.67	-	-	chr1:3489919-3531448	4501	3.8126	3.64397	2.8205	4.46744	OK
ENST00000494257.1	-	-	CUFF.67	-	-	chr1:3490311-3493486	1174	0	0	0	0.261845	OK
ENST00000485002.6	-	-	CUFF.67	-	-	chr1:3490561-3611277	4705	0	0	0	0.0575033	OK
ENST00000491842.1	-	-	CUFF.67	-	-	chr1:3490924-3496717	743	0	0	0	0.462422	OK
ENST00000475790.5	-	-	CUFF.67	-	-	chr1:3492638-3496014	883	0	0	0	0.370286	OK
ENST00000461795.1	-	-	CUFF.67	-	-	chr1:3492727-3494244	418	0	0	0	1.09277	OK
ENST00000385042.1	-	-	ENSG00000207776.1	-	-	chr1:3560694-3560790	96	0	0	0	0	OK
ENST00000493183.5	-	-	CUFF.51	-	-	chr1:2586490-2589632	840	0	0	0	0.394424	OK
ENST00000474659.5	-	-	CUFF.51	-	-	chr1:2586539-2589658	785	0	0	0	0.430301	OK
ENST00000378425.9	-	-	CUFF.51	-	-	chr1:2586749-2591467	2665	0	0	0	0.104716	OK
ENST00000444521.6	-	-	CUFF.51	-	-	chr1:2586749-2591467	2827	0	0	0	0.0983062	OK
ENST00000419916.7	-	-	CUFF.51	-	-	chr1:2586774-2591468	2749	2.97326	2.78316	1.87154	3.69479	OK
ENST00000378424.9	-	-	CUFF.51	-	-	chr1:2586779-2591467	2765	0	0	0	0.100664	OK
ENST00000537325.6	-	-	CUFF.51	-	-	chr1:2586795-2589947	1096	0	0	0	0.28415	OK
ENST00000378427.6	-	-	CUFF.51	-	-	chr1:2586797-2591463	2689	7.43268	6.95746	5.4545	8.46042	OK
ENST00000464043.5	-	-	CUFF.51	-	-	chr1:2586816-2589805	946	0	0	0	0.339818	OK
ENST00000465233.6	-	-	CUFF.51	-	-	chr1:2586832-2588977	589	0	0	0	0.636644	OK
ENST00000498083.2	-	-	CUFF.51	-	-	chr1:2586876-2588992	464	0	0	0	0.916502	OK
ENST00000481683.5	-	-	CUFF.51	-	-	chr1:2587041-2589513	689	0	0	0	0.511514	OK
ENST00000484099.5	-	-	CUFF.51	-	-	chr1:2587077-2591469	2577	0	0	0	0.108561	OK
ENST00000477045.1	-	-	CUFF.51	-	-	chr1:2587084-2588745	619	0	0	0	0.593127	OK
ENST00000476686.1	-	-	CUFF.51	-	-	chr1:2588593-2591468	2506	2.83503	2.65377	1.6265	3.68104	OK
CUFF.52.1	-	-	CUFF.52	-	-	chr1:2589451-2591462	2011	8.15636	7.63487	5.72277	9.54698	OK
ENST00000471840.5	-	-	CUFF.52	-	-	chr1:2590638-2592678	552	0	0	0	0.699958	OK
ENST00000378412.8	-	-	CUFF.52	-	-	chr1:2590638-2633016	2879	0	0	0	0.096412	OK
ENST00000502556.5	-	-	CUFF.52	-	-	chr1:2590925-2629494	1943	0	0	0	0.147608	OK
ENST00000504800.5	-	-	CUFF.52	-	-	chr1:2590925-2629494	2443	0	0	0	0.11499	OK
ENST00000491941.5	-	-	CUFF.52	-	-	chr1:2591693-2592868	482	0	0	0	0.539797	OK
ENST00000464195.1	-	-	CUFF.52	-	-	chr1:2591693-2592879	559	0	0	0	0.465442	OK
ENST00000469962.1	-	-	CUFF.52	-	-	chr1:2592654-2594073	460	0	0	0	0.565614	OK
ENST00000509374.1	-	-	CUFF.52	-	-	chr1:2606280-2611401	546	0	0	0	0.476524	OK
ENST00000511099.1	-	-	CUFF.52	-	-	chr1:2629757-2632979	554	0	0	0	0.469643	OK
ENST00000427302.1	-	-	ENSG00000237058.1	-	-	chr1:2632567-2636620	373	0	0	0	1.34457	OK
ENST00000401095.8	-	-	ENSG00000215912.12	-	-	chr1:2635975-2801717	8814	0.225629	0.210951	0.0942352	0.327666	OK
ENST00000637179.1	-	-	ENSG00000215912.12	-	-	chr1:2641367-2789665	1775	0	0	0	0.163159	OK
ENST00000648684.1	-	-	ENSG00000285945.1	-	-	chr1:2768090-2784733	593	0	0	0	0	OK
ENST00000638002.1	-	-	ENSG00000283259.1	-	-	chr1:2773602-2776473	1565	0	0	0	0	OK
ENST00000625756.2	-	-	CUFF.65	-	-	chr1:3857266-3860490	649	0	0	0	0.55517	OK
ENST00000338895.7	-	-	CUFF.65	-	-	chr1:3857266-3885420	3105	0	0	0	0.0889618	OK
ENST00000378209.7	-	-	CUFF.65	-	-	chr1:3857280-3885429	3028	1.3466	1.26124	0.659596	1.86289	OK
ENST00000491998.5	-	-	CUFF.65	-	-	chr1:3857280-3885429	3152	0	0	0	0.0875548	OK
ENST00000468793.5	-	-	CUFF.65	-	-	chr1:3857459-3885429	2986	0	0	0	0.0927351	OK
ENST00000339350.7	-	-	CUFF.65	-	-	chr1:3857472-3885429	3005	0	0	0	0.0921113	OK
ENST00000477548.5	-	-	CUFF.65	-	-	chr1:3857472-3885429	2923	0	0	0	0.0948652	OK
ENST00000378206.5	-	-	CUFF.65	-	-	chr1:3857516-3885429	2842	0	0	0	0.0977522	OK
ENST00000475969.5	-	-	CUFF.65	-	-	chr1:3857599-3885429	2731	0	0	0	0.102006	OK
ENST00000341385.4	-	-	CUFF.65	-	-	chr1:3857603-3883741	572	0	0	0	0.664254	OK
CUFF.65.11	-	-	CUFF.65	-	-	chr1:3865596-3885429	2679	2.18972	2.05092	1.27867	2.82316	OK
ENST00000481945.1	-	-	CUFF.65	-	-	chr1:3867662-3872545	636	0	0	0	0.571005	OK
ENST00000461150.1	-	-	CUFF.65	-	-	chr1:3883506-3885429	686	0	0	0	0.514549	OK
ENST00000378230.8	-	-	CUFF.61	-	-	chr1:3812085-3857211	6431	5.86307	5.49448	4.77351	6.21544	OK
ENST00000484420.1	-	-	CUFF.61	-	-	chr1:3815238-3816458	458	0	0	0	0.936221	OK
ENST00000438539.5	-	-	CUFF.61	-	-	chr1:3816148-3829306	683	0	0	0	0.51762	OK
ENST00000461667.1	-	-	CUFF.61	-	-	chr1:3822775-3829373	926	0	0	0	0.348933	OK
ENST00000495701.1	-	-	CUFF.61	-	-	chr1:3829691-3831224	485	0	0	0	0.85354	OK
ENST00000460038.5	-	-	CUFF.61	-	-	chr1:3831090-3837136	696	0	0	0	0.50457	OK
ENST00000494653.5	-	-	CUFF.61	-	-	chr1:3833670-3857198	2174	0	0	0	0.130505	OK
ENST00000443466.1	-	-	CUFF.61	-	-	chr1:3835061-3839110	430	0	0	0	1.04062	OK
ENST00000428079.5	-	-	CUFF.61	-	-	chr1:3839082-3857194	918	0	0	0	0.352717	OK
ENST00000494951.1	-	-	CUFF.61	-	-	chr1:3839756-3847704	390	0	0	0	1.23712	OK
ENST00000378223.3	-	-	CUFF.61	-	-	chr1:3843108-3857214	1121	0	0	0	0.276598	OK
ENST00000449660.5	-	-	CUFF.37	-	-	chr1:2549919-2552106	1629	0	0	0	0.159719	OK
ENST00000443892.2	-	-	CUFF.37	-	-	chr1:2549919-2554245	500	0	0	0	0.520364	OK
ENST00000416860.2	-	-	CUFF.37	-	-	chr1:2549919-2557011	3522	0	0	0	0.0738734	OK
ENST00000448624.2	-	-	CUFF.37	-	-	chr1:2550073-2551598	808	0	0	0	0.322008	OK
ENST00000432521.2	-	-	CUFF.37	-	-	chr1:2550282-2554150	3608	0	0	0	0.0721126	OK
ENST00000452793.1	-	-	CUFF.37	-	-	chr1:2554240-2557031	569	0	0	0	0.457262	OK
ENST00000426449.5	-	-	CUFF.38	-	-	chr1:2555638-2560714	660	0	0	0	0.394216	OK
ENST00000434817.5	-	-	CUFF.38	-	-	chr1:2555790-2561815	834	0.0255349	0.0238983	0	0.421943	OK
ENST00000435221.6	-	-	CUFF.38	-	-	chr1:2555801-2561815	1225	0	0	0	0.249061	OK
ENST00000451778.5	-	-	CUFF.38	-	-	chr1:2555979-2561815	827	0.189142	0.17702	0	0.673995	OK
ENST00000409119.5	-	-	CUFF.38	-	-	chr1:2556221-2561718	896	0	0	0	0.290382	OK
ENST00000355716.4	-	-	CUFF.38	-	-	chr1:2556365-2563829	1707	0	0	0	0.170427	OK
ENST00000475523.5	-	-	CUFF.38	-	-	chr1:2556385-2563829	1645	0	0	0	0.177641	OK
ENST00000442392.6	-	-	CUFF.38	-	-	chr1:2556404-2559156	840	0	0	0	0.309741	OK
ENST00000482074.6	-	-	CUFF.38	-	-	chr1:2556405-2558862	957	0	0	0	0.271873	OK
ENST00000496064.5	-	-	CUFF.38	-	-	chr1:2556556-2561535	1480	0	0	0	0.175799	OK
ENST00000463471.6	-	-	CUFF.38	-	-	chr1:2556570-2563749	4255	0	0	0	0.0611474	OK
ENST00000466750.5	-	-	CUFF.38	-	-	chr1:2557812-2563826	2603	0	0	0	0.107396	OK
ENST00000471768.1	-	-	CUFF.38	-	-	chr1:2559579-2561542	539	0	0	0	0.482713	OK
ENST00000463835.5	-	-	CUFF.38	-	-	chr1:2560553-2563504	872	0	0	0	0.298374	OK
ENST00000482602.5	-	-	CUFF.38	-	-	chr1:2560681-2565382	434	0	0	0	0.599498	OK
ENST00000480305.1	-	-	CUFF.38	-	-	chr1:2561800-2563452	494	0	0	0	0.526685	OK
ENST00000486765.5	-	-	CUFF.53	-	-	chr1:3889124-3900247	2517	0	0	0	0.111348	OK
ENST00000474140.1	-	-	CUFF.53	-	-	chr1:3889124-3900293	3499	1.93644	1.84798	1.21388	2.48208	OK
ENST00000361605.4	-	-	CUFF.53	-	-	chr1:3889132-3900272	1645	9.20091	8.78059	6.84276	10.7184	OK
ENST00000667408.1	-	-	CUFF.54	-	-	chr1:3900351-3914652	538	0	0	0	0.48361	OK
ENST00000413332.5	-	-	CUFF.54	-	-	chr1:3900371-3905532	634	0	0	0	0.410382	OK
ENST00000442673.1	-	-	CUFF.54	-	-	chr1:3900403-3917225	3059	0.0486339	0.0451917	0	0.173013	OK
ENST00000439488.1	-	-	CUFF.54	-	-	chr1:3900415-3915447	1940	0	0	0	0.134115	OK
ENST00000642026.2	-	-	ENSG00000284668.2	-	-	chr1:3976132-4012704	758	0	0	0	0	OK
ENST00000641562.1	-	-	ENSG00000284668.2	-	-	chr1:3976139-3998058	540	0	0	0	0	OK
ENST00000641078.1	-	-	ENSG00000284668.2	-	-	chr1:3976139-3998855	1258	0	0	0	0	OK
ENST00000456897.6	-	-	ENSG00000233304.7	-	-	chr1:3940485-3949866	1203	0	0	0	0	OK
ENST00000635619.1	-	-	ENSG00000233304.7	-	-	chr1:3940564-3945462	559	0	0	0	0	OK
ENST00000412674.1	-	-	ENSG00000233304.7	-	-	chr1:3940616-3955262	3242	0	0	0	0	OK
ENST00000664502.1	-	-	ENSG00000233304.7	-	-	chr1:3947755-3949866	1406	0	0	0	0	OK
ENST00000635247.1	-	-	ENSG00000226374.3	-	-	chr1:3944546-3948900	1646	0	0	0	0	OK
ENST00000635127.1	-	-	ENSG00000226374.3	-	-	chr1:3944560-3948900	1402	0	0	0	0	OK
ENST00000671015.1	-	-	ENSG00000226374.3	-	-	chr1:3947143-3949024	1253	0	0	0	0	OK
ENST00000425194.2	-	-	ENSG00000226374.3	-	-	chr1:3947143-3949024	986	0	0	0	0	OK
CUFF.58.1	-	-	CUFF.58	-	-	chr1:3069118-3438621	8785	0	0	0	0.0302374	OK
CUFF.58.2	-	-	CUFF.58	-	-	chr1:3069118-3438621	8779	0.699177	0.66443	0.39693	0.931931	OK
ENST00000511072.5	-	-	CUFF.58	-	-	chr1:3069167-3434342	4282	0	0	0	0.0634335	OK
ENST00000607632.1	-	-	CUFF.58	-	-	chr1:3069182-3186591	581	0	0	0	0.649346	OK
ENST00000378391.6	-	-	CUFF.58	-	-	chr1:3069196-3435421	5447	0	0	0	0.0494018	OK
ENST00000270722.10	-	-	CUFF.58	-	-	chr1:3069202-3438621	8698	0.78438	0.745399	0.484412	1.00639	OK
ENST00000514189.5	-	-	CUFF.58	-	-	chr1:3069210-3434342	4236	0	0	0	0.064153	OK
ENST00000512462.5	-	-	CUFF.58	-	-	chr1:3237930-3433925	3723	0	0	0	0.0734428	OK
ENST00000463591.1	-	-	CUFF.58	-	-	chr1:3244131-3386918	384	0	0	0	1.27306	OK
ENST00000509860.1	-	-	CUFF.58	-	-	chr1:3396490-3434293	3737	0.673492	0.640022	0.213598	1.06645	OK
ENST00000378389.5	-	-	CUFF.58	-	-	chr1:3424918-3434095	1142	0	0	0	0.270558	OK
ENST00000606170.1	-	-	CUFF.58	-	-	chr1:3425215-3426072	557	0	0	0	0.690678	OK
CUFF.58.13	-	-	CUFF.58	-	-	chr1:3433593-3438621	5028	0.897458	0.852857	0.484477	1.22124	OK
ENST00000635819.1	-	-	ENSG00000283572.1	-	-	chr1:3127974-3128035	61	0	0	0	0	OK
ENST00000440516.1	-	-	ENSG00000226286.1	-	-	chr1:3132926-3133709	469	0	0	0	0	OK
ENST00000624175.1	-	-	ENSG00000279839.1	-	-	chr1:3205987-3208664	2677	0	0	0	0	OK
ENST00000607061.1	-	-	ENSG00000272235.1	-	-	chr1:3306635-3310096	3461	0	0	0	0	OK
ENST00000669140.1	-	-	ENSG00000287828.1	-	-	chr1:3313051-3323149	728	0	0	0	0	OK
ENST00000665088.1	-	-	ENSG00000286518.1	-	-	chr1:3367814-3373928	2784	0	0	0	0	OK
ENST00000378251.3	-	-	CUFF.45	-	-	chr1:3778558-3796498	4303	1.83969	1.72356	1.13153	2.31558	OK
CUFF.45.2	-	-	CUFF.45	-	-	chr1:3780347-3796498	2314	6.20803	5.81615	4.24439	7.38791	OK
CUFF.45.3	-	-	CUFF.45	-	-	chr1:3780347-3796498	2656	6.95393	6.51497	5.04362	7.98632	OK
ENST00000462356.5	-	-	CUFF.45	-	-	chr1:3781134-3784175	575	0	0	0	0.659209	OK
ENST00000479239.1	-	-	CUFF.45	-	-	chr1:3781289-3784047	434	0	0	0	1.02431	OK
CUFF.46.1	-	-	CUFF.46	-	-	chr1:3780228-3781336	1108	15.269	14.3052	10.9866	17.6238	OK
ENST00000607459.1	-	-	CUFF.48	-	-	chr1:3785007-3785538	531	0	0	0	0.741812	OK
ENST00000581512.2	-	-	CUFF.47	-	-	chr1:3782814-3783111	297	0	0	0	0	OK
ENST00000438791.2	-	-	ENSG00000227169.2	-	-	chr1:4551734-4552145	356	0	0	0	0	OK
ENST00000641472.1	-	-	ENSG00000284694.1	-	-	chr1:4479130-4484375	3402	0	0	0	0	OK
ENST00000642139.1	-	-	ENSG00000284703.1	-	-	chr1:4012920-4019508	4817	0	0	0	0	OK
ENST00000635002.1	-	-	ENSG00000235054.4	-	-	chr1:4412026-4424689	1392	0	0	0	0	OK
ENST00000669931.1	-	-	ENSG00000235054.4	-	-	chr1:4412041-4424687	1803	0	0	0	0	OK
ENST00000635312.2	-	-	ENSG00000235054.4	-	-	chr1:4412041-4424687	1509	0	0	0	0	OK
ENST00000423197.2	-	-	ENSG00000235054.4	-	-	chr1:4412050-4424687	2077	0	0	0	0	OK
ENST00000665284.1	-	-	ENSG00000235054.4	-	-	chr1:4412078-4418107	853	0	0	0	0	OK
ENST00000663417.1	-	-	ENSG00000235054.4	-	-	chr1:4412080-4416881	984	0	0	0	0	OK
ENST00000670434.1	-	-	ENSG00000235054.4	-	-	chr1:4412088-4418106	1125	0	0	0	0	OK
ENST00000668086.1	-	-	ENSG00000235054.4	-	-	chr1:4412094-4424687	1605	0	0	0	0	OK
ENST00000633821.2	-	-	ENSG00000235054.4	-	-	chr1:4412095-4416881	686	0	0	0	0	OK
ENST00000671656.1	-	-	ENSG00000235054.4	-	-	chr1:4412138-4418106	769	0	0	0	0	OK
ENST00000659315.1	-	-	ENSG00000235054.4	-	-	chr1:4412138-4424687	1590	0	0	0	0	OK
ENST00000667352.1	-	-	ENSG00000235054.4	-	-	chr1:4415552-4424687	1278	0	0	0	0	OK
ENST00000635642.1	-	-	ENSG00000235054.4	-	-	chr1:4416310-4424689	1347	0	0	0	0	OK
ENST00000449232.1	-	-	ENSG00000229280.1	-	-	chr1:4175527-4175899	372	0	0	0	0	OK
ENST00000634256.1	-	-	ENSG00000232596.3	-	-	chr1:4571480-4594009	1107	0	0	0	0	OK
ENST00000667354.1	-	-	ENSG00000232596.3	-	-	chr1:4571488-4594009	713	0	0	0	0	OK
ENST00000666685.1	-	-	ENSG00000232596.3	-	-	chr1:4571498-4594016	1096	0	0	0	0	OK
ENST00000635556.1	-	-	ENSG00000232596.3	-	-	chr1:4571503-4583708	914	0	0	0	0	OK
ENST00000659083.1	-	-	ENSG00000232596.3	-	-	chr1:4571503-4594009	1213	0	0	0	0	OK
ENST00000659059.1	-	-	ENSG00000232596.3	-	-	chr1:4571512-4594016	1205	0	0	0	0	OK
ENST00000661628.1	-	-	ENSG00000232596.3	-	-	chr1:4571515-4585094	1531	0	0	0	0	OK
ENST00000420522.1	-	-	ENSG00000232596.3	-	-	chr1:4571547-4583421	682	0	0	0	0	OK
CUFF.27.2	-	-	CUFF.27	-	-	chr1:1785284-1879819	2929	125.201	118.719	111.21	126.228	OK
ENST00000615252.4	-	-	CUFF.27	-	-	chr1:1785284-1891117	3048	0	0	0	0.0907301	OK
ENST00000610897.4	-	-	CUFF.27	-	-	chr1:1785284-1891117	3145	0	0	0	0.0877615	OK
ENST00000378609.9	-	-	CUFF.27	-	-	chr1:1785285-1891087	3163	64.5168	61.1766	56.1307	66.2225	OK
ENST00000461893.5	-	-	CUFF.27	-	-	chr1:1787986-1794197	2438	0	0	0	0.115245	OK
ENST00000471354.1	-	-	CUFF.27	-	-	chr1:1789060-1818386	1512	0	0	0	0.195383	OK
ENST00000439272.6	-	-	CUFF.27	-	-	chr1:1790564-1890836	602	0	0	0	0.617029	OK
ENST00000434686.6	-	-	CUFF.27	-	-	chr1:1793244-1890401	684	0	0	0	0.516592	OK
ENST00000437146.1	-	-	CUFF.27	-	-	chr1:1804525-1832285	423	0	0	0	1.07043	OK
ENST00000607589.1	-	-	CUFF.27	-	-	chr1:1824987-1825554	567	0	0	0	0.672835	OK
ENST00000472614.2	-	-	CUFF.27	-	-	chr1:1824987-1890966	708	0	0	0	0.493095	OK
ENST00000641871.1	-	-	ENSG00000284616.1	-	-	chr1:5301927-5307394	1225	0	0	0	0	OK
ENST00000641403.1	-	-	ENSG00000284674.1	-	-	chr1:4973380-4981568	1580	0	0	0	0	OK
ENST00000637697.1	-	-	ENSG00000283356.1	-	-	chr1:5554746-5554881	135	0	0	0	0	OK
ENST00000443270.1	-	-	ENSG00000231510.1	-	-	chr1:5086458-5090899	449	0	0	0	0	OK
ENST00000641254.1	-	-	ENSG00000284739.1	-	-	chr1:4963953-4973298	464	0	0	0	0	OK
ENST00000378191.5	-	-	ENSG00000196581.11	-	-	chr1:4654608-4792534	12102	0.0143143	0.0133012	0	0.0441655	OK
ENST00000378190.7	-	-	ENSG00000196581.11	-	-	chr1:4654731-4777794	2383	0.0496444	0.0461307	0	0.213181	OK
ENST00000466761.1	-	-	ENSG00000196581.11	-	-	chr1:4711154-4712165	298	0	0	0	0.873095	OK
ENST00000658045.1	-	-	ENSG00000287586.1	-	-	chr1:4730210-4733745	3030	0	0	0	0	OK
ENST00000661891.1	-	-	ENSG00000287586.1	-	-	chr1:4730271-4734992	2954	0	0	0	0	OK
ENST00000641426.1	-	-	ENSG00000284692.2	-	-	chr1:5478735-5492889	679	0	0	0	0	OK
ENST00000641860.1	-	-	ENSG00000284692.2	-	-	chr1:5489794-5493057	2210	0	0	0	0	OK
ENST00000649109.1	-	-	ENSG00000284692.2	-	-	chr1:5490828-5492804	830	0	0	0	0	OK
ENST00000564261.1	-	-	ENSG00000260972.1	-	-	chr1:5492977-5494674	1697	0	0	0	0	OK
ENST00000641583.1	-	-	ENSG00000284666.1	-	-	chr1:5480786-5482028	609	0	0	0	0	OK
ENST00000582517.1	-	-	ENSG00000264101.1	-	-	chr1:5862671-5862741	70	0	0	0	0	OK
ENST00000637702.1	-	-	ENSG00000236948.2	-	-	chr1:5561708-5668255	847	0	0	0	0	OK
ENST00000413887.1	-	-	ENSG00000236948.2	-	-	chr1:5587367-5668295	363	0	0	0	0	OK
ENST00000579887.1	-	-	ENSG00000264341.1	-	-	chr1:5564070-5564143	73	0	0	0	0	OK
ENST00000378322.7	-	-	CUFF.109	-	-	chr1:3630766-3650058	1998	2.25274	2.10852	1.00556	3.21147	OK
CUFF.109.2	-	-	CUFF.109	-	-	chr1:3630766-3652761	2568	3.29637	3.08534	2.06893	4.10174	OK
ENST00000270708.12	-	-	CUFF.109	-	-	chr1:3630769-3650103	1692	5.04686	4.72376	3.20366	6.24387	OK
ENST00000471223.1	-	-	CUFF.109	-	-	chr1:3631885-3639625	6089	1.03554	0.969243	0.654777	1.28371	OK
ENST00000424367.5	-	-	CUFF.109	-	-	chr1:3632212-3650026	940	0	0	0	0.342502	OK
ENST00000497940.5	-	-	CUFF.109	-	-	chr1:3632765-3637057	1101	0	0	0	0.282607	OK
ENST00000469643.1	-	-	CUFF.109	-	-	chr1:3633309-3635450	563	0	0	0	0.679861	OK
ENST00000494884.1	-	-	CUFF.109	-	-	chr1:3634915-3635433	433	0	0	0	1.02834	OK
ENST00000465916.5	-	-	CUFF.109	-	-	chr1:3635013-3652761	779	0	0	0	0.434614	OK
ENST00000419924.2	-	-	CUFF.109	-	-	chr1:3635271-3650063	603	0	0	0	0.615569	OK
ENST00000479331.1	-	-	CUFF.109	-	-	chr1:3647245-3650061	446	0	0	0	0.978301	OK
ENST00000378295.9	-	-	CUFF.110	-	-	chr1:3652515-3736201	5192	0	0	0	0.0519155	OK
ENST00000604074.5	-	-	CUFF.110	-	-	chr1:3652519-3736201	4806	0	0	0	0.0562477	OK
ENST00000354437.8	-	-	CUFF.110	-	-	chr1:3652564-3733292	2140	0	0	0	0.13277	OK
ENST00000357733.7	-	-	CUFF.110	-	-	chr1:3652564-3736200	4899	0	0	0	0.0551391	OK
ENST00000346387.8	-	-	CUFF.110	-	-	chr1:3652564-3736200	4854	0	0	0	0.05567	OK
ENST00000603362.5	-	-	CUFF.110	-	-	chr1:3682365-3733079	1668	0	0	0	0.174895	OK
ENST00000604479.5	-	-	CUFF.110	-	-	chr1:3682365-3733079	1623	0	0	0	0.18035	OK
ENST00000378285.5	-	-	CUFF.110	-	-	chr1:3690671-3733292	2117	0	0	0	0.134346	OK
ENST00000378280.5	-	-	CUFF.110	-	-	chr1:3690671-3733292	2062	0	0	0	0.138273	OK
ENST00000378288.8	-	-	CUFF.110	-	-	chr1:3690671-3736201	5120	0	0	0	0.0526722	OK
ENST00000603364.5	-	-	CUFF.110	-	-	chr1:3690706-3729751	1551	0	0	0	0.189824	OK
ENST00000604194.1	-	-	CUFF.110	-	-	chr1:3698045-3708534	1092	0	0	0	0.285397	OK
ENST00000378290.4	-	-	CUFF.110	-	-	chr1:3698057-3733091	1831	0	0	0	0.157624	OK
ENST00000604566.1	-	-	CUFF.110	-	-	chr1:3727477-3733367	1358	0	0	0	0.220933	OK
CUFF.111.1	-	-	CUFF.111	-	-	chr1:3736867-3740379	3512	0	0	0	0.0780941	OK
ENST00000611447.1	-	-	CUFF.111	-	-	chr1:3736942-3737103	161	0	0	0	1.61604	OK
ENST00000636250.1	-	-	CUFF.112	-	-	chr1:3746459-3757189	2685	0	0	0	0.10388	OK
ENST00000462521.2	-	-	CUFF.112	-	-	chr1:3752444-3771645	2252	0	0	0	0.115534	OK
ENST00000294600.7	-	-	CUFF.112	-	-	chr1:3752449-3771645	2125	0	0	0	0.122439	OK
ENST00000648526.1	-	-	CUFF.113	-	-	chr1:3735510-3745905	1193	0	0	0	0.256932	OK
ENST00000624167.1	-	-	CUFF.113	-	-	chr1:3735600-3736588	988	0	0	0	0.322147	OK
ENST00000418088.6	-	-	CUFF.113	-	-	chr1:3735610-3746771	3697	0	0	0	0.0739858	OK
ENST00000648432.1	-	-	CUFF.113	-	-	chr1:3735649-3746942	2816	0	0	0	0.0987165	OK
ENST00000648479.1	-	-	CUFF.113	-	-	chr1:3735685-3746714	3719	0	0	0	0.0735258	OK
ENST00000452079.5	-	-	CUFF.113	-	-	chr1:3735983-3747322	6358	0	0	0	0.0421167	OK
ENST00000650545.1	-	-	CUFF.113	-	-	chr1:3736056-3746715	2408	0	0	0	0.116797	OK
ENST00000419973.1	-	-	CUFF.113	-	-	chr1:3736174-3737875	657	0	0	0	0.545854	OK
ENST00000647831.1	-	-	CUFF.113	-	-	chr1:3736192-3747336	3831	0	0	0	0.0712701	OK
ENST00000648717.1	-	-	CUFF.113	-	-	chr1:3736407-3737296	722	0	0	0	0.48035	OK
ENST00000648600.1	-	-	CUFF.113	-	-	chr1:3737142-3746884	3088	0	0	0	0.0894819	OK
ENST00000423764.6	-	-	CUFF.113	-	-	chr1:3737148-3747373	3525	8.78154	8.26738	6.93129	9.60348	OK
ENST00000647817.1	-	-	CUFF.113	-	-	chr1:3737165-3746898	4601	5.33224	5.02005	4.06556	5.97453	OK
ENST00000649123.1	-	-	CUFF.113	-	-	chr1:3737192-3746791	4164	5.3022	4.99176	4.01094	5.97259	OK
ENST00000648270.1	-	-	CUFF.113	-	-	chr1:3737205-3746147	1874	0	0	0	0.153622	OK
ENST00000650037.1	-	-	CUFF.113	-	-	chr1:3737211-3746725	2564	0	0	0	0.109153	OK
ENST00000650039.1	-	-	CUFF.113	-	-	chr1:3737211-3746877	2307	0	0	0	0.122344	OK
ENST00000649468.1	-	-	CUFF.113	-	-	chr1:3737337-3746971	2363	0	0	0	0.119205	OK
ENST00000648553.1	-	-	CUFF.113	-	-	chr1:3737528-3746383	3110	0	0	0	0.08881	OK
ENST00000649348.1	-	-	CUFF.113	-	-	chr1:3737538-3746791	3772	0	0	0	0.0724408	OK
ENST00000636630.1	-	-	CUFF.113	-	-	chr1:3737593-3747023	2529	0	0	0	0.110779	OK
ENST00000587071.5	-	-	CUFF.113	-	-	chr1:3738074-3742858	737	0	0	0	0.467406	OK
ENST00000637775.1	-	-	CUFF.113	-	-	chr1:3738433-3746742	1455	0	0	0	0.20412	OK
ENST00000608600.1	-	-	CUFF.113	-	-	chr1:3738446-3743370	597	0	0	0	0.624429	OK
ENST00000649290.1	-	-	CUFF.113	-	-	chr1:3739457-3746956	2652	0	0	0	0.105267	OK
ENST00000647686.1	-	-	CUFF.113	-	-	chr1:3739704-3746907	2494	0	0	0	0.112455	OK
ENST00000648935.1	-	-	CUFF.113	-	-	chr1:3739847-3743187	3237	0	0	0	0.08512	OK
ENST00000649413.1	-	-	CUFF.113	-	-	chr1:3739988-3746887	1967	0	0	0	0.145626	OK
ENST00000624948.1	-	-	CUFF.113	-	-	chr1:3740136-3743261	714	0	0	0	0.487551	OK
ENST00000443034.1	-	-	ENSG00000227589.1	-	-	chr1:3658937-3668772	754	0	0	0	0	OK
ENST00000416554.1	-	-	ENSG00000235131.1	-	-	chr1:3712199-3714298	351	0	0	0	0	OK
ENST00000377898.4	-	-	ENSG00000173673.8	-	-	chr1:6244178-6245578	710	0.260549	0.245617	0	0.73685	OK
ENST00000377837.5	-	-	CUFF.64	-	-	chr1:6412417-6424670	1222	0	0	0	0.212915	OK
ENST00000377836.8	-	-	CUFF.64	-	-	chr1:6412999-6419903	507	0	0	0	0.51318	OK
ENST00000471190.1	-	-	CUFF.64	-	-	chr1:6413049-6416631	349	0	0	0	0.745508	OK
ENST00000377834.8	-	-	CUFF.64	-	-	chr1:6415231-6419919	4262	0.0421791	0.0393343	0	0.129482	OK
ENST00000487437.5	-	-	CUFF.64	-	-	chr1:6418413-6419907	968	0.135643	0.126494	0	0.515911	OK
ENST00000489730.1	-	-	CUFF.64	-	-	chr1:6418848-6419917	730	0	0	0	0.356414	OK
ENST00000333172.11	-	-	CUFF.69	-	-	chr1:6555306-6579755	2764	0	0	0	0	OK
ENST00000351136.7	-	-	CUFF.69	-	-	chr1:6555308-6579626	1871	0	0	0	0	OK
ENST00000411823.5	-	-	CUFF.69	-	-	chr1:6570940-6579426	1811	0	0	0	0	OK
ENST00000415267.1	-	-	CUFF.69	-	-	chr1:6570940-6579426	740	0	0	0	0	OK
CUFF.66.2	-	-	CUFF.66	-	-	chr1:6521346-6542003	5715	1.38815	1.30198	0.824155	1.77981	OK
ENST00000377705.6	-	-	CUFF.66	-	-	chr1:6521346-6554513	6627	2.5949	2.43383	1.89688	2.97077	OK
ENST00000464383.1	-	-	CUFF.66	-	-	chr1:6531994-6545017	835	0	0	0	0.397436	OK
ENST00000462798.1	-	-	CUFF.66	-	-	chr1:6532228-6533385	638	0	0	0	0.568511	OK
ENST00000460777.1	-	-	CUFF.66	-	-	chr1:6549255-6550488	536	0	0	0	0.731401	OK
ENST00000464665.1	-	-	CUFF.66	-	-	chr1:6549361-6554500	731	0	0	0	0.472499	OK
ENST00000517213.1	-	-	ENSG00000253022.1	-	-	chr1:6540853-6540964	111	0	0	0	0	OK
ENST00000456162.2	-	-	ENSG00000229519.2	-	-	chr1:6547904-6548619	401	0.632872	0.588078	0	1.76424	OK
ENST00000377658.8	-	-	CUFF.117	-	-	chr1:6590723-6602869	4487	1.9409	1.81791	1.23019	2.40562	OK
ENST00000377663.3	-	-	CUFF.117	-	-	chr1:6590723-6603001	6445	0.94044	0.880846	0.559142	1.20255	OK
CUFF.117.3	-	-	CUFF.117	-	-	chr1:6590723-6614607	3572	1.85921	1.74139	1.08596	2.39683	OK
ENST00000467612.5	-	-	CUFF.117	-	-	chr1:6593192-6614560	1056	0	0	0	0.29713	OK
ENST00000610898.1	-	-	CUFF.117	-	-	chr1:6593204-6603684	1945	0	0	0	0.147441	OK
ENST00000496707.5	-	-	CUFF.117	-	-	chr1:6593380-6599816	824	0	0	0	0.404229	OK
ENST00000463043.1	-	-	CUFF.117	-	-	chr1:6594080-6614607	667	0	0	0	0.534638	OK
ENST00000377648.5	-	-	CUFF.118	-	-	chr1:6613730-6624030	3632	8.79744	8.25401	7.07655	9.43147	OK
ENST00000495385.1	-	-	CUFF.118	-	-	chr1:6613761-6622645	798	0	0	0	0.421245	OK
ENST00000432429.5	-	-	CUFF.121	-	-	chr1:6724636-6727408	1686	0	0	0	0	OK
ENST00000414210.5	-	-	CUFF.121	-	-	chr1:6724636-6730012	507	0	0	0	0	OK
ENST00000421469.3	-	-	CUFF.121	-	-	chr1:6724642-6730012	681	0	0	0	0	OK
ENST00000635029.1	-	-	CUFF.121	-	-	chr1:6724669-6727444	545	0	0	0	0	OK
ENST00000654537.1	-	-	CUFF.121	-	-	chr1:6724672-6729993	457	0	0	0	0	OK
ENST00000635092.2	-	-	CUFF.121	-	-	chr1:6724672-6729993	637	0	0	0	0	OK
CUFF.62.2	-	-	CUFF.62	-	-	chr1:6247352-6252334	3717	9.12472	8.54108	7.08081	10.0014	OK
ENST00000377893.3	-	-	CUFF.62	-	-	chr1:6247352-6261098	4198	13.4169	12.5588	10.909	14.2085	OK
CUFF.62.3	-	-	CUFF.62	-	-	chr1:6247352-6261191	4727	11.0333	10.3276	8.92935	11.7258	OK
CUFF.63.1	-	-	CUFF.63	-	-	chr1:6256414-6260320	3906	2.78448	2.61883	2.00839	3.22926	OK
ENST00000641757.1	-	-	ENSG00000284744.1	-	-	chr1:6767953-6770038	987	0	0	0	0	OK
ENST00000442889.1	-	-	ENSG00000237436.1	-	-	chr1:6783891-6784843	415	0.591206	0.553314	0	1.65994	OK
CUFF.73.2	-	-	CUFF.73	-	-	chr1:6579993-6589280	2260	2.02725	1.89685	1.01715	2.77654	OK
ENST00000377674.9	-	-	CUFF.73	-	-	chr1:6579993-6589280	2347	1.31932	1.23445	0.435826	2.03308	OK
ENST00000319084.9	-	-	CUFF.73	-	-	chr1:6580000-6582299	1050	0	0	0	0.29918	OK
ENST00000435905.5	-	-	CUFF.73	-	-	chr1:6580016-6582245	1001	0	0	0	0.317044	OK
ENST00000488936.1	-	-	CUFF.73	-	-	chr1:6580087-6588105	784	0	0	0	0.431014	OK
CUFF.73.6	-	-	CUFF.73	-	-	chr1:6585105-6589280	3491	1.33307	1.24732	0.728723	1.76591	OK
ENST00000482360.5	-	-	CUFF.73	-	-	chr1:6585301-6589280	2484	1.9276	1.8036	1.0293	2.5779	OK
ENST00000498342.5	-	-	CUFF.73	-	-	chr1:6586206-6589280	2461	0	0	0	0.114082	OK
ENST00000466813.1	-	-	CUFF.73	-	-	chr1:6587255-6589160	790	5.80092	5.42777	2.79697	8.05857	OK
ENST00000466941.1	-	-	CUFF.73	-	-	chr1:6588686-6589280	523	0	0	0	0.759099	OK
CUFF.74.1	-	-	CUFF.74	-	-	chr1:6582313-6584149	1836	2.51381	2.35722	1.49648	3.21795	OK
CUFF.75.1	-	-	CUFF.75	-	-	chr1:6584260-6584968	708	4.20164	3.94476	1.97238	5.91714	OK
ENST00000608083.5	-	-	CUFF.71	-	-	chr1:6264268-6393361	1403	36.1918	34.6005	30.2445	38.9564	OK
ENST00000377842.7	-	-	CUFF.71	-	-	chr1:6264272-6359344	1813	0	0	0	0.159362	OK
ENST00000377845.7	-	-	CUFF.71	-	-	chr1:6264272-6360707	1432	0	0	0	0.207871	OK
ENST00000377855.6	-	-	CUFF.71	-	-	chr1:6264272-6385813	1614	0	0	0	0.181482	OK
ENST00000377860.8	-	-	CUFF.71	-	-	chr1:6264272-6393361	1472	0	0	0	0.201434	OK
ENST00000418124.5	-	-	CUFF.71	-	-	chr1:6264272-6393361	1564	0	0	0	0.18804	OK
ENST00000545482.5	-	-	CUFF.71	-	-	chr1:6264272-6393766	1804	4.17445	3.99091	2.42083	5.56098	OK
ENST00000361521.8	-	-	CUFF.71	-	-	chr1:6264272-6394391	2429	0	0	0	0.115706	OK
ENST00000473466.2	-	-	CUFF.71	-	-	chr1:6281129-6352249	868	0	0	0	0.378364	OK
ENST00000481175.1	-	-	CUFF.71	-	-	chr1:6281252-6295504	748	0	0	0	0.347837	OK
ENST00000607670.1	-	-	CUFF.70	-	-	chr1:6393554-6394391	837	0	0	0	0.310851	OK
ENST00000634833.2	-	-	CUFF.2703	-	-	chr1:586070-612813	906	0	0	0	0.287177	OK
ENST00000417636.2	-	-	CUFF.2703	-	-	chr1:586277-588453	553	0	0	0	0.470492	OK
ENST00000419394.2	-	-	CUFF.2703	-	-	chr1:586944-720194	491	0	0	0	0.529903	OK
ENST00000440196.3	-	-	CUFF.2703	-	-	chr1:594190-633129	1022	0	0	0	0.254581	OK
ENST00000641296.1	-	-	CUFF.2703	-	-	chr1:594197-631204	1127	0	0	0	0.230863	OK
ENST00000357876.6	-	-	CUFF.2703	-	-	chr1:594307-598551	1702	0	0	0	0.152869	OK
ENST00000635509.2	-	-	CUFF.2703	-	-	chr1:594307-827769	941	0	0	0	0.276495	OK
ENST00000634337.2	-	-	CUFF.2703	-	-	chr1:594307-827796	891	0	0	0	0.292011	OK
ENST00000648019.1	-	-	CUFF.2703	-	-	chr1:594457-733064	1216	0	0	0	0.251226	OK
ENST00000440200.5	-	-	CUFF.2703	-	-	chr1:601435-720200	413	0	0	0	0.629981	OK
ENST00000452176.2	-	-	CUFF.2703	-	-	chr1:627376-631150	818	0	0	0	0.318071	OK
ENST00000621981.1	-	-	CUFF.2703	-	-	chr1:632324-632413	89	0	0	0	2.9234	OK
ENST00000441245.5	-	-	CUFF.2703	-	-	chr1:701935-720150	629	0	0	0	0.579912	OK
ENST00000414688.6	-	-	CUFF.2703	-	-	chr1:711866-732212	421	0	0	0	0.61801	OK
ENST00000636676.1	-	-	CUFF.2703	-	-	chr1:720023-720206	183	0	0	0	1.42176	OK
ENST00000447954.2	-	-	CUFF.2703	-	-	chr1:720052-724564	355	0	0	0	0.732908	OK
ENST00000473798.1	-	-	ENSG00000225880.5	-	-	chr1:826205-827522	1317	0	0	0	0.228902	OK
ENST00000423796.1	-	-	ENSG00000235146.2	-	-	chr1:587628-594768	607	0	0	0	0.428636	OK
ENST00000450696.1	-	-	ENSG00000235146.2	-	-	chr1:587667-594574	402	0	0	0	0.647219	OK
ENST00000414273.1	-	-	ENSG00000237973.1	-	-	chr1:631073-632616	1543	33.9026	31.8005	28.0394	35.5615	OK
ENST00000427426.1	-	-	ENSG00000229344.1	-	-	chr1:632756-633438	682	0	0	0	0.518652	OK
ENST00000440782.3	-	-	ENSG00000229376.3	-	-	chr1:722091-724903	2455	0	0	0	0.105981	OK
ENST00000624927.3	-	-	CUFF.2706	-	-	chr1:825137-849592	677	0	0	0	0.523873	OK
ENST00000623808.3	-	-	CUFF.2706	-	-	chr1:826831-852225	493	0	0	0	0.831762	OK
ENST00000445118.7	-	-	CUFF.2706	-	-	chr1:827597-859446	6616	2.41155	2.26202	1.81915	2.70489	OK
ENST00000669922.1	-	-	CUFF.2706	-	-	chr1:827602-846365	5441	0	0	0	0.0494582	OK
ENST00000670780.1	-	-	CUFF.2706	-	-	chr1:827603-859085	8389	0	0	0	0.0316961	OK
ENST00000667414.1	-	-	CUFF.2706	-	-	chr1:827634-849162	1752	0	0	0	0.165547	OK
ENST00000666741.1	-	-	CUFF.2706	-	-	chr1:827637-859408	5483	0	0	0	0.0490664	OK
ENST00000623070.4	-	-	CUFF.2706	-	-	chr1:827651-853522	542	0	0	0	0.719285	OK
ENST00000659124.1	-	-	CUFF.2706	-	-	chr1:827651-859332	5289	0	0	0	0.0509297	OK
ENST00000658846.1	-	-	CUFF.2706	-	-	chr1:827653-853602	1429	0	0	0	0.208371	OK
ENST00000608189.5	-	-	CUFF.2706	-	-	chr1:827653-854096	1653	0	0	0	0.176676	OK
ENST00000448975.6	-	-	CUFF.2706	-	-	chr1:827656-852014	633	0	0	0	0.574789	OK
ENST00000449005.6	-	-	CUFF.2706	-	-	chr1:827662-853497	659	0	0	0	0.543573	OK
ENST00000441765.6	-	-	CUFF.2706	-	-	chr1:827666-842001	911	0	0	0	0.356096	OK
ENST00000609139.6	-	-	CUFF.2706	-	-	chr1:827666-853452	727	0	0	0	0.475957	OK
ENST00000609009.6	-	-	CUFF.2706	-	-	chr1:827666-854385	1932	0	0	0	0.148535	OK
ENST00000657837.1	-	-	CUFF.2706	-	-	chr1:827672-857246	2933	0	0	0	0.0945206	OK
ENST00000610067.6	-	-	CUFF.2706	-	-	chr1:827691-850213	375	0	0	0	1.33099	OK
ENST00000416570.5	-	-	CUFF.2706	-	-	chr1:827698-852766	612	0	0	0	0.602741	OK
ENST00000661237.1	-	-	CUFF.2706	-	-	chr1:827699-854376	1771	0	0	0	0.16357	OK
ENST00000668541.1	-	-	CUFF.2706	-	-	chr1:827770-842001	987	0	0	0	0.322546	OK
ENST00000657175.1	-	-	CUFF.2706	-	-	chr1:827805-854385	1558	0	0	0	0.188859	OK
ENST00000660797.1	-	-	CUFF.2706	-	-	chr1:827814-841999	1215	0	0	0	0.251469	OK
ENST00000622921.1	-	-	CUFF.2706	-	-	chr1:827820-852515	724	0	0	0	0.478583	OK
ENST00000670824.1	-	-	CUFF.2706	-	-	chr1:831577-843594	2495	0	0	0	0.112407	OK
ENST00000415295.1	-	-	CUFF.2706	-	-	chr1:831604-842020	894	0	0	0	0.364579	OK
ENST00000425657.1	-	-	CUFF.2706	-	-	chr1:851347-852752	845	0	0	0	0.391457	OK
ENST00000416931.1	-	-	ENSG00000225972.1	-	-	chr1:629061-629433	372	1.43768	1.35146	0	3.26538	OK
ENST00000457540.1	-	-	ENSG00000225630.1	-	-	chr1:629639-630683	1044	51.5688	48.352	42.9139	53.79	OK
ENST00000467115.1	-	-	CUFF.2708	-	-	chr1:633534-633741	207	0	0	0	1.25692	OK
ENST00000514057.1	-	-	CUFF.2708	-	-	chr1:633695-634376	681	532.304	499.939	469.032	530.847	OK
ENST00000416718.2	-	-	CUFF.2708	-	-	chr1:634375-634922	547	0	0	0	0.709491	OK
ENST00000438434.2	-	-	ENSG00000268663.1	-	-	chr1:674841-675265	424	0	0	0	0	OK
ENST00000332831.4	-	-	ENSG00000284662.1	-	-	chr1:685678-686673	995	0	0	0	0	OK
ENST00000506640.2	-	-	CUFF.2703	-	-	chr1:725884-778626	6432	0.639316	0.645082	0.406003	0.88416	OK
ENST00000428504.2	-	-	CUFF.2703	-	-	chr1:764722-774280	417	0	0	0	0.623938	OK
ENST00000411249.1	-	-	ENSG00000223181.1	-	-	chr1:758232-758336	104	0	0	0	0	OK
ENST00000422528.1	-	-	ENSG00000229905.1	-	-	chr1:760910-761989	456	0	0	0	0	OK
ENST00000655765.1	-	-	CUFF.2705	-	-	chr1:778746-805994	1869	0.246097	0.244848	0	0.577655	OK
ENST00000412115.2	-	-	CUFF.2705	-	-	chr1:778746-810063	1358	0	0	0	0.220933	OK
ENST00000670700.1	-	-	CUFF.2705	-	-	chr1:778757-810062	1378	0	0	0	0.217244	OK
ENST00000429505.6	-	-	CUFF.2705	-	-	chr1:778759-805270	1201	0	0	0	0.216638	OK
ENST00000657896.1	-	-	CUFF.2705	-	-	chr1:778759-810062	1185	0	0	0	0.258978	OK
ENST00000434264.6	-	-	CUFF.2705	-	-	chr1:778769-784690	844	0	0	0	0.308273	OK
ENST00000457084.1	-	-	CUFF.2705	-	-	chr1:778781-782191	566	0	0	0	0.459686	OK
ENST00000658648.1	-	-	CUFF.2705	-	-	chr1:778795-810062	1214	0	0	0	0.251712	OK
ENST00000656571.1	-	-	CUFF.2705	-	-	chr1:778801-810057	1167	0	0	0	0.263702	OK
ENST00000665867.1	-	-	CUFF.2705	-	-	chr1:778808-787186	1078	0	0	0	0.289848	OK
ENST00000669749.1	-	-	CUFF.2705	-	-	chr1:778808-810047	1085	0	0	0	0.287605	OK
ENST00000666217.1	-	-	CUFF.2705	-	-	chr1:778811-810057	1176	0	0	0	0.261319	OK
ENST00000665719.1	-	-	CUFF.2705	-	-	chr1:778811-810065	1291	0.278569	0.277155	0	0.682907	OK
ENST00000651411.1	-	-	CUFF.2705	-	-	chr1:778848-805272	1146	0	0	0	0.227035	OK
ENST00000589899.5	-	-	CUFF.2705	-	-	chr1:778929-784655	809	0	0	0	0.32161	OK
ENST00000609830.1	-	-	CUFF.2705	-	-	chr1:778936-784429	669	0	0	0	0.388912	OK
ENST00000443772.2	-	-	CUFF.2705	-	-	chr1:778971-808378	1775	0	0	0	0.163159	OK
ENST00000644482.1	-	-	CUFF.2705	-	-	chr1:781936-782050	114	0	0	0	2.2823	OK
ENST00000585826.1	-	-	CUFF.2705	-	-	chr1:784369-784759	390	0	0	0	0.667134	OK
ENST00000592547.1	-	-	CUFF.2705	-	-	chr1:784369-784977	608	0	0	0	0.608376	OK
ENST00000586928.5	-	-	CUFF.2705	-	-	chr1:784369-786866	598	0.751772	0.747957	0	1.82691	OK
ENST00000585745.5	-	-	CUFF.2705	-	-	chr1:784369-795513	168	0	0	0	1.5487	OK
ENST00000585768.5	-	-	CUFF.2705	-	-	chr1:784369-801876	394	0	0	0	0.660361	OK
ENST00000590848.5	-	-	CUFF.2705	-	-	chr1:784369-804832	726	0	0	0	0.358378	OK
ENST00000591440.5	-	-	CUFF.2705	-	-	chr1:784369-805127	780	0	0	0	0.333567	OK
ENST00000587530.5	-	-	CUFF.2705	-	-	chr1:784369-805270	1024	0	0	0	0.254084	OK
ENST00000593022.5	-	-	CUFF.2705	-	-	chr1:784369-806459	693	0	0	0	0.375443	OK
ENST00000589531.5	-	-	CUFF.2705	-	-	chr1:784369-807314	714	0	0	0	0.487551	OK
ENST00000588951.5	-	-	CUFF.2705	-	-	chr1:784369-809729	607	0	0	0	0.428636	OK
ENST00000586288.1	-	-	CUFF.2705	-	-	chr1:784395-807321	1040	0	0	0	0.30266	OK
ENST00000591702.1	-	-	CUFF.2705	-	-	chr1:785799-787672	1873	0	0	0	0.153713	OK
ENST00000655384.1	-	-	CUFF.2705	-	-	chr1:803835-806580	2192	0	0	0	0.129338	OK
ENST00000667728.1	-	-	CUFF.2705	-	-	chr1:803933-807435	2949	0.156321	0.155528	0	0.365661	OK
ENST00000326734.2	-	-	ENSG00000177757.2	-	-	chr1:817370-819837	1947	0.277113	0.275707	0	0.570256	OK
ENST00000447500.4	-	-	CUFF.2703	-	-	chr1:800878-817712	872	0	0	0	0.298374	OK
ENST00000590817.3	-	-	CUFF.2703	-	-	chr1:805798-810161	238	0	0	0	1.0932	OK
ENST00000615230.4	-	-	CUFF.76	-	-	chr1:7915893-7943165	5970	0.10274	0.0967354	0	0.206813	OK
ENST00000377507.7	-	-	CUFF.76	-	-	chr1:7919846-7940866	1923	0.134375	0.126521	0	0.385121	OK
ENST00000474475.1	-	-	CUFF.76	-	-	chr1:7921799-7935100	445	0	0	0	0.584679	OK
ENST00000492571.1	-	-	CUFF.76	-	-	chr1:7933126-7938304	584	0	0	0	0.445518	OK
ENST00000603760.1	-	-	ENSG00000270330.1	-	-	chr1:7942371-7942726	355	0	0	0	0	OK
ENST00000460696.1	-	-	CUFF.127	-	-	chr1:5862810-5867652	3967	0	0	0	0.0687104	OK
ENST00000378161.5	-	-	CUFF.127	-	-	chr1:5862810-5868375	4370	0	0	0	0.0621012	OK
ENST00000478423.6	-	-	CUFF.127	-	-	chr1:5862810-5992424	4467	0	0	0	0.0606959	OK
ENST00000378156.9	-	-	CUFF.127	-	-	chr1:5862810-5992425	4955	6.64314	6.21712	5.22722	7.20702	OK
CUFF.127.3	-	-	CUFF.127	-	-	chr1:5862810-5992473	4683	5.45245	5.10279	4.15859	6.04699	OK
ENST00000489180.6	-	-	CUFF.127	-	-	chr1:5862812-5992473	5548	0	0	0	0.0484723	OK
ENST00000378169.7	-	-	CUFF.127	-	-	chr1:5863264-5992447	4213	0	0	0	0.0645189	OK
ENST00000468253.1	-	-	CUFF.127	-	-	chr1:5867081-5873841	781	0	0	0	0.433167	OK
ENST00000506941.1	-	-	CUFF.127	-	-	chr1:5874904-5877466	570	0	0	0	0.66766	OK
ENST00000470763.1	-	-	CUFF.127	-	-	chr1:5876878-5882849	3156	0	0	0	0.0874371	OK
ENST00000622020.4	-	-	CUFF.127	-	-	chr1:5879504-5992473	3004	0	0	0	0.0921439	OK
ENST00000466897.1	-	-	CUFF.127	-	-	chr1:5886494-5905324	1192	0	0	0	0.257186	OK
ENST00000655548.1	-	-	CUFF.128	-	-	chr1:5990926-6090419	615	0	0	0	0.598583	OK
ENST00000378111.6	-	-	CUFF.128	-	-	chr1:5991319-6090446	762	0	0	0	0.447317	OK
ENST00000378097.6	-	-	CUFF.128	-	-	chr1:5992261-6101193	4302	0	0	0	0.0631257	OK
ENST00000666163.1	-	-	CUFF.128	-	-	chr1:5992638-6101188	3878	0	0	0	0.0703642	OK
ENST00000671676.1	-	-	CUFF.128	-	-	chr1:5992665-6101178	4084	0	0	0	0.066651	OK
ENST00000658691.1	-	-	CUFF.128	-	-	chr1:5992670-6082218	639	0	0	0	0.567272	OK
ENST00000658883.1	-	-	CUFF.128	-	-	chr1:5992670-6082236	635	0	0	0	0.572261	OK
ENST00000655748.1	-	-	CUFF.128	-	-	chr1:5992674-6018968	448	0	0	0	0.580764	OK
ENST00000435937.6	-	-	CUFF.128	-	-	chr1:5992684-6074791	1336	0	0	0	0.225139	OK
ENST00000493807.2	-	-	CUFF.128	-	-	chr1:5992692-6007660	540	0	0	0	0.481819	OK
ENST00000445501.6	-	-	CUFF.128	-	-	chr1:5992702-6089007	557	0	0	0	0.690678	OK
ENST00000478098.5	-	-	CUFF.128	-	-	chr1:5992705-6073847	413	0	0	0	1.11606	OK
ENST00000668706.1	-	-	CUFF.128	-	-	chr1:5992710-6089051	599	0	0	0	0.621447	OK
ENST00000653262.1	-	-	CUFF.128	-	-	chr1:5992710-6101178	3835	0	0	0	0.0711921	OK
ENST00000389632.9	-	-	CUFF.128	-	-	chr1:5992713-6095393	615	0	0	0	0.598583	OK
ENST00000657222.1	-	-	CUFF.128	-	-	chr1:5992722-6018963	617	0	0	0	0.421689	OK
ENST00000654144.1	-	-	CUFF.128	-	-	chr1:5992730-6098508	2954	0	0	0	0.093805	OK
ENST00000341524.6	-	-	CUFF.128	-	-	chr1:5992752-6101190	3853	5.00367	4.68279	3.83563	5.52995	OK
ENST00000462676.3	-	-	CUFF.128	-	-	chr1:5992759-6086371	997	0	0	0	0.318597	OK
ENST00000428161.6	-	-	CUFF.128	-	-	chr1:6026012-6099119	2134	0	0	0	0.133177	OK
ENST00000352527.6	-	-	CUFF.128	-	-	chr1:6026162-6101178	4001	0	0	0	0.0680989	OK
ENST00000663169.1	-	-	CUFF.128	-	-	chr1:6026271-6086366	719	0	0	0	0.483025	OK
ENST00000653635.1	-	-	CUFF.128	-	-	chr1:6026274-6101180	5979	0	0	0	0.0448694	OK
ENST00000661248.1	-	-	CUFF.128	-	-	chr1:6026275-6091169	1122	0	0	0	0.276304	OK
ENST00000656198.1	-	-	CUFF.128	-	-	chr1:6026293-6086363	736	0	0	0	0.468247	OK
ENST00000602612.5	-	-	CUFF.128	-	-	chr1:6026319-6098561	2396	0	0	0	0.117429	OK
ENST00000481789.2	-	-	CUFF.128	-	-	chr1:6026326-6101099	4769	0	0	0	0.0567012	OK
ENST00000656746.1	-	-	CUFF.128	-	-	chr1:6026333-6089016	533	0	0	0	0.737612	OK
ENST00000666299.1	-	-	CUFF.128	-	-	chr1:6026344-6086363	1552	0	0	0	0.189685	OK
ENST00000665338.1	-	-	CUFF.128	-	-	chr1:6026344-6101102	5239	0	0	0	0.0514331	OK
ENST00000652845.1	-	-	CUFF.128	-	-	chr1:6026346-6082816	932	0	0	0	0.346148	OK
ENST00000655703.1	-	-	CUFF.128	-	-	chr1:6026360-6072788	394	0	0	0	0.660361	OK
ENST00000669250.1	-	-	CUFF.128	-	-	chr1:6027296-6101180	3883	0	0	0	0.0702692	OK
ENST00000164247.5	-	-	CUFF.128	-	-	chr1:6034282-6101179	4273	0	0	0	0.063573	OK
ENST00000668559.1	-	-	CUFF.128	-	-	chr1:6034676-6098213	2209	0	0	0	0.128254	OK
ENST00000378092.6	-	-	CUFF.128	-	-	chr1:6034979-6098723	1498	0	0	0	0.197459	OK
ENST00000472700.7	-	-	CUFF.128	-	-	chr1:6035089-6086362	720	0	0	0	0.48213	OK
ENST00000459822.1	-	-	CUFF.128	-	-	chr1:6035916-6041762	856	0	0	0	0.303951	OK
ENST00000378083.7	-	-	CUFF.128	-	-	chr1:6045920-6101179	4142	0	0	0	0.0656752	OK
ENST00000662147.1	-	-	CUFF.128	-	-	chr1:6046113-6087511	496	0	0	0	0.524561	OK
ENST00000458166.6	-	-	CUFF.128	-	-	chr1:6046113-6098855	1336	0	0	0	0.225139	OK
ENST00000662363.1	-	-	CUFF.128	-	-	chr1:6065752-6100023	2958	0	0	0	0.0936699	OK
ENST00000663671.1	-	-	CUFF.128	-	-	chr1:6073414-6087511	526	0	0	0	0.494643	OK
ENST00000656607.1	-	-	CUFF.128	-	-	chr1:6087500-6092187	467	0	0	0	0.557135	OK
ENST00000663419.1	-	-	CUFF.128	-	-	chr1:6090295-6096700	547	0	0	0	0.709491	OK
ENST00000652911.1	-	-	CUFF.128	-	-	chr1:6094315-6101180	4395	0	0	0	0.0617328	OK
ENST00000662815.1	-	-	CUFF.128	-	-	chr1:6094399-6101004	5647	0	0	0	0.0475944	OK
ENST00000671076.1	-	-	CUFF.128	-	-	chr1:6094482-6101187	4620	0	0	0	0.0586042	OK
ENST00000054650.8	-	-	CUFF.119	-	-	chr1:6624865-6633565	1366	0	0	0	0.219442	OK
ENST00000484676.1	-	-	CUFF.119	-	-	chr1:6625170-6628519	879	0	0	0	0.372406	OK
ENST00000307896.10	-	-	CUFF.119	-	-	chr1:6625180-6633368	1046	0	0	0	0.300562	OK
ENST00000377627.7	-	-	CUFF.119	-	-	chr1:6625191-6635586	2053	0	0	0	0.138938	OK
ENST00000484669.6	-	-	CUFF.119	-	-	chr1:6625197-6633273	744	0	0	0	0.461601	OK
ENST00000487819.5	-	-	CUFF.119	-	-	chr1:6625224-6633121	840	0	0	0	0.394424	OK
ENST00000472925.1	-	-	CUFF.119	-	-	chr1:6625229-6633051	983	0	0	0	0.324154	OK
ENST00000480647.1	-	-	CUFF.119	-	-	chr1:6628394-6630326	336	0	0	0	1.65534	OK
ENST00000465508.5	-	-	CUFF.120	-	-	chr1:6634167-6645057	3014	0	0	0	0.0918187	OK
ENST00000451196.5	-	-	CUFF.120	-	-	chr1:6634167-6681037	1357	0	0	0	0.221121	OK
ENST00000377577.10	-	-	CUFF.120	-	-	chr1:6634169-6701816	3201	18.9238	17.7437	15.8312	19.6562	OK
ENST00000294401.11	-	-	CUFF.120	-	-	chr1:6635112-6701924	2210	0	0	0	0.128191	OK
ENST00000472414.1	-	-	CUFF.120	-	-	chr1:6637300-6645112	725	0	0	0	0.477704	OK
ENST00000426784.1	-	-	CUFF.120	-	-	chr1:6645799-6701802	975	0	0	0	0.327417	OK
ENST00000473993.5	-	-	CUFF.120	-	-	chr1:6645875-6701822	755	0	0	0	0.452765	OK
ENST00000469318.5	-	-	CUFF.120	-	-	chr1:6652913-6668210	355	0	0	0	1.48014	OK
ENST00000485073.5	-	-	CUFF.120	-	-	chr1:6653808-6701804	613	0	0	0	0.601349	OK
ENST00000460594.5	-	-	CUFF.120	-	-	chr1:6654107-6701823	581	0	0	0	0.649346	OK
ENST00000465911.1	-	-	CUFF.120	-	-	chr1:6670460-6701819	745	0	0	0	0.460784	OK
ENST00000054666.11	-	-	CUFF.72	-	-	chr1:7771295-7781432	2178	9.72203	9.13872	7.38163	10.8958	OK
CUFF.72.2	-	-	CUFF.72	-	-	chr1:7772371-7781432	2915	2.22223	2.0889	1.28159	2.89621	OK
ENST00000470357.1	-	-	CUFF.72	-	-	chr1:7772706-7779806	954	0	0	0	0.336304	OK
ENST00000487194.1	-	-	CUFF.72	-	-	chr1:7777096-7778169	274	0	0	0	2.65756	OK
CUFF.72.5	-	-	CUFF.72	-	-	chr1:7777487-7781432	2489	2.32332	2.18393	1.28654	3.08132	OK
ENST00000602406.1	-	-	ENSG00000269925.1	-	-	chr1:7776382-7776775	393	2.5881	2.43977	0	4.88072	OK
ENST00000377541.5	-	-	CUFF.83	-	-	chr1:7784319-7803958	1524	0	0	0	0.193638	OK
CUFF.83.4	-	-	CUFF.83	-	-	chr1:7784319-7845177	6315	0.939381	0.882803	0.540133	1.22547	OK
CUFF.83.2	-	-	CUFF.83	-	-	chr1:7784319-7845177	6312	1.54353	1.45056	1.03698	1.86414	OK
CUFF.83.1	-	-	CUFF.83	-	-	chr1:7784319-7845177	6336	0	0	0	0.0422672	OK
CUFF.83.5	-	-	CUFF.83	-	-	chr1:7784319-7845177	6333	0	0	0	0.0422878	OK
ENST00000613533.4	-	-	CUFF.83	-	-	chr1:7784428-7845176	6318	0	0	0	0.0423912	OK
ENST00000614998.4	-	-	CUFF.83	-	-	chr1:7784428-7845176	6261	0	0	0	0.0427885	OK
ENST00000377532.7	-	-	CUFF.83	-	-	chr1:7784653-7845177	6279	0	0	0	0.0426623	OK
ENST00000361923.2	-	-	CUFF.83	-	-	chr1:7784702-7845177	6203	0	0	0	0.0432006	OK
ENST00000473653.1	-	-	CUFF.83	-	-	chr1:7785522-7788338	523	0	0	0	0.759099	OK
ENST00000602883.1	-	-	CUFF.83	-	-	chr1:7787321-7788570	1249	0	0	0	0.243468	OK
ENST00000463106.1	-	-	CUFF.83	-	-	chr1:7803050-7810347	715	0	0	0	0.363891	OK
ENST00000494684.1	-	-	CUFF.83	-	-	chr1:7836807-7842884	555	0	0	0	0.694361	OK
ENST00000451646.1	-	-	CUFF.84	-	-	chr1:7810241-7827342	830	0	0	0	0.400495	OK
ENST00000377516.6	-	-	CUFF.85	-	-	chr1:7843082-7853512	1601	0	0	0	0.183143	OK
ENST00000361696.9	-	-	CUFF.85	-	-	chr1:7847613-7853035	559	0	0	0	0.465442	OK
ENST00000054668.5	-	-	CUFF.85	-	-	chr1:7847765-7853431	420	0	0	0	0.619482	OK
ENST00000490738.5	-	-	CUFF.122	-	-	chr1:6785453-6872053	538	0	0	0	0.727317	OK
ENST00000303635.12	-	-	CUFF.122	-	-	chr1:6785453-7769706	8314	2.08484	1.989	1.55274	2.42526	OK
ENST00000476163.5	-	-	CUFF.122	-	-	chr1:6785463-6888201	863	0	0	0	0.381135	OK
ENST00000473578.5	-	-	CUFF.122	-	-	chr1:6785479-6872038	567	34.6409	33.0485	26.0886	40.0083	OK
ENST00000557126.5	-	-	CUFF.122	-	-	chr1:6785490-6887865	486	0	0	0	0.850756	OK
ENST00000467404.6	-	-	CUFF.122	-	-	chr1:6785517-6872019	546	0	0	0	0.711428	OK
ENST00000461311.1	-	-	CUFF.122	-	-	chr1:6785551-6887787	431	0	0	0	1.03649	OK
ENST00000486138.1	-	-	CUFF.122	-	-	chr1:6806987-6871858	392	0	0	0	1.22558	OK
ENST00000482934.1	-	-	CUFF.122	-	-	chr1:6825109-6888188	743	0	0	0	0.462422	OK
ENST00000470648.5	-	-	CUFF.122	-	-	chr1:6853047-6888193	766	0	0	0	0.444261	OK
ENST00000461580.5	-	-	CUFF.122	-	-	chr1:6853051-6888150	826	0	0	0	0.402976	OK
ENST00000472283.1	-	-	CUFF.122	-	-	chr1:6853094-6872045	384	0	0	0	1.27306	OK
ENST00000467267.1	-	-	CUFF.122	-	-	chr1:6874055-6887842	664	0	0	0	0.537954	OK
ENST00000495233.5	-	-	CUFF.122	-	-	chr1:7736407-7767856	3247	5.5013	5.2484	4.0851	6.41171	OK
ENST00000490905.5	-	-	CUFF.122	-	-	chr1:7744913-7767856	2053	0	0	0	0.138938	OK
ENST00000476864.1	-	-	CUFF.122	-	-	chr1:7744960-7766522	714	0	0	0	0.487551	OK
CUFF.122.17	-	-	CUFF.122	-	-	chr1:7766190-7769706	3516	8.93971	8.52875	7.18905	9.86845	OK
ENST00000433407.1	-	-	ENSG00000227950.1	-	-	chr1:6834332-6834618	286	0	0	0	0	OK
ENST00000456701.1	-	-	ENSG00000237365.1	-	-	chr1:7008375-7014279	349	0	0	0	0	OK
ENST00000384328.1	-	-	ENSG00000207056.1	-	-	chr1:7219359-7219524	165	0	0	0	0	OK
ENST00000427317.1	-	-	ENSG00000237402.1	-	-	chr1:7368941-7370270	365	0	0	0	0	OK
ENST00000618051.1	-	-	ENSG00000237728.2	-	-	chr1:7382486-7389754	433	0	0	0	0	OK
ENST00000411708.1	-	-	ENSG00000237728.2	-	-	chr1:7388182-7389419	391	0	0	0	0	OK
ENST00000440032.1	-	-	ENSG00000225126.1	-	-	chr1:7441095-7441554	361	0	0	0	0	OK
ENST00000602640.1	-	-	CUFF.123	-	-	chr1:7693123-7694844	1721	0	0	0	0.168878	OK
CUFF.123.2	-	-	CUFF.123	-	-	chr1:7693123-7703950	2625	2.56347	2.40265	1.60166	3.20364	OK
CUFF.123.3	-	-	CUFF.123	-	-	chr1:7699314-7703950	3267	6.6934	6.27348	5.17767	7.36928	OK
ENST00000602916.1	-	-	CUFF.123	-	-	chr1:7700703-7700970	267	0	0	0	2.84525	OK
CUFF.124.1	-	-	CUFF.124	-	-	chr1:7695208-7695826	618	3.1851	2.97241	1.05316	4.89166	OK
CUFF.125.1	-	-	CUFF.125	-	-	chr1:7696283-7698081	1798	2.5673	2.41259	1.53164	3.29355	OK
ENST00000602973.1	-	-	ENSG00000270035.1	-	-	chr1:7698302-7698872	570	3.57461	3.3383	1.1828	5.4938	OK
CUFF.126.1	-	-	CUFF.126	-	-	chr1:7705758-7706665	907	2.09041	1.96931	0.781772	3.15685	OK
CUFF.129.1	-	-	CUFF.129	-	-	chr1:7707553-7709341	1788	2.42092	2.26576	1.40938	3.12214	OK
CUFF.130.1	-	-	CUFF.130	-	-	chr1:7710518-7711676	1158	2.40781	2.2621	1.16482	3.35939	OK
CUFF.131.1	-	-	CUFF.131	-	-	chr1:7748326-7749380	1054	2.52618	2.38248	1.19124	3.57372	OK
CUFF.132.1	-	-	CUFF.132	-	-	chr1:7750259-7750966	707	4.47545	4.19927	2.16232	6.23621	OK
CUFF.133.1	-	-	CUFF.133	-	-	chr1:7753732-7754649	917	3.00957	2.82557	1.41278	4.23835	OK
CUFF.134.1	-	-	CUFF.134	-	-	chr1:7757523-7758908	1385	2.409	2.2678	1.27805	3.25756	OK
CUFF.135.1	-	-	CUFF.135	-	-	chr1:7759025-7760115	1090	3.19133	3.00325	1.69253	4.31398	OK
ENST00000424689.1	-	-	ENSG00000233645.1	-	-	chr1:8218189-8220529	477	0	0	0	0	OK
ENST00000453364.1	-	-	ENSG00000229305.1	-	-	chr1:8189823-8192770	1075	0	0	0	0	OK
ENST00000445300.1	-	-	ENSG00000238290.1	-	-	chr1:8026737-8122702	2044	0.0735116	0.0698044	0	0.209413	OK
ENST00000399343.2	-	-	ENSG00000232848.1	-	-	chr1:8057244-8058463	800	0	0	0	0	OK
ENST00000641354.1	-	-	CUFF.78	-	-	chr1:7991133-8005312	2101	0	0	0	0.123837	OK
ENST00000642135.1	-	-	CUFF.78	-	-	chr1:7999539-8002961	2236	0	0	0	0.126569	OK
ENST00000641100.1	-	-	ENSG00000284716.1	-	-	chr1:7998186-7999934	1043	0	0	0	0.249456	OK
ENST00000474874.5	-	-	CUFF.79	-	-	chr1:8004403-8026283	479	0	0	0	0.870634	OK
CUFF.79.2	-	-	CUFF.79	-	-	chr1:8011726-8026309	4008	3.10412	2.91202	2.07122	3.75281	OK
ENST00000377482.10	-	-	CUFF.79	-	-	chr1:8011726-8026309	3097	13.2328	12.4139	10.6818	14.1459	OK
ENST00000467067.1	-	-	CUFF.79	-	-	chr1:8013426-8015633	2097	0	0	0	0.135748	OK
ENST00000469499.5	-	-	CUFF.79	-	-	chr1:8013738-8026296	995	0	0	0	0.319379	OK
ENST00000487559.1	-	-	CUFF.79	-	-	chr1:8014039-8026296	787	0	0	0	0.428883	OK
CUFF.80.1	-	-	CUFF.80	-	-	chr1:8017084-8018298	1214	2.01325	1.88784	0.904008	2.87167	OK
ENST00000516168.1	-	-	ENSG00000251977.1	-	-	chr1:8292156-8292263	107	0	0	0	0	OK
ENST00000670361.1	-	-	ENSG00000227634.3	-	-	chr1:8201517-8215207	683	0	0	0	0	OK
ENST00000635451.1	-	-	ENSG00000227634.3	-	-	chr1:8202428-8215210	896	0	0	0	0	OK
ENST00000452982.1	-	-	ENSG00000227634.3	-	-	chr1:8208671-8215210	497	0	0	0	0	OK
ENST00000364105.1	-	-	ENSG00000200975.1	-	-	chr1:8206433-8206597	164	0	0	0	0	OK
ENST00000471889.5	-	-	CUFF.86	-	-	chr1:8317825-8344165	2784	0	0	0	0.0999298	OK
CUFF.86.2	-	-	CUFF.86	-	-	chr1:8317825-8344167	2717	0.646649	0.605105	0.194828	1.01538	OK
ENST00000289877.8	-	-	CUFF.86	-	-	chr1:8324329-8344167	2401	0.31715	0.296774	0	0.66597	OK
CUFF.86.5	-	-	CUFF.86	-	-	chr1:8330137-8340114	1752	1.83294	1.71518	0.871057	2.55931	OK
ENST00000497660.5	-	-	CUFF.86	-	-	chr1:8330137-8344157	1747	0	0	0	0.166075	OK
ENST00000481265.1	-	-	CUFF.86	-	-	chr1:8330427-8336109	694	0	0	0	0.506535	OK
CUFF.86.7	-	-	CUFF.86	-	-	chr1:8343704-8344167	463	3.15193	2.94944	0.165251	5.73362	OK
ENST00000516445.1	-	-	ENSG00000252254.1	-	-	chr1:8328066-8328179	113	0	0	0	0	OK
ENST00000493373.5	-	-	CUFF.77	-	-	chr1:7954290-7985052	624	71.5293	67.0265	56.4542	77.5988	OK
ENST00000460192.5	-	-	CUFF.77	-	-	chr1:7961662-7971048	567	0	0	0	0.672835	OK
ENST00000493678.5	-	-	CUFF.77	-	-	chr1:7961691-7985505	1088	13.1833	12.3534	8.84608	15.8607	OK
ENST00000377493.9	-	-	CUFF.77	-	-	chr1:7961700-7985281	795	0	0	0	0.423301	OK
ENST00000338639.10	-	-	CUFF.77	-	-	chr1:7961710-7985505	1127	31.7102	29.714	24.6911	34.737	OK
ENST00000465354.5	-	-	CUFF.77	-	-	chr1:7961747-7971521	949	0	0	0	0.338492	OK
ENST00000377491.5	-	-	CUFF.77	-	-	chr1:7961893-7985250	977	0	0	0	0.326595	OK
ENST00000377488.5	-	-	CUFF.77	-	-	chr1:7961968-7985111	783	0	0	0	0.431729	OK
ENST00000497113.1	-	-	CUFF.77	-	-	chr1:7962766-7971957	670	0	0	0	0.531362	OK
ENST00000469225.1	-	-	CUFF.77	-	-	chr1:7965350-7985282	711	0	0	0	0.490307	OK
ENST00000363474.1	-	-	ENSG00000200344.1	-	-	chr1:7982880-7982983	103	0	0	0	0	OK
ENST00000645284.1	-	-	CUFF.89	-	-	chr1:6424775-6460944	3543	0	0	0	0.0773741	OK
ENST00000636330.1	-	-	CUFF.89	-	-	chr1:6424787-6456671	4731	0	0	0	0.0571747	OK
ENST00000633651.1	-	-	CUFF.89	-	-	chr1:6437299-6440797	566	0	0	0	0.459686	OK
ENST00000632142.1	-	-	CUFF.89	-	-	chr1:6437567-6440822	564	0	0	0	0.461316	OK
ENST00000418286.1	-	-	CUFF.89	-	-	chr1:6440377-6445757	641	0	0	0	0.405901	OK
ENST00000632803.1	-	-	CUFF.89	-	-	chr1:6447330-6449056	455	0	0	0	0.571829	OK
ENST00000632593.1	-	-	CUFF.89	-	-	chr1:6447350-6449037	506	0	0	0	0.514194	OK
ENST00000416731.5	-	-	CUFF.89	-	-	chr1:6448042-6460398	1339	0	0	0	0.194311	OK
ENST00000461727.6	-	-	CUFF.89	-	-	chr1:6448042-6460399	1339	0	0	0	0.194311	OK
ENST00000475228.6	-	-	CUFF.89	-	-	chr1:6448466-6460052	813	0	0	0	0.320027	OK
ENST00000478323.1	-	-	CUFF.89	-	-	chr1:6448519-6448958	270	0	0	0	0.963638	OK
ENST00000633239.1	-	-	CUFF.89	-	-	chr1:6449054-6460926	1494	0	0	0	0.174151	OK
ENST00000475479.2	-	-	CUFF.89	-	-	chr1:6450373-6451949	360	0	0	0	0.722728	OK
ENST00000636644.1	-	-	CUFF.89	-	-	chr1:6451316-6457263	544	0	0	0	0.478276	OK
ENST00000434576.2	-	-	CUFF.89	-	-	chr1:6451657-6461367	747	0	0	0	0.459158	OK
ENST00000477679.2	-	-	CUFF.89	-	-	chr1:6451716-6460405	879	0	0	0	0.295998	OK
ENST00000468561.2	-	-	CUFF.89	-	-	chr1:6460507-6461367	661	0	0	0	0.541311	OK
ENST00000419034.1	-	-	ENSG00000231868.1	-	-	chr1:6443033-6447006	351	0	0	0	0.74126	OK
ENST00000647810.1	-	-	CUFF.90	-	-	chr1:6460785-6465470	1770	0	0	0	0.163673	OK
CUFF.90.1	-	-	CUFF.90	-	-	chr1:6460785-6491700	7518	2.52089	2.36314	1.85421	2.87206	OK
ENST00000473343.5	-	-	CUFF.90	-	-	chr1:6461150-6463622	1591	5.9613	5.58824	3.79421	7.38228	OK
ENST00000513135.5	-	-	CUFF.90	-	-	chr1:6461150-6466099	3483	2.77974	2.60579	1.87098	3.3406	OK
ENST00000480393.5	-	-	CUFF.90	-	-	chr1:6461150-6466175	1706	0	0	0	0.170538	OK
ENST00000485036.5	-	-	CUFF.90	-	-	chr1:6461150-6466175	1726	0	0	0	0.168332	OK
ENST00000377782.7	-	-	CUFF.90	-	-	chr1:6461150-6466175	1632	0	0	0	0.179232	OK
ENST00000356876.7	-	-	CUFF.90	-	-	chr1:6461150-6466195	1625	0	0	0	0.1801	OK
ENST00000351959.9	-	-	CUFF.90	-	-	chr1:6461203-6466175	1441	0	0	0	0.206387	OK
ENST00000351748.7	-	-	CUFF.90	-	-	chr1:6461433-6466107	705	0	0	0	0.495915	OK
ENST00000502730.5	-	-	CUFF.90	-	-	chr1:6461433-6466107	838	0	0	0	0.395623	OK
ENST00000502588.5	-	-	CUFF.90	-	-	chr1:6461433-6466107	952	0	0	0	0.337176	OK
ENST00000510563.5	-	-	CUFF.90	-	-	chr1:6461433-6466107	1087	0	0	0	0.286971	OK
ENST00000348333.7	-	-	CUFF.90	-	-	chr1:6461433-6466107	1119	0	0	0	0.277187	OK
ENST00000414040.6	-	-	CUFF.90	-	-	chr1:6461433-6466107	1198	0	0	0	0.255669	OK
ENST00000453260.6	-	-	CUFF.90	-	-	chr1:6461479-6463347	984	0	0	0	0.32375	OK
ENST00000475730.5	-	-	CUFF.90	-	-	chr1:6461755-6462607	477	0	0	0	0.876485	OK
ENST00000469691.5	-	-	CUFF.90	-	-	chr1:6461993-6465272	801	0	0	0	0.419208	OK
ENST00000481401.5	-	-	CUFF.90	-	-	chr1:6462636-6465630	764	0	0	0	0.445784	OK
ENST00000461703.6	-	-	CUFF.90	-	-	chr1:6463535-6466107	567	0	0	0	0.672835	OK
ENST00000453341.1	-	-	CUFF.90	-	-	chr1:6464110-6466099	798	0	0	0	0.421245	OK
ENST00000515145.1	-	-	CUFF.90	-	-	chr1:6464566-6465858	572	0	0	0	0.664254	OK
ENST00000489097.5	-	-	CUFF.90	-	-	chr1:6466091-6477588	4968	0	0	0	0.0543444	OK
ENST00000535355.5	-	-	CUFF.90	-	-	chr1:6466091-6485469	4725	0	0	0	0.0572502	OK
ENST00000400913.5	-	-	CUFF.90	-	-	chr1:6466091-6485954	4698	0	0	0	0.0575924	OK
ENST00000340850.9	-	-	CUFF.90	-	-	chr1:6466091-6490580	4715	0	0	0	0.0573765	OK
ENST00000537245.5	-	-	CUFF.90	-	-	chr1:6466091-6497096	4794	0	0	0	0.056394	OK
ENST00000377748.5	-	-	CUFF.90	-	-	chr1:6466091-6520009	5221	0	0	0	0.0516168	OK
ENST00000673471.1	-	-	CUFF.90	-	-	chr1:6466505-6506158	4375	0	0	0	0.0620271	OK
ENST00000487949.4	-	-	CUFF.90	-	-	chr1:6467121-6471583	2664	0	0	0	0.104758	OK
ENST00000377725.5	-	-	CUFF.90	-	-	chr1:6467121-6490570	3475	0	0	0	0.0789711	OK
ENST00000377728.7	-	-	CUFF.90	-	-	chr1:6467121-6491700	3613	0	0	0	0.0757963	OK
ENST00000377732.5	-	-	CUFF.90	-	-	chr1:6467121-6496696	3753	0	0	0	0.0728261	OK
ENST00000400915.7	-	-	CUFF.90	-	-	chr1:6467121-6497390	3697	3.98411	3.73479	2.82263	4.64695	OK
ENST00000377740.4	-	-	CUFF.90	-	-	chr1:6467121-6520061	3550	0	0	0	0.0772134	OK
ENST00000585139.1	-	-	ENSG00000265392.1	-	-	chr1:6429833-6429896	63	0	0	0	0	OK
ENST00000364855.1	-	-	ENSG00000201725.1	-	-	chr1:8883426-8883533	107	0	0	0	0	OK
ENST00000424862.2	-	-	ENSG00000232208.2	-	-	chr1:8907392-8907744	352	0	0	0	0	OK
ENST00000425872.1	-	-	ENSG00000238249.2	-	-	chr1:8893408-8894151	743	0	0	0	0	OK
ENST00000431968.2	-	-	ENSG00000232663.2	-	-	chr1:8909741-8909904	163	0	0	0	0	OK
ENST00000549778.5	-	-	ENSG00000131686.15	-	-	chr1:8945866-8967745	582	0	0	0	0	OK
ENST00000476083.1	-	-	ENSG00000131686.15	-	-	chr1:8945867-8974874	787	0	0	0	0	OK
ENST00000377443.7	-	-	ENSG00000131686.15	-	-	chr1:8945867-8975092	1334	0	0	0	0	OK
ENST00000480186.7	-	-	ENSG00000131686.15	-	-	chr1:8945881-8952651	1493	0	0	0	0	OK
ENST00000377436.6	-	-	ENSG00000131686.15	-	-	chr1:8945886-8974444	942	0	0	0	0	OK
ENST00000377442.3	-	-	ENSG00000131686.15	-	-	chr1:8945886-8974704	747	0	0	0	0	OK
ENST00000400906.1	-	-	ENSG00000197241.3	-	-	chr1:9003299-9026345	1539	0	0	0	0	OK
ENST00000583026.2	-	-	ENSG00000265141.2	-	-	chr1:8979575-8979874	299	0	0	0	0	OK
CUFF.88.2	-	-	CUFF.88	-	-	chr1:9100304-9129102	5002	0.446735	0.43169	0.207706	0.655673	OK
ENST00000377411.5	-	-	CUFF.88	-	-	chr1:9100304-9129102	5197	0	0	0	0.0518637	OK
ENST00000465853.1	-	-	CUFF.88	-	-	chr1:9104531-9111370	198	0	0	0	1.31405	OK
ENST00000466131.1	-	-	CUFF.88	-	-	chr1:9111168-9128781	458	0	0	0	0.936221	OK
ENST00000262450.8	-	-	CUFF.172	-	-	chr1:6101786-6180321	9850	0	0	0	0.0269071	OK
ENST00000475121.1	-	-	CUFF.172	-	-	chr1:6105080-6106772	558	0	0	0	0.466276	OK
ENST00000462991.5	-	-	CUFF.172	-	-	chr1:6105080-6144104	4396	0	0	0	0.0617182	OK
ENST00000377999.5	-	-	CUFF.172	-	-	chr1:6105082-6131739	3044	0	0	0	0.0908568	OK
ENST00000496404.1	-	-	CUFF.172	-	-	chr1:6105090-6180023	4966	0	0	0	0.0543672	OK
ENST00000491020.1	-	-	CUFF.172	-	-	chr1:6125533-6128542	646	0	0	0	0.558746	OK
ENST00000484532.6	-	-	CUFF.172	-	-	chr1:6159429-6197757	663	0	0	0	0.539068	OK
ENST00000234875.9	-	-	CUFF.172	-	-	chr1:6185019-6199595	2061	90.438	84.8754	78.6436	91.1072	OK
ENST00000480661.1	-	-	CUFF.172	-	-	chr1:6186574-6199563	2279	0	0	0	0.123976	OK
ENST00000497965.5	-	-	CUFF.172	-	-	chr1:6186614-6200842	786	0	0	0	0.429591	OK
ENST00000471204.5	-	-	CUFF.172	-	-	chr1:6186691-6209244	524	0	0	0	0.756894	OK
ENST00000465387.5	-	-	CUFF.172	-	-	chr1:6186722-6199553	508	202.483	190.028	168.685	211.372	OK
ENST00000462296.5	-	-	CUFF.172	-	-	chr1:6192926-6203494	600	0	0	0	0.619967	OK
ENST00000465335.1	-	-	CUFF.172	-	-	chr1:6192929-6209389	806	0	0	0	0.415858	OK
ENST00000455744.1	-	-	ENSG00000226944.1	-	-	chr1:6204839-6205780	378	0	0	0	0.688313	OK
ENST00000343813.10	-	-	CUFF.173	-	-	chr1:6221192-6235964	4795	13.2233	12.4099	11.1095	13.7104	OK
ENST00000495791.1	-	-	CUFF.173	-	-	chr1:6221897-6223502	328	0	0	0	1.74169	OK
ENST00000489498.5	-	-	CUFF.173	-	-	chr1:6223490-6235972	2612	0	0	0	0.106998	OK
ENST00000474756.1	-	-	CUFF.173	-	-	chr1:6224598-6235972	1227	0	0	0	0.248585	OK
ENST00000466994.5	-	-	CUFF.174	-	-	chr1:6205474-6208307	1854	0	0	0	0.155458	OK
ENST00000377939.5	-	-	CUFF.174	-	-	chr1:6206118-6221299	3981	0	0	0	0.0684573	OK
ENST00000484435.1	-	-	CUFF.174	-	-	chr1:6206128-6207564	551	0	0	0	0.4722	OK
ENST00000485539.5	-	-	CUFF.174	-	-	chr1:6208617-6210900	1413	0	0	0	0.184135	OK
ENST00000496676.5	-	-	CUFF.174	-	-	chr1:6208859-6220805	3020	0	0	0	0.0916247	OK
ENST00000463453.1	-	-	CUFF.174	-	-	chr1:6210901-6212053	266	0	0	0	0.978129	OK
ENST00000496329.1	-	-	CUFF.174	-	-	chr1:6210937-6211916	231	0	0	0	1.12633	OK
ENST00000492476.1	-	-	CUFF.174	-	-	chr1:6211034-6212836	612	0	0	0	0.425134	OK
ENST00000483336.1	-	-	CUFF.174	-	-	chr1:6212737-6219343	473	0	0	0	0.888422	OK
ENST00000650463.1	-	-	CUFF.175	-	-	chr1:6234691-6239408	2040	0	0	0	0.139909	OK
ENST00000441724.1	-	-	CUFF.175	-	-	chr1:6236239-6238940	1138	0	0	0	0.271688	OK
ENST00000429480.2	-	-	CUFF.175	-	-	chr1:6237770-6239444	1302	0	0	0	0.231964	OK
ENST00000641006.1	-	-	ENSG00000284652.1	-	-	chr1:9421097-9422862	1765	0	0	0	0	OK
ENST00000441033.1	-	-	ENSG00000235263.1	-	-	chr1:9501091-9503471	708	0	0	0	0	OK
ENST00000377424.9	-	-	CUFF.87	-	-	chr1:9035105-9069635	4085	0.0358547	0.033317	0	0.127552	OK
ENST00000487492.1	-	-	CUFF.87	-	-	chr1:9038430-9039895	522	0	0	0	0.498433	OK
ENST00000377414.7	-	-	CUFF.87	-	-	chr1:9040079-9069604	2344	0	0	0	0.110999	OK
ENST00000484798.5	-	-	CUFF.87	-	-	chr1:9041784-9071727	684	0	0	0	0.380383	OK
ENST00000474145.5	-	-	CUFF.87	-	-	chr1:9041784-9072265	846	0	0	0	0.307544	OK
ENST00000479813.5	-	-	CUFF.87	-	-	chr1:9041784-9073122	758	0	0	0	0.343248	OK
ENST00000486632.5	-	-	CUFF.87	-	-	chr1:9041784-9088478	889	0	0	0	0.292668	OK
ENST00000487835.5	-	-	CUFF.87	-	-	chr1:9041857-9088457	755	0	0	0	0.344612	OK
ENST00000464985.5	-	-	CUFF.87	-	-	chr1:9047610-9088443	676	0	0	0	0.384885	OK
ENST00000473209.1	-	-	CUFF.87	-	-	chr1:9057497-9069851	455	0	0	0	0.571829	OK
ENST00000516595.1	-	-	ENSG00000252404.1	-	-	chr1:9082695-9082879	184	0	0	0	0	OK
ENST00000328089.11	-	-	CUFF.96	-	-	chr1:9292893-9369532	3106	0.428151	0.399751	0.103641	0.69586	OK
ENST00000450402.1	-	-	CUFF.96	-	-	chr1:9294527-9356497	822	1.52219	1.42122	0.195823	2.64661	OK
ENST00000357898.3	-	-	CUFF.96	-	-	chr1:9351430-9367863	1439	0	0	0	0.206715	OK
ENST00000377399.2	-	-	CUFF.96	-	-	chr1:9355706-9367575	1007	0	0	0	0.314742	OK
ENST00000635687.1	-	-	CUFF.91	-	-	chr1:9148010-9182392	4211	6.07955	5.7503	4.84658	6.65401	OK
ENST00000385130.1	-	-	CUFF.91	-	-	chr1:9151667-9151777	110	0	0	0	2.36529	OK
ENST00000635405.2	-	-	CUFF.91	-	-	chr1:9179630-9198703	4457	0	0	0	0.0608378	OK
ENST00000437157.3	-	-	CUFF.91	-	-	chr1:9182006-9183750	409	0	0	0	1.13541	OK
ENST00000632503.1	-	-	CUFF.91	-	-	chr1:9197142-9198906	1764	0	0	0	0.164293	OK
ENST00000635271.1	-	-	CUFF.92	-	-	chr1:9182003-9196284	888	0	0	0	0.36767	OK
ENST00000412639.3	-	-	CUFF.92	-	-	chr1:9182163-9192089	1025	5.1842	4.90344	3.13391	6.67297	OK
ENST00000664915.1	-	-	CUFF.92	-	-	chr1:9182164-9192094	1114	0	0	0	0.278672	OK
ENST00000657715.1	-	-	CUFF.92	-	-	chr1:9182177-9192089	1265	0	0	0	0.239876	OK
ENST00000665148.1	-	-	CUFF.92	-	-	chr1:9182213-9185386	488	0	0	0	0.845241	OK
ENST00000634966.2	-	-	CUFF.92	-	-	chr1:9191037-9192089	784	0	0	0	0.431014	OK
ENST00000377403.6	-	-	CUFF.94	-	-	chr1:9234774-9271337	9146	4.44647	4.16896	3.59074	4.74718	OK
ENST00000602477.1	-	-	CUFF.94	-	-	chr1:9239843-9267898	5590	0	0	0	0.0480959	OK
CUFF.94.3	-	-	CUFF.94	-	-	chr1:9261918-9271337	8239	1.56726	1.46945	1.05599	1.88291	OK
ENST00000495451.1	-	-	CUFF.94	-	-	chr1:9265529-9271337	2701	0	0	0	0.10322	OK
CUFF.95.1	-	-	CUFF.95	-	-	chr1:9262864-9267900	5036	1.64752	1.5447	1.00454	2.08485	OK
CUFF.93.2	-	-	CUFF.93	-	-	chr1:9425093-9428916	2363	0.827892	0.77483	0.328807	1.22085	OK
ENST00000641325.1	-	-	CUFF.93	-	-	chr1:9425093-9429075	2442	0	0	0	0.115041	OK
ENST00000641940.1	-	-	CUFF.93	-	-	chr1:9426648-9440564	839	0	0	0	0.395023	OK
ENST00000641507.1	-	-	CUFF.93	-	-	chr1:9426974-9428916	482	0	0	0	0.539797	OK
ENST00000517147.1	-	-	ENSG00000252956.1	-	-	chr1:9437668-9437778	110	0	0	0	0	OK
CUFF.97.2	-	-	CUFF.97	-	-	chr1:9539464-9585173	3764	0.87379	0.819471	0.362539	1.2764	OK
ENST00000302692.7	-	-	CUFF.97	-	-	chr1:9539464-9585173	3865	2.12424	1.99218	1.37696	2.60741	OK
ENST00000435277.1	-	-	ENSG00000231181.1	-	-	chr1:9576426-9576985	559	0.734084	0.687035	0	1.66	OK
CUFF.101.1	-	-	CUFF.101	-	-	chr1:9588765-9614877	3888	1.23576	1.15937	0.618788	1.69996	OK
CUFF.101.2	-	-	CUFF.101	-	-	chr1:9588765-9614877	3889	1.89823	1.78089	1.1495	2.41229	OK
ENST00000340381.11	-	-	CUFF.101	-	-	chr1:9588910-9614877	3815	0	0	0	0.0715838	OK
ENST00000340305.9	-	-	CUFF.101	-	-	chr1:9588921-9604954	3851	1.50937	1.41607	0.784725	2.04741	OK
CUFF.101.5	-	-	CUFF.101	-	-	chr1:9595787-9604954	3831	2.28321	2.14208	1.39029	2.89386	OK
ENST00000416541.5	-	-	CUFF.101	-	-	chr1:9596896-9614873	3447	0	0	0	0.079648	OK
ENST00000510900.1	-	-	CUFF.101	-	-	chr1:9606213-9607685	554	0	0	0	0.696217	OK
CUFF.101.8	-	-	CUFF.101	-	-	chr1:9607390-9614877	2801	2.65193	2.488	1.65736	3.31865	OK
ENST00000508400.1	-	-	CUFF.101	-	-	chr1:9607727-9613247	893	0	0	0	0.365091	OK
ENST00000639753.1	-	-	ENSG00000280113.2	-	-	chr1:9826288-9828271	1983	0	0	0	0.144333	OK
ENST00000623863.1	-	-	ENSG00000280113.2	-	-	chr1:9827609-9828258	649	0.296595	0.277585	0	1.06271	OK
ENST00000315901.4	-	-	CUFF.108	-	-	chr1:9997205-10016020	861	0	0	0	0.382255	OK
ENST00000294435.8	-	-	CUFF.108	-	-	chr1:9997227-10016021	625	2.4873	2.34051	0.585127	4.09589	OK
ENST00000377263.6	-	-	CUFF.106	-	-	chr1:9848275-9910269	3006	0	0	0	0.0920787	OK
CUFF.106.1	-	-	CUFF.106	-	-	chr1:9848275-9910368	3071	9.91341	9.28726	7.74657	10.828	OK
ENST00000400904.7	-	-	CUFF.106	-	-	chr1:9850108-9910336	1206	0	0	0	0.253675	OK
ENST00000377258.5	-	-	CUFF.106	-	-	chr1:9850449-9893237	852	0	0	0	0.387377	OK
ENST00000377256.1	-	-	CUFF.106	-	-	chr1:9850658-9878176	451	0	0	0	0.96032	OK
CUFF.107.1	-	-	CUFF.107	-	-	chr1:9848311-9850772	2461	11.2419	10.5318	8.66421	12.3994	OK
ENST00000454104.1	-	-	CUFF.107	-	-	chr1:9848317-9850154	424	0	0	0	1.06606	OK
ENST00000648956.1	-	-	ENSG00000285701.1	-	-	chr1:9900613-9908034	762	0	0	0	0	OK
ENST00000234590.10	-	-	CUFF.171	-	-	chr1:8860999-8878686	1781	197.487	185.223	174.279	196.167	OK
ENST00000464920.2	-	-	CUFF.171	-	-	chr1:8861001-8871576	2548	0	0	0	0.10989	OK
ENST00000647408.1	-	-	CUFF.171	-	-	chr1:8861001-8878689	1782	0	0	0	0.162446	OK
ENST00000646370.2	-	-	CUFF.171	-	-	chr1:8861006-8878690	1837	0	0	0	0.157053	OK
ENST00000645609.1	-	-	CUFF.171	-	-	chr1:8863113-8879092	1819	0	0	0	0.158778	OK
ENST00000645600.1	-	-	CUFF.171	-	-	chr1:8866008-8871944	605	0	0	0	0.612672	OK
ENST00000497492.1	-	-	CUFF.171	-	-	chr1:8866360-8878267	647	0	0	0	0.557549	OK
ENST00000646660.1	-	-	CUFF.171	-	-	chr1:8866431-8878032	581	0	0	0	0.649346	OK
ENST00000646680.1	-	-	CUFF.171	-	-	chr1:8866479-8878720	557	0	0	0	0.690678	OK
ENST00000646906.1	-	-	CUFF.171	-	-	chr1:8867183-8878033	548	0	0	0	0.707563	OK
ENST00000646156.1	-	-	CUFF.171	-	-	chr1:8868026-8878720	622	0	0	0	0.5891	OK
ENST00000643438.1	-	-	CUFF.171	-	-	chr1:8868047-8878646	569	0	0	0	0.669376	OK
ENST00000489867.2	-	-	CUFF.171	-	-	chr1:8868048-8879190	637	0	0	0	0.569755	OK
ENST00000486051.5	-	-	CUFF.171	-	-	chr1:8870171-8878688	536	0	0	0	0.731401	OK
ENST00000492343.2	-	-	CUFF.171	-	-	chr1:8870946-8878692	1247	0	0	0	0.243924	OK
ENST00000414948.1	-	-	CUFF.171	-	-	chr1:8875787-8878007	744	0	0	0	0.461601	OK
ENST00000442636.1	-	-	ENSG00000230679.1	-	-	chr1:8878834-8879894	456	0	0	0	0.942983	OK
ENST00000618792.1	-	-	ENSG00000274258.1	-	-	chr1:8866501-8866590	89	0	0	0	0	OK
ENST00000488540.5	-	-	CUFF.114	-	-	chr1:9922112-9935620	652	0	0	0	0.551639	OK
ENST00000377223.6	-	-	CUFF.114	-	-	chr1:9926292-9943391	4989	3.337	3.13603	2.35381	3.91824	OK
CUFF.114.3	-	-	CUFF.114	-	-	chr1:9926292-9943407	4905	5.43295	5.10574	4.18097	6.03051	OK
ENST00000400903.6	-	-	CUFF.114	-	-	chr1:9929719-9942768	1405	0	0	0	0.212454	OK
ENST00000377213.1	-	-	CUFF.114	-	-	chr1:9930252-9943407	945	12.2471	11.5095	8.08987	14.9291	OK
ENST00000471853.1	-	-	CUFF.114	-	-	chr1:9930260-9932180	487	0	0	0	0.84799	OK
ENST00000445884.1	-	-	CUFF.115	-	-	chr1:9942922-9949974	440	0	0	0	0	OK
ENST00000403197.5	-	-	CUFF.116	-	-	chr1:9943427-9981766	1094	1.01593	0.954832	0.0543038	1.85536	OK
CUFF.116.1	-	-	CUFF.116	-	-	chr1:9943427-9985716	3866	1.13487	1.06662	0.614604	1.51864	OK
ENST00000462686.1	-	-	CUFF.116	-	-	chr1:9943428-9983669	1818	1.07494	1.01029	0.265099	1.75548	OK
ENST00000377205.6	-	-	CUFF.116	-	-	chr1:9943474-9985498	3734	0.598168	0.562194	0.181755	0.942633	OK
ENST00000492735.1	-	-	CUFF.116	-	-	chr1:9943487-9972503	514	0	0	0	0.779534	OK
ENST00000496751.1	-	-	CUFF.116	-	-	chr1:9981051-9985501	485	0	0	0	0.85354	OK
ENST00000413148.1	-	-	CUFF.116	-	-	chr1:9983140-9984568	436	0	0	0	1.01635	OK
ENST00000365545.1	-	-	ENSG00000202415.1	-	-	chr1:9947317-9947636	319	0	0	0	0	OK
ENST00000636827.2	-	-	ENSG00000283611.2	-	-	chr1:9950571-9960787	444	0	0	0	0	OK
ENST00000578045.1	-	-	ENSG00000265521.1	-	-	chr1:9967380-9967458	78	0	0	0	0	OK
ENST00000253251.12	-	-	CUFF.142	-	-	chr1:10032831-10180367	4772	14.8795	13.956	12.5091	15.4028	OK
ENST00000672724.1	-	-	CUFF.142	-	-	chr1:10032831-10181239	6184	0	0	0	0.0433373	OK
ENST00000343090.11	-	-	CUFF.142	-	-	chr1:10032957-10181239	5905	0	0	0	0.0454494	OK
ENST00000377153.5	-	-	CUFF.142	-	-	chr1:10033273-10073118	1273	0	0	0	0.23812	OK
ENST00000462658.1	-	-	CUFF.142	-	-	chr1:10100860-10103185	573	0	0	0	0.662564	OK
ENST00000470736.1	-	-	CUFF.142	-	-	chr1:10122041-10145039	827	0	0	0	0.402353	OK
ENST00000466379.1	-	-	CUFF.142	-	-	chr1:10128338-10145599	2299	0	0	0	0.122806	OK
ENST00000488228.1	-	-	CUFF.142	-	-	chr1:10158353-10171189	560	0	0	0	0.685227	OK
ENST00000487244.5	-	-	CUFF.142	-	-	chr1:10170955-10180016	818	0	0	0	0.408032	OK
CUFF.142.10	-	-	CUFF.142	-	-	chr1:10173001-10181239	1697	19.6086	18.3915	15.4853	21.2978	OK
ENST00000465408.1	-	-	CUFF.142	-	-	chr1:10179015-10179950	355	0	0	0	1.48014	OK
ENST00000456484.1	-	-	ENSG00000224340.1	-	-	chr1:10054444-10054781	337	0.878894	0.822564	0	2.46769	OK
ENST00000416729.2	-	-	ENSG00000233623.2	-	-	chr1:10058670-10059648	680	0	0	0	0	OK
ENST00000364876.1	-	-	ENSG00000201746.1	-	-	chr1:10163267-10163374	107	0	0	0	0	OK
ENST00000450782.2	-	-	ENSG00000225158.2	-	-	chr1:10895760-10895998	238	0	0	0	0	OK
ENST00000400899.2	-	-	ENSG00000215785.2	-	-	chr1:10990977-10991797	494	0	0	0	0	OK
ENST00000476357.1	-	-	CUFF.140	-	-	chr1:10946470-10949751	2377	0.0614572	0.0592225	0	0.226729	OK
ENST00000418570.6	-	-	CUFF.140	-	-	chr1:10946472-10964201	2265	0	0	0	0.114871	OK
ENST00000377004.8	-	-	CUFF.140	-	-	chr1:10946472-10982037	2761	0	0	0	0.0942348	OK
ENST00000468348.1	-	-	CUFF.140	-	-	chr1:10946474-10947870	340	0	0	0	0.765242	OK
ENST00000520253.1	-	-	CUFF.140	-	-	chr1:10946729-10976215	2359	0	0	0	0.110293	OK
ENST00000377346.9	-	-	CUFF.151	-	-	chr1:9651730-9729114	5412	0	0	0	0.0497323	OK
ENST00000536656.5	-	-	CUFF.151	-	-	chr1:9651731-9729114	5484	0	0	0	0.0490572	OK
ENST00000628140.2	-	-	CUFF.151	-	-	chr1:9651731-9729114	5483	0	0	0	0.0490664	OK
ENST00000484851.1	-	-	CUFF.151	-	-	chr1:9688175-9691946	515	0	0	0	0.505208	OK
ENST00000543390.2	-	-	CUFF.151	-	-	chr1:9710197-9727227	3504	0	0	0	0.078282	OK
ENST00000361110.6	-	-	CUFF.151	-	-	chr1:9710197-9727232	3508	0	0	0	0.078188	OK
ENST00000481137.1	-	-	CUFF.151	-	-	chr1:9715698-9716163	386	0	0	0	1.26086	OK
ENST00000479223.1	-	-	CUFF.151	-	-	chr1:9716275-9717581	539	0	0	0	0.725293	OK
ENST00000377298.8	-	-	CUFF.152	-	-	chr1:9729025-9824526	5221	0	0	0	0.0516168	OK
ENST00000650348.1	-	-	CUFF.152	-	-	chr1:9729026-9823669	4457	0	0	0	0.0608378	OK
ENST00000477264.1	-	-	CUFF.152	-	-	chr1:9729027-9733486	2169	0	0	0	0.130834	OK
ENST00000435891.5	-	-	CUFF.152	-	-	chr1:9729027-9751581	3829	30.9117	29.2577	26.4512	32.0642	OK
ENST00000361311.4	-	-	CUFF.152	-	-	chr1:9729027-9823984	4647	28.9752	27.4248	24.9453	29.9044	OK
CUFF.152.6	-	-	CUFF.152	-	-	chr1:9729088-9809343	4284	18.7157	17.7143	15.5586	19.87	OK
ENST00000464286.1	-	-	CUFF.152	-	-	chr1:9749487-9750167	563	0	0	0	0.679861	OK
ENST00000377320.3	-	-	ENSG00000179840.5	-	-	chr1:9652609-9654586	1823	0	0	0	0	OK
ENST00000426570.3	-	-	ENSG00000233268.3	-	-	chr1:9660827-9662626	421	0	0	0	0	OK
ENST00000415330.2	-	-	ENSG00000231789.2	-	-	chr1:9672425-9687555	939	0.369076	0.342954	0	0.82864	OK
ENST00000603781.1	-	-	ENSG00000271264.1	-	-	chr1:9780821-9781240	246	0	0	0	0	OK
ENST00000607572.1	-	-	CUFF.136	-	-	chr1:10429880-10430677	797	0	0	0	0.421928	OK
CUFF.137.1	-	-	CUFF.137	-	-	chr1:10442267-10442772	505	7.04341	6.61252	3.21377	10.0113	OK
CUFF.138.1	-	-	CUFF.138	-	-	chr1:10450022-10451249	1227	2.17425	2.04124	1.0163	3.06618	OK
ENST00000400900.6	-	-	CUFF.139	-	-	chr1:10430101-10452153	1469	0	0	0	0.201903	OK
ENST00000470413.6	-	-	CUFF.139	-	-	chr1:10430383-10451659	626	0	0	0	0.583814	OK
ENST00000309048.8	-	-	CUFF.139	-	-	chr1:10430432-10442808	905	0	0	0	0.359045	OK
ENST00000602787.6	-	-	CUFF.139	-	-	chr1:10430434-10451411	571	0	0	0	0.665953	OK
ENST00000602486.1	-	-	CUFF.139	-	-	chr1:10430511-10431130	312	0	0	0	1.94313	OK
CUFF.139.6	-	-	CUFF.139	-	-	chr1:10430745-10452313	1995	1.92603	1.8082	0.94793	2.66847	OK
ENST00000477755.1	-	-	CUFF.139	-	-	chr1:10430782-10442334	914	5.44822	5.11492	2.87198	7.35786	OK
ENST00000602296.6	-	-	CUFF.139	-	-	chr1:10430803-10452003	1326	0	0	0	0.227104	OK
ENST00000462462.1	-	-	CUFF.139	-	-	chr1:10431122-10442502	584	0	0	0	0.644524	OK
ENST00000465026.1	-	-	CUFF.139	-	-	chr1:10431257-10451659	494	0	0	0	0.829117	OK
ENST00000464507.1	-	-	CUFF.139	-	-	chr1:10440122-10442657	684	0	0	0	0.516592	OK
ENST00000377049.3	-	-	CUFF.139	-	-	chr1:10449718-10451902	1130	0	0	0	0.273977	OK
ENST00000377022.8	-	-	CUFF.147	-	-	chr1:10636603-10796646	7934	3.77654	3.55695	3.04145	4.07244	OK
ENST00000478524.1	-	-	CUFF.147	-	-	chr1:10637120-10638763	337	0	0	0	1.64513	OK
ENST00000447850.3	-	-	CUFF.147	-	-	chr1:10642081-10645076	695	0	0	0	0.505551	OK
ENST00000344008.5	-	-	CUFF.147	-	-	chr1:10647212-10796650	4405	0	0	0	0.0615867	OK
ENST00000490176.1	-	-	CUFF.147	-	-	chr1:10650483-10651100	432	0	0	0	1.0324	OK
ENST00000496432.6	-	-	CUFF.147	-	-	chr1:10652983-10694479	3279	0	0	0	0.0839663	OK
ENST00000492173.1	-	-	CUFF.147	-	-	chr1:10658006-10661398	2267	0	0	0	0.124689	OK
ENST00000478728.2	-	-	CUFF.147	-	-	chr1:10660736-10693912	648	0	0	0	0.556357	OK
ENST00000472814.1	-	-	CUFF.147	-	-	chr1:10704195-10705575	451	0	0	0	0.576901	OK
ENST00000606802.1	-	-	CUFF.148	-	-	chr1:10639240-10654333	7923	0	0	0	0.0336038	OK
ENST00000377038.8	-	-	CUFF.144	-	-	chr1:10456521-10472529	6035	8.2441	7.89988	6.99238	8.80737	OK
ENST00000476658.5	-	-	CUFF.144	-	-	chr1:10461642-10472479	744	0	0	0	0.461601	OK
ENST00000377036.2	-	-	CUFF.144	-	-	chr1:10462467-10472488	1403	0	0	0	0.212802	OK
ENST00000424487.1	-	-	CUFF.145	-	-	chr1:10458554-10459338	467	0	0	0	0.906948	OK
ENST00000472851.1	-	-	CUFF.146	-	-	chr1:10472287-10536572	805	0	0	0	0.416524	OK
ENST00000356607.9	-	-	CUFF.146	-	-	chr1:10474949-10630758	1922	12.6645	12.1357	10.1426	14.1288	OK
ENST00000491661.2	-	-	CUFF.146	-	-	chr1:10474981-10623286	637	0	0	0	0.569755	OK
ENST00000492696.1	-	-	CUFF.146	-	-	chr1:10535887-10536289	250	0	0	0	3.41944	OK
ENST00000663738.1	-	-	ENSG00000287727.1	-	-	chr1:10612221-10616452	2876	0.103129	0.0965192	0	0.233208	OK
ENST00000461850.3	-	-	ENSG00000243267.3	-	-	chr1:10616835-10617115	280	0	0	0	0	OK
CUFF.170.1	-	-	CUFF.170	-	-	chr1:8352396-8790643	7573	27.7445	26.9211	24.9392	28.9029	OK
ENST00000337907.7	-	-	CUFF.170	-	-	chr1:8352396-8817465	8026	0	0	0	0.0331626	OK
ENST00000400908.7	-	-	CUFF.170	-	-	chr1:8352403-8817640	8009	17.899	17.3678	15.8179	18.9178	OK
ENST00000377464.5	-	-	CUFF.170	-	-	chr1:8352405-8525939	6733	0	0	0	0.0397064	OK
ENST00000467350.1	-	-	CUFF.170	-	-	chr1:8352908-8355082	410	0	0	0	1.13051	OK
ENST00000400907.6	-	-	CUFF.170	-	-	chr1:8353942-8656371	2973	0	0	0	0.0931667	OK
ENST00000476556.5	-	-	CUFF.170	-	-	chr1:8354092-8423666	4598	0	0	0	0.0588961	OK
ENST00000505225.1	-	-	CUFF.170	-	-	chr1:8355520-8362844	533	0	0	0	0.737612	OK
ENST00000656437.1	-	-	CUFF.170	-	-	chr1:8361157-8848921	3574	0	0	0	0.0766673	OK
ENST00000464367.1	-	-	CUFF.170	-	-	chr1:8363709-8364838	639	0	0	0	0.567272	OK
ENST00000488215.5	-	-	CUFF.170	-	-	chr1:8364055-8425212	962	0	0	0	0.332862	OK
ENST00000460659.5	-	-	CUFF.170	-	-	chr1:8365854-8423419	454	0	0	0	0.949843	OK
ENST00000492766.5	-	-	CUFF.170	-	-	chr1:8365875-8423666	367	0	0	0	1.38698	OK
ENST00000465125.1	-	-	CUFF.170	-	-	chr1:8365879-8424234	396	0	0	0	1.20312	OK
ENST00000464972.5	-	-	CUFF.170	-	-	chr1:8422789-8526027	743	0	0	0	0.462422	OK
ENST00000659924.1	-	-	CUFF.170	-	-	chr1:8436769-8817271	2990	0	0	0	0.092603	OK
ENST00000480342.5	-	-	CUFF.170	-	-	chr1:8464969-8753838	2710	0	0	0	0.102853	OK
ENST00000507012.1	-	-	CUFF.170	-	-	chr1:8495150-8526039	418	0	0	0	1.09277	OK
ENST00000469251.1	-	-	CUFF.170	-	-	chr1:8541223-8590841	355	0	0	0	1.48014	OK
ENST00000514428.1	-	-	CUFF.170	-	-	chr1:8556475-8624380	273	0	0	0	2.68296	OK
ENST00000468247.1	-	-	CUFF.170	-	-	chr1:8656192-8703219	414	0	0	0	1.11132	OK
ENST00000449895.5	-	-	ENSG00000232912.6	-	-	chr1:8424644-8434838	516	0	0	0	0	OK
ENST00000653698.1	-	-	ENSG00000232912.6	-	-	chr1:8425399-8435013	1052	0	0	0	0	OK
ENST00000444276.1	-	-	ENSG00000232912.6	-	-	chr1:8425637-8430041	439	0	0	0	0	OK
ENST00000408156.1	-	-	ENSG00000221083.1	-	-	chr1:8511794-8511919	125	0	0	0	0	OK
ENST00000605785.1	-	-	ENSG00000270282.1	-	-	chr1:8512652-8513021	369	0	0	0	0	OK
ENST00000437586.1	-	-	ENSG00000234619.1	-	-	chr1:8750429-8751087	658	0	0	0	0	OK
ENST00000428803.2	-	-	ENSG00000224315.2	-	-	chr1:8786210-8786913	703	0	0	0	0	OK
ENST00000410579.2	-	-	ENSG00000222511.2	-	-	chr1:8796570-8796673	103	0	0	0	0	OK
ENST00000445254.1	-	-	ENSG00000226545.1	-	-	chr1:8798474-8799506	415	0	0	0	0	OK
ENST00000433876.2	-	-	ENSG00000228423.2	-	-	chr1:8805859-8807051	353	0	0	0	0	OK
ENST00000436229.2	-	-	ENSG00000229716.2	-	-	chr1:8831006-8831375	369	0	0	0	0	OK
ENST00000491493.5	-	-	CUFF.141	-	-	chr1:10398591-10411552	806	0	0	0	0.415858	OK
ENST00000487775.1	-	-	CUFF.141	-	-	chr1:10399043-10400008	462	0	0	0	0.922983	OK
ENST00000270776.13	-	-	CUFF.141	-	-	chr1:10399063-10420511	2268	106.471	99.7656	93.261	106.27	OK
ENST00000477958.5	-	-	CUFF.141	-	-	chr1:10399072-10404276	508	0	0	0	0.793777	OK
ENST00000483936.5	-	-	CUFF.141	-	-	chr1:10399111-10417509	680	0	0	0	0.520728	OK
ENST00000465632.5	-	-	CUFF.141	-	-	chr1:10399497-10408140	642	0	0	0	0.563586	OK
ENST00000460189.1	-	-	CUFF.141	-	-	chr1:10399631-10413251	767	0	0	0	0.443504	OK
ENST00000493288.1	-	-	CUFF.141	-	-	chr1:10412833-10417044	476	0	0	0	0.879439	OK
ENST00000498356.1	-	-	CUFF.141	-	-	chr1:10415291-10419830	790	0	0	0	0.426772	OK
ENST00000496718.1	-	-	CUFF.141	-	-	chr1:10418811-10419808	506	0	0	0	0.798641	OK
ENST00000475189.1	-	-	CUFF.143	-	-	chr1:11054583-11055204	545	0	0	0	0.713376	OK
ENST00000376957.7	-	-	CUFF.143	-	-	chr1:11054588-11060018	1260	24.9636	23.3758	19.8504	26.9011	OK
ENST00000490101.1	-	-	CUFF.143	-	-	chr1:11054663-11055820	461	0	0	0	0.926257	OK
ENST00000465788.1	-	-	CUFF.143	-	-	chr1:11056010-11058873	402	0	0	0	1.17091	OK
ENST00000459997.1	-	-	CUFF.143	-	-	chr1:11056010-11060020	731	0	0	0	0.472499	OK
ENST00000487300.1	-	-	CUFF.143	-	-	chr1:11056701-11059686	611	0	0	0	0.60414	OK
ENST00000641979.1	-	-	ENSG00000284646.1	-	-	chr1:11311733-11319093	742	0	0	0	0	OK
ENST00000435243.2	-	-	ENSG00000224338.2	-	-	chr1:11425256-11425821	565	0	0	0	0	OK
ENST00000376810.5	-	-	CUFF.149	-	-	chr1:11273205-11288434	3646	6.68573	6.26876	5.25317	7.28435	OK
ENST00000376804.2	-	-	CUFF.149	-	-	chr1:11273527-11295164	825	0	0	0	0.403602	OK
ENST00000486588.6	-	-	CUFF.149	-	-	chr1:11273888-11295183	831	0	0	0	0.39988	OK
ENST00000483738.1	-	-	CUFF.149	-	-	chr1:11273933-11296049	1393	0	0	0	0.214557	OK
CUFF.149.5	-	-	CUFF.149	-	-	chr1:11291944-11297817	3308	2.12926	1.99646	1.40824	2.58469	OK
ENST00000433562.1	-	-	CUFF.150	-	-	chr1:11278615-11279351	437	0	0	0	0	OK
ENST00000304457.11	-	-	CUFF.155	-	-	chr1:11066617-11099869	2721	0	0	0	0.102408	OK
ENST00000376936.9	-	-	CUFF.155	-	-	chr1:11066617-11099869	2796	24.0056	22.5195	20.1136	24.9254	OK
ENST00000474216.5	-	-	CUFF.155	-	-	chr1:11066620-11081217	2007	7.00086	6.56747	4.92481	8.21013	OK
ENST00000490565.1	-	-	CUFF.155	-	-	chr1:11066684-11068924	421	0	0	0	1.07926	OK
ENST00000469634.5	-	-	CUFF.155	-	-	chr1:11068644-11073026	2361	0	0	0	0.119314	OK
ENST00000478271.1	-	-	CUFF.155	-	-	chr1:11068653-11072395	608	0	0	0	0.608376	OK
ENST00000470611.5	-	-	CUFF.155	-	-	chr1:11074287-11079800	401	0	0	0	1.17616	OK
ENST00000498576.1	-	-	CUFF.155	-	-	chr1:11077008-11077651	486	0	0	0	0.850756	OK
ENST00000472078.1	-	-	CUFF.155	-	-	chr1:11079769-11080857	412	0	0	0	1.12083	OK
ENST00000485606.1	-	-	CUFF.155	-	-	chr1:11080700-11082623	459	0	0	0	0.932876	OK
ENST00000460196.1	-	-	CUFF.155	-	-	chr1:11091502-11099854	622	0	0	0	0.5891	OK
ENST00000452378.1	-	-	ENSG00000226849.1	-	-	chr1:11068470-11073097	2682	0	0	0	0.104004	OK
ENST00000447600.1	-	-	ENSG00000230337.1	-	-	chr1:11099674-11102051	487	0	0	0	0.534255	OK
ENST00000435388.1	-	-	ENSG00000230337.1	-	-	chr1:11099674-11102100	440	0	0	0	1.00078	OK
ENST00000376838.5	-	-	CUFF.158	-	-	chr1:11106534-11131558	4017	0	0	0	0.0678149	OK
ENST00000361445.9	-	-	CUFF.158	-	-	chr1:11106534-11262551	8721	14.5125	13.6022	12.5247	14.6797	OK
ENST00000473471.5	-	-	CUFF.158	-	-	chr1:11107284-11114629	862	0	0	0	0.381694	OK
ENST00000490931.1	-	-	CUFF.158	-	-	chr1:11107306-11115527	1111	0	0	0	0.27957	OK
ENST00000455339.1	-	-	CUFF.158	-	-	chr1:11109302-11115663	694	0	0	0	0.506535	OK
ENST00000495435.1	-	-	CUFF.158	-	-	chr1:11131593-11145025	2356	0	0	0	0.119588	OK
ENST00000476768.1	-	-	CUFF.158	-	-	chr1:11138953-11139660	610	0	0	0	0.605546	OK
ENST00000445982.5	-	-	CUFF.159	-	-	chr1:11143897-11149537	705	0	0	0	0.495915	OK
ENST00000420480.1	-	-	CUFF.159	-	-	chr1:11144423-11149537	673	0	0	0	0.528127	OK
ENST00000517277.1	-	-	ENSG00000253086.1	-	-	chr1:11152349-11152452	103	0	0	0	0	OK
ENST00000376819.4	-	-	CUFF.160	-	-	chr1:11189354-11195981	2224	0.0665476	0.0636562	0	0.243703	OK
ENST00000476934.1	-	-	CUFF.160	-	-	chr1:11193626-11195178	607	0	0	0	0.428636	OK
ENST00000384720.1	-	-	ENSG00000207451.1	-	-	chr1:11226253-11226360	107	0	0	0	0	OK
ENST00000448289.1	-	-	ENSG00000238173.1	-	-	chr1:11232962-11233112	150	0	0	0	0	OK
ENST00000294484.7	-	-	CUFF.212	-	-	chr1:11479154-11537551	5265	8.1951	7.67552	6.72508	8.62596	OK
ENST00000423056.2	-	-	CUFF.212	-	-	chr1:11479165-11481960	910	0	0	0	0.356584	OK
ENST00000304391.6	-	-	CUFF.212	-	-	chr1:11533675-11537225	1495	0	0	0	0.19791	OK
ENST00000649975.1	-	-	CUFF.214	-	-	chr1:11500802-11502016	1051	0	0	0	0.298836	OK
ENST00000453135.2	-	-	ENSG00000235643.2	-	-	chr1:11609467-11613358	1351	0	0	0	0	OK
ENST00000376753.9	-	-	CUFF.217	-	-	chr1:11664199-11674354	1444	0.658636	0.617692	0.0671707	1.16821	OK
ENST00000474239.1	-	-	CUFF.217	-	-	chr1:11664485-11672064	803	0	0	0	0.417862	OK
ENST00000449067.1	-	-	CUFF.217	-	-	chr1:11668695-11674030	928	0	0	0	0.347999	OK
ENST00000642131.1	-	-	ENSG00000284708.1	-	-	chr1:11623557-11643416	2094	0	0	0	0	OK
ENST00000642025.1	-	-	CUFF.216	-	-	chr1:11637017-11650770	2215	0	0	0	0.127876	OK
ENST00000354287.5	-	-	CUFF.216	-	-	chr1:11648386-11654429	1287	0	0	0	0.235108	OK
ENST00000471501.1	-	-	CUFF.216	-	-	chr1:11649527-11650713	725	0	0	0	0.477704	OK
ENST00000466919.1	-	-	CUFF.216	-	-	chr1:11649873-11654197	774	0	0	0	0.438275	OK
ENST00000465901.1	-	-	CUFF.216	-	-	chr1:11650546-11655785	434	0	0	0	0.599498	OK
ENST00000475961.1	-	-	CUFF.216	-	-	chr1:11650736-11653529	237	0	0	0	1.09782	OK
ENST00000251546.8	-	-	CUFF.217	-	-	chr1:11654374-11662289	1896	0	0	0	0.151652	OK
ENST00000425796.5	-	-	CUFF.217	-	-	chr1:11654856-11658868	994	0	0	0	0.319771	OK
ENST00000376770.5	-	-	CUFF.217	-	-	chr1:11654856-11663327	3320	0	0	0	0.0828698	OK
ENST00000251547.10	-	-	CUFF.217	-	-	chr1:11654876-11663327	2928	3.18414	2.98272	2.10014	3.86531	OK
ENST00000376768.5	-	-	CUFF.217	-	-	chr1:11654880-11661391	959	0	0	0	0.334145	OK
ENST00000376760.5	-	-	CUFF.217	-	-	chr1:11654909-11661349	822	0	0	0	0.405489	OK
ENST00000376762.8	-	-	CUFF.217	-	-	chr1:11654909-11662291	1734	7.15112	6.69877	4.9819	8.41564	OK
ENST00000475435.5	-	-	CUFF.217	-	-	chr1:11656064-11663117	942	0	0	0	0.341603	OK
ENST00000471895.1	-	-	CUFF.217	-	-	chr1:11658541-11663324	769	0	0	0	0.441997	OK
ENST00000294485.6	-	-	CUFF.213	-	-	chr1:11691709-11725857	7365	20.3937	19.1751	17.9893	20.3609	OK
ENST00000376692.9	-	-	CUFF.215	-	-	chr1:11674479-11681148	1053	33.7026	31.5907	26.7189	36.4625	OK
ENST00000235310.7	-	-	CUFF.215	-	-	chr1:11674479-11691650	1860	0	0	0	0.154903	OK
ENST00000376672.5	-	-	CUFF.215	-	-	chr1:11674524-11691477	1002	0	0	0	0.316658	OK
ENST00000376669.9	-	-	CUFF.215	-	-	chr1:11674677-11681118	864	0	0	0	0.380577	OK
ENST00000376667.7	-	-	CUFF.215	-	-	chr1:11674747-11691609	872	15.0676	14.1234	10.0752	18.1717	OK
ENST00000445656.5	-	-	CUFF.215	-	-	chr1:11675655-11681111	678	0	0	0	0.52282	OK
ENST00000456915.1	-	-	CUFF.215	-	-	chr1:11675656-11681131	1032	0	0	0	0.305503	OK
ENST00000376664.10	-	-	CUFF.215	-	-	chr1:11675699-11681111	858	0	0	0	0.383947	OK
ENST00000376655.1	-	-	CUFF.215	-	-	chr1:11676871-11691593	1095	0	0	0	0.284461	OK
ENST00000376637.7	-	-	CUFF.213	-	-	chr1:11736083-11750710	1067	0	0	0	0.293444	OK
ENST00000476512.5	-	-	CUFF.213	-	-	chr1:11736116-11750326	942	0	0	0	0.341603	OK
ENST00000400895.6	-	-	CUFF.213	-	-	chr1:11736123-11750316	786	0	0	0	0.429591	OK
ENST00000494437.1	-	-	CUFF.213	-	-	chr1:11736129-11746672	976	0	0	0	0.327005	OK
ENST00000314340.10	-	-	CUFF.213	-	-	chr1:11736135-11750769	1130	15.3983	14.3838	11.4843	17.2833	OK
ENST00000491346.5	-	-	CUFF.213	-	-	chr1:11736141-11750488	1116	0	0	0	0.278076	OK
ENST00000376629.8	-	-	CUFF.213	-	-	chr1:11736146-11750771	1100	0	0	0	0.282914	OK
ENST00000376627.6	-	-	CUFF.213	-	-	chr1:11736152-11750578	1055	0	0	0	0.29747	OK
ENST00000452018.6	-	-	CUFF.213	-	-	chr1:11736172-11750409	809	0	0	0	0.413874	OK
ENST00000510878.1	-	-	CUFF.213	-	-	chr1:11736174-11750633	849	0	0	0	0.389115	OK
ENST00000476309.5	-	-	CUFF.213	-	-	chr1:11745800-11750409	748	0	0	0	0.458349	OK
ENST00000514733.5	-	-	CUFF.213	-	-	chr1:11745997-11750488	919	0	0	0	0.35224	OK
ENST00000513739.5	-	-	CUFF.213	-	-	chr1:11746008-11750125	566	0	0	0	0.674578	OK
ENST00000471765.1	-	-	CUFF.213	-	-	chr1:11747511-11754802	717	0	0	0	0.484826	OK
ENST00000376468.4	-	-	ENSG00000120937.9	-	-	chr1:11857463-11858945	708	0.132663	0.246548	0	0.739643	OK
ENST00000438808.1	-	-	ENSG00000224904.1	-	-	chr1:11877769-11880406	2637	0	0	0	0	OK
ENST00000660216.1	-	-	ENSG00000287384.1	-	-	chr1:11979532-11980127	595	0	0	0	0	OK
ENST00000661075.1	-	-	CUFF.153	-	-	chr1:11907939-11913323	952	0	0	0	0.273301	OK
ENST00000650448.1	-	-	CUFF.153	-	-	chr1:11908146-11913232	654	0	0	0	0.397832	OK
ENST00000649268.2	-	-	CUFF.153	-	-	chr1:11908146-11913238	743	0	0	0	0.350178	OK
ENST00000666735.1	-	-	CUFF.153	-	-	chr1:11908150-11909330	1180	0.138048	0.130137	0	0.498218	OK
ENST00000362477.1	-	-	CUFF.153	-	-	chr1:11908151-11908271	120	0	0	0	2.16819	OK
ENST00000658167.1	-	-	CUFF.153	-	-	chr1:11908151-11913226	759	0	0	0	0.342796	OK
ENST00000660618.1	-	-	CUFF.153	-	-	chr1:11908151-11914298	1715	0	0	0	0.15171	OK
ENST00000364931.1	-	-	ENSG00000201801.1	-	-	chr1:11909807-11909927	120	0	0	0	0	OK
ENST00000376572.8	-	-	CUFF.154	-	-	chr1:11919590-11926427	2819	10.0845	9.46584	7.80706	11.1246	OK
CUFF.154.2	-	-	CUFF.154	-	-	chr1:11919695-11920663	968	11.733	11.0132	7.91444	14.1119	OK
ENST00000616327.1	-	-	CUFF.154	-	-	chr1:11920182-11926403	2170	4.96817	4.66337	3.21308	6.11365	OK
ENST00000376576.3	-	-	CUFF.154	-	-	chr1:11922174-11926428	2539	0	0	0	0.11031	OK
ENST00000603287.1	-	-	ENSG00000270914.1	-	-	chr1:12017215-12017308	93	0	0	0	0	OK
ENST00000485046.5	-	-	CUFF.168	-	-	chr1:11934204-11958620	991	0	0	0	0.320955	OK
ENST00000449038.5	-	-	CUFF.168	-	-	chr1:11934693-11952691	762	0	0	0	0.447317	OK
CUFF.168.3	-	-	CUFF.168	-	-	chr1:11934693-11975538	3006	1.06639	0.998442	0.4324	1.56448	OK
ENST00000196061.5	-	-	CUFF.168	-	-	chr1:11934716-11975537	2976	2.48093	2.32285	1.55498	3.09072	OK
ENST00000358133.5	-	-	CUFF.168	-	-	chr1:11934733-11954767	819	0	0	0	0.407393	OK
ENST00000429000.6	-	-	CUFF.168	-	-	chr1:11934742-11957943	886	0	0	0	0.368712	OK
ENST00000465920.1	-	-	CUFF.168	-	-	chr1:11954300-11958593	871	0	0	0	0.37672	OK
CUFF.168.8	-	-	CUFF.168	-	-	chr1:11956856-11975538	2331	1.18845	1.11272	0.421265	1.80418	OK
ENST00000491536.5	-	-	CUFF.168	-	-	chr1:11964687-11975538	639	0	0	0	0.567272	OK
ENST00000470133.1	-	-	CUFF.168	-	-	chr1:11964701-11966414	362	0	0	0	1.42437	OK
ENST00000481933.1	-	-	CUFF.168	-	-	chr1:11971542-11975536	2339	0	0	0	0.12053	OK
ENST00000517160.1	-	-	ENSG00000252969.1	-	-	chr1:12221147-12221271	124	0	0	0	0	OK
ENST00000496974.3	-	-	ENSG00000243539.3	-	-	chr1:12036739-12037014	275	0	0	0	0	OK
ENST00000453852.2	-	-	ENSG00000225196.2	-	-	chr1:12220793-12221109	316	0	0	0	0	OK
ENST00000622420.1	-	-	CUFF.224	-	-	chr1:12166942-12167038	96	0	0	0	2.71023	OK
ENST00000376259.7	-	-	CUFF.224	-	-	chr1:12166990-12209220	3687	0.25521	0.23821	0.0283497	0.44807	OK
ENST00000536782.2	-	-	CUFF.224	-	-	chr1:12167002-12192358	557	0.584194	0.545281	0	1.74157	OK
ENST00000492361.1	-	-	CUFF.224	-	-	chr1:12167002-12209228	3583	0	0	0	0.0764646	OK
ENST00000489921.1	-	-	CUFF.224	-	-	chr1:12191837-12193008	409	0	0	0	1.13541	OK
ENST00000584158.1	-	-	ENSG00000263676.1	-	-	chr1:12191712-12191773	61	0	0	0	0	OK
ENST00000606790.1	-	-	ENSG00000272482.1	-	-	chr1:12618899-12619244	345	0	0	0	0	OK
ENST00000444836.5	-	-	CUFF.169	-	-	chr1:11980180-12013514	4531	0	0	0	0.0598031	OK
ENST00000490079.5	-	-	CUFF.169	-	-	chr1:11980298-11989234	445	0	0	0	0.981978	OK
ENST00000235329.9	-	-	CUFF.169	-	-	chr1:11980311-12013508	4539	18.7136	17.5353	15.7635	19.3071	OK
ENST00000484391.5	-	-	CUFF.169	-	-	chr1:11980369-11989343	294	0	0	0	2.22987	OK
ENST00000497302.1	-	-	CUFF.169	-	-	chr1:11980434-11992640	645	0	0	0	0.559948	OK
ENST00000412236.1	-	-	CUFF.169	-	-	chr1:11981991-11992673	489	0	0	0	0.842511	OK
CUFF.169.7	-	-	CUFF.169	-	-	chr1:12001366-12013514	3441	7.21637	6.76201	5.3346	8.18942	OK
ENST00000416696.1	-	-	ENSG00000229484.1	-	-	chr1:12527723-12528420	438	0	0	0	0	OK
ENST00000473118.5	-	-	CUFF.165	-	-	chr1:11012343-11020489	701	0	0	0	0.499725	OK
CUFF.165.2	-	-	CUFF.165	-	-	chr1:11012343-11030528	4561	11.1949	10.5127	9.02669	11.9987	OK
ENST00000240185.7	-	-	CUFF.165	-	-	chr1:11012399-11026420	5367	0	0	0	0.0501638	OK
ENST00000639083.1	-	-	CUFF.165	-	-	chr1:11012423-11023609	2269	29.9701	28.1439	24.656	31.6319	OK
ENST00000639599.1	-	-	CUFF.165	-	-	chr1:11012424-11024183	1283	0	0	0	0.235961	OK
ENST00000629725.2	-	-	CUFF.165	-	-	chr1:11012621-11023248	1031	0	0	0	0.305862	OK
ENST00000439080.6	-	-	CUFF.165	-	-	chr1:11012652-11022858	1388	0	0	0	0.215445	OK
ENST00000613864.4	-	-	CUFF.165	-	-	chr1:11012653-11018453	584	0	0	0	0.644524	OK
ENST00000476201.5	-	-	CUFF.165	-	-	chr1:11012653-11020589	929	0	0	0	0.347535	OK
ENST00000472476.5	-	-	CUFF.165	-	-	chr1:11012653-11022176	1001	0	0	0	0.317044	OK
ENST00000614757.4	-	-	CUFF.165	-	-	chr1:11012661-11030528	1793	0	0	0	0.161338	OK
ENST00000621715.4	-	-	CUFF.165	-	-	chr1:11012669-11022310	816	0	0	0	0.409316	OK
ENST00000315091.7	-	-	CUFF.165	-	-	chr1:11013715-11024183	1835	31.913	29.9685	25.829	34.1079	OK
ENST00000473869.5	-	-	CUFF.165	-	-	chr1:11013715-11025019	1946	0	0	0	0.147358	OK
ENST00000638264.1	-	-	CUFF.165	-	-	chr1:11013727-11022651	774	0	0	0	0.438275	OK
ENST00000649624.1	-	-	CUFF.165	-	-	chr1:11013727-11023234	810	0	0	0	0.413216	OK
ENST00000616545.4	-	-	CUFF.165	-	-	chr1:11013727-11023341	920	0	0	0	0.351763	OK
ENST00000621790.4	-	-	CUFF.165	-	-	chr1:11013727-11023341	1008	0	0	0	0.314362	OK
ENST00000622057.4	-	-	CUFF.165	-	-	chr1:11016858-11023287	706	0	0	0	0.494971	OK
ENST00000617172.4	-	-	CUFF.165	-	-	chr1:11016864-11023590	980	0	0	0	0.32537	OK
ENST00000618606.1	-	-	CUFF.165	-	-	chr1:11016877-11019186	584	0	0	0	0.644524	OK
ENST00000611963.4	-	-	CUFF.165	-	-	chr1:11016965-11024193	739	0	0	0	0.465733	OK
ENST00000620632.4	-	-	CUFF.165	-	-	chr1:11018779-11024043	706	0	0	0	0.494971	OK
ENST00000619555.4	-	-	CUFF.165	-	-	chr1:11018779-11024184	682	0	0	0	0.518652	OK
ENST00000610369.4	-	-	CUFF.165	-	-	chr1:11018852-11024043	563	0	0	0	0.679861	OK
ENST00000614494.1	-	-	CUFF.165	-	-	chr1:11020432-11024183	515	0	0	0	0.777209	OK
ENST00000611136.4	-	-	CUFF.165	-	-	chr1:11020505-11030430	700	0	0	0	0.500686	OK
ENST00000477447.6	-	-	CUFF.165	-	-	chr1:11020586-11025207	409	0	0	0	1.13541	OK
ENST00000612542.1	-	-	CUFF.165	-	-	chr1:11022143-11030526	554	0	0	0	0.696217	OK
ENST00000620505.1	-	-	CUFF.165	-	-	chr1:11022307-11025221	657	0	0	0	0.545854	OK
ENST00000621573.1	-	-	CUFF.165	-	-	chr1:11022547-11024273	992	0	0	0	0.320559	OK
ENST00000611008.4	-	-	CUFF.165	-	-	chr1:11022817-11025492	929	0	0	0	0.347535	OK
ENST00000613177.1	-	-	CUFF.165	-	-	chr1:11023044-11025203	379	0	0	0	1.30462	OK
ENST00000496840.1	-	-	CUFF.165	-	-	chr1:11023197-11025739	692	0	0	0	0.508515	OK
ENST00000622108.1	-	-	CUFF.165	-	-	chr1:11023197-11030497	645	0	0	0	0.559948	OK
ENST00000617757.1	-	-	CUFF.165	-	-	chr1:11023322-11024152	434	0	0	0	1.02431	OK
ENST00000480464.2	-	-	CUFF.165	-	-	chr1:11023928-11025492	790	0	0	0	0.426772	OK
ENST00000620028.1	-	-	CUFF.165	-	-	chr1:11024792-11030525	763	0	0	0	0.446549	OK
ENST00000607145.1	-	-	CUFF.165	-	-	chr1:11029658-11030528	870	0	0	0	0.377266	OK
ENST00000612387.1	-	-	CUFF.165	-	-	chr1:11029757-11030528	651	0	0	0	0.552811	OK
CUFF.166.1	-	-	CUFF.166	-	-	chr1:11020340-11030528	10188	6.32561	5.94016	5.26923	6.6111	OK
ENST00000400897.8	-	-	CUFF.166	-	-	chr1:11026522-11047239	2455	0	0	0	0.114383	OK
ENST00000478645.1	-	-	CUFF.166	-	-	chr1:11037692-11043198	443	0	0	0	0.587319	OK
ENST00000480221.1	-	-	CUFF.166	-	-	chr1:11044797-11047227	2190	0	0	0	0.118805	OK
ENST00000400898.3	-	-	CUFF.166	-	-	chr1:11044797-11047233	726	0	0	0	0.358378	OK
ENST00000263932.7	-	-	CUFF.161	-	-	chr1:12063302-12144207	3760	0	0	0	0.0726837	OK
ENST00000417814.3	-	-	CUFF.161	-	-	chr1:12063376-12144205	3593	0	0	0	0.0762405	OK
ENST00000514649.5	-	-	CUFF.161	-	-	chr1:12063469-12143117	2412	0	0	0	0.10787	OK
ENST00000413146.6	-	-	CUFF.161	-	-	chr1:12125898-12144207	2363	0	0	0	0.119205	OK
ENST00000479933.2	-	-	CUFF.161	-	-	chr1:12125933-12144207	2120	0.0721779	0.0670693	0	0.25677	OK
ENST00000364265.1	-	-	ENSG00000201135.1	-	-	chr1:12077880-12077984	104	0	0	0	0	OK
ENST00000439324.2	-	-	ENSG00000227875.2	-	-	chr1:12080292-12080547	255	0	0	0	0	OK
ENST00000647616.1	-	-	ENSG00000285604.1	-	-	chr1:12088440-12092264	1196	0	0	0	0	OK
ENST00000376221.1	-	-	ENSG00000204518.2	-	-	chr1:12644546-12667086	1575	0	0	0	0	OK
ENST00000478749.5	-	-	CUFF.162	-	-	chr1:12019465-12029855	779	0	0	0	0.434614	OK
ENST00000235332.6	-	-	CUFF.162	-	-	chr1:12019497-12032045	1541	15.2254	14.2763	11.7612	16.7914	OK
ENST00000466860.5	-	-	CUFF.162	-	-	chr1:12022221-12031975	1709	0	0	0	0.170204	OK
ENST00000498685.5	-	-	CUFF.162	-	-	chr1:12022863-12032043	1392	4.88718	4.58253	2.96509	6.19997	OK
ENST00000492256.1	-	-	CUFF.162	-	-	chr1:12028720-12029607	806	0	0	0	0.415858	OK
ENST00000460823.1	-	-	CUFF.162	-	-	chr1:12029095-12032025	955	0	0	0	0.33587	OK
ENST00000478299.1	-	-	CUFF.162	-	-	chr1:12031126-12032039	595	0	0	0	0.627439	OK
ENST00000365591.1	-	-	ENSG00000202461.1	-	-	chr1:12024011-12024124	113	0	0	0	0	OK
ENST00000618194.1	-	-	ENSG00000276869.1	-	-	chr1:12029157-12029222	65	0	0	0	0	OK
ENST00000616661.5	-	-	CUFF.163	-	-	chr1:12567909-12618210	2201	0.413233	0.386285	0.042475	0.730094	OK
ENST00000464917.5	-	-	CUFF.163	-	-	chr1:12568391-12616795	539	0	0	0	0.482713	OK
ENST00000430996.2	-	-	CUFF.163	-	-	chr1:12578717-12596308	826	0	0	0	0.314991	OK
ENST00000482265.1	-	-	CUFF.163	-	-	chr1:12579767-12616696	1036	0	0	0	0.251141	OK
ENST00000408413.1	-	-	ENSG00000221340.1	-	-	chr1:12569971-12570072	101	0	0	0	0	OK
ENST00000622213.1	-	-	ENSG00000276830.1	-	-	chr1:12578956-12579023	67	0	0	0	0	OK
ENST00000359318.8	-	-	ENSG00000188984.12	-	-	chr1:12716109-12728760	4055	0	0	0	0	OK
ENST00000620146.2	-	-	ENSG00000188984.12	-	-	chr1:12716114-12728759	3832	0	0	0	0	OK
ENST00000436879.2	-	-	ENSG00000226166.2	-	-	chr1:12692908-12693020	112	0	0	0	0	OK
ENST00000619922.1	-	-	ENSG00000239810.3	-	-	chr1:12824604-12831410	1845	0	0	0	0	OK
ENST00000357726.4	-	-	ENSG00000116726.4	-	-	chr1:12774840-12777906	1786	0	0	0	0	OK
ENST00000438401.1	-	-	ENSG00000228338.1	-	-	chr1:12822685-12823159	378	0	0	0	0	OK
ENST00000332296.7	-	-	ENSG00000116721.9	-	-	chr1:12791396-12796628	2160	0	0	0	0	OK
ENST00000400814.3	-	-	ENSG00000116721.9	-	-	chr1:12794690-12796485	1327	0	0	0	0	OK
ENST00000438176.2	-	-	ENSG00000231103.2	-	-	chr1:12838124-12841357	1417	0	0	0	0	OK
ENST00000614859.5	-	-	CUFF.164	-	-	chr1:12746199-12763699	3564	0	0	0	0	OK
ENST00000474179.1	-	-	CUFF.164	-	-	chr1:12746386-12753926	724	0	0	0	0	OK
ENST00000376210.3	-	-	CUFF.164	-	-	chr1:12746424-12761169	695	0	0	0	0	OK
ENST00000317869.6	-	-	ENSG00000179172.9	-	-	chr1:12847407-12848725	1108	0	0	0	0	OK
ENST00000240189.2	-	-	ENSG00000120952.4	-	-	chr1:12857085-12861909	1642	0	0	0	0	OK
ENST00000235349.6	-	-	ENSG00000243073.4	-	-	chr1:12879211-12886201	1840	0	0	0	0	OK
ENST00000384703.1	-	-	ENSG00000207434.1	-	-	chr1:12922553-12922660	107	0	0	0	0	OK
ENST00000235347.4	-	-	ENSG00000187545.5	-	-	chr1:12892895-12898270	1525	0	0	0	0	OK
ENST00000616979.4	-	-	ENSG00000204510.5	-	-	chr1:12916609-12920482	1592	0	0	0	0	OK
ENST00000330881.6	-	-	ENSG00000204510.5	-	-	chr1:12917624-12920480	1560	0	0	0	0	OK
ENST00000418187.1	-	-	ENSG00000234064.1	-	-	chr1:12926161-12928253	1139	0	0	0	0	OK
ENST00000436041.5	-	-	ENSG00000274764.5	-	-	chr1:13049475-13056491	1863	0	0	0	0	OK
ENST00000617807.2	-	-	ENSG00000277058.2	-	-	chr1:13060868-13062229	1148	0	0	0	0	OK
ENST00000611860.1	-	-	ENSG00000277862.1	-	-	chr1:13095178-13097971	1447	0	0	0	0	OK
ENST00000415464.6	-	-	ENSG00000232423.6	-	-	chr1:12938471-12945416	1720	0	0	0	0	OK
ENST00000376189.5	-	-	ENSG00000232423.6	-	-	chr1:12938471-12947580	1720	0	0	0	0	OK
ENST00000614839.4	-	-	ENSG00000229571.7	-	-	chr1:13068676-13077884	1863	0	0	0	0	OK
ENST00000619661.2	-	-	ENSG00000229571.7	-	-	chr1:13070852-13077884	1840	0	0	0	0	OK
ENST00000610289.2	-	-	ENSG00000274178.2	-	-	chr1:13029338-13032130	1450	0	0	0	0	OK
ENST00000621994.3	-	-	ENSG00000275774.3	-	-	chr1:13115487-13116854	1156	0	0	0	0	OK
ENST00000458709.1	-	-	ENSG00000236179.1	-	-	chr1:13104402-13105689	891	0	0	0	0	OK
ENST00000437631.1	-	-	ENSG00000233336.1	-	-	chr1:13146980-13147460	384	0	0	0	0	OK
ENST00000448180.1	-	-	ENSG00000229978.1	-	-	chr1:13128817-13131615	1452	0	0	0	0	OK
ENST00000434606.1	-	-	ENSG00000229978.1	-	-	chr1:13129792-13131409	667	0	0	0	0	OK
ENST00000323770.7	-	-	ENSG00000179412.10	-	-	chr1:13164585-13165467	882	0	0	0	0	OK
ENST00000624207.1	-	-	ENSG00000280267.4	-	-	chr1:13148904-13155961	1863	0	0	0	0	OK
ENST00000624297.2	-	-	ENSG00000279804.2	-	-	chr1:13222704-13226106	2067	0	0	0	0	OK
ENST00000622421.2	-	-	ENSG00000270601.4	-	-	chr1:13254211-13263314	1720	0	0	0	0	OK
ENST00000625019.3	-	-	ENSG00000279169.3	-	-	chr1:13196187-13201409	2163	0	0	0	0	OK
ENST00000638454.1	-	-	ENSG00000279169.3	-	-	chr1:13196329-13198130	1331	0	0	0	0	OK
ENST00000504262.1	-	-	ENSG00000250894.1	-	-	chr1:13245862-13248652	1371	0	0	0	0	OK
ENST00000415919.2	-	-	ENSG00000204505.4	-	-	chr1:13172454-13179464	1863	0	0	0	0	OK
ENST00000357367.6	-	-	ENSG00000182330.10	-	-	chr1:13281034-13285154	1844	0	0	0	0	OK
ENST00000621519.4	-	-	ENSG00000182330.10	-	-	chr1:13281167-13284169	1706	0	0	0	0	OK
ENST00000614831.1	-	-	ENSG00000182330.10	-	-	chr1:13281301-13285174	1592	0	0	0	0	OK
ENST00000431596.1	-	-	ENSG00000231219.1	-	-	chr1:13273538-13275627	1068	0	0	0	0	OK
ENST00000437300.2	-	-	ENSG00000237700.2	-	-	chr1:13303538-13308907	1518	0	0	0	0	OK
ENST00000432559.2	-	-	ENSG00000228229.2	-	-	chr1:13324038-13324518	384	0	0	0	0	OK
ENST00000384780.1	-	-	ENSG00000207511.1	-	-	chr1:13279124-13279231	107	0	0	0	0	OK
ENST00000334600.7	-	-	ENSG00000204481.8	-	-	chr1:13341891-13347134	2164	0	0	0	0	OK
ENST00000602491.1	-	-	ENSG00000204481.8	-	-	chr1:13342033-13343840	1332	0	0	0	0	OK
ENST00000376152.2	-	-	ENSG00000204501.7	-	-	chr1:13315580-13322598	1865	0	0	0	0	OK
ENST00000376098.4	-	-	ENSG00000204479.4	-	-	chr1:13389631-13392629	1578	0	0	0	0	OK
ENST00000376101.3	-	-	ENSG00000204480.8	-	-	chr1:13369066-13371900	1440	0	0	0	0	OK
ENST00000376085.4	-	-	ENSG00000162494.6	-	-	chr1:13474972-13514003	2168	0	0	0	0	OK
ENST00000563570.1	-	-	ENSG00000259961.1	-	-	chr1:13513219-13516270	477	0	0	0	0	OK
ENST00000411020.1	-	-	ENSG00000222952.1	-	-	chr1:13623183-13623284	101	0	0	0	0	OK
ENST00000441809.2	-	-	ENSG00000237445.2	-	-	chr1:13657310-13659910	379	0	0	0	0	OK
CUFF.183.1	-	-	CUFF.183	-	-	chr1:10210552-10381813	10962	24.4235	22.919	21.3016	24.5364	OK
ENST00000377093.8	-	-	CUFF.183	-	-	chr1:10210804-10308597	7565	0	0	0	0.0352328	OK
ENST00000263934.10	-	-	CUFF.183	-	-	chr1:10210804-10377937	6816	0	0	0	0.0392098	OK
ENST00000377086.5	-	-	CUFF.183	-	-	chr1:10211615-10381603	10669	32.6139	30.6048	28.6643	32.5454	OK
ENST00000377083.5	-	-	CUFF.183	-	-	chr1:10230763-10306757	5885	0	0	0	0.0456088	OK
ENST00000377081.5	-	-	CUFF.183	-	-	chr1:10232249-10381597	8746	0	0	0	0.0303751	OK
ENST00000620295.2	-	-	CUFF.183	-	-	chr1:10232328-10381596	8624	0	0	0	0.0308139	OK
ENST00000622724.3	-	-	CUFF.183	-	-	chr1:10232328-10381596	8588	0	0	0	0.0309459	OK
ENST00000495136.1	-	-	CUFF.183	-	-	chr1:10278557-10282383	643	0	0	0	0.562368	OK
ENST00000497835.1	-	-	CUFF.183	-	-	chr1:10282449-10292334	452	0	0	0	0.956802	OK
ENST00000584329.2	-	-	CUFF.183	-	-	chr1:10306464-10306757	293	0	0	0	2.24815	OK
ENST00000465635.5	-	-	CUFF.183	-	-	chr1:10344774-10361825	759	0	0	0	0.449636	OK
ENST00000483340.1	-	-	CUFF.183	-	-	chr1:10345620-10361824	839	0	0	0	0.395023	OK
ENST00000635499.1	-	-	CUFF.183	-	-	chr1:10352663-10377189	2098	0	0	0	0.135678	OK
ENST00000470616.1	-	-	CUFF.183	-	-	chr1:10365165-10368502	519	0	0	0	0.768048	OK
ENST00000577266.1	-	-	ENSG00000264881.1	-	-	chr1:10227717-10227803	86	0	0	0	0	OK
CUFF.184.1	-	-	CUFF.184	-	-	chr1:10284109-10397330	6416	1.28292	1.21169	0.793584	1.62979	OK
CUFF.184.2	-	-	CUFF.184	-	-	chr1:10389252-10397330	8078	2.71136	2.56081	2.08683	3.0348	OK
CUFF.185.1	-	-	CUFF.185	-	-	chr1:10389869-10397605	7736	0.591687	0.558834	0.301143	0.816526	OK
ENST00000641011.1	-	-	CUFF.185	-	-	chr1:10395415-10396041	299	0	0	0	2.14253	OK
ENST00000641335.1	-	-	CUFF.185	-	-	chr1:10395617-10397432	1369	0	0	0	0.218889	OK
ENST00000641456.1	-	-	CUFF.185	-	-	chr1:10395782-10397376	1142	0	0	0	0.270558	OK
ENST00000641062.1	-	-	CUFF.185	-	-	chr1:10396237-10397363	670	0	0	0	0.531362	OK
ENST00000362692.1	-	-	ENSG00000199562.1	-	-	chr1:10298965-10299072	107	0	0	0	0	OK
ENST00000641495.1	-	-	CUFF.187	-	-	chr1:10381905-10386541	399	0	0	0	1.1868	OK
ENST00000641619.1	-	-	CUFF.187	-	-	chr1:10381977-10383105	917	0	0	0	0.353196	OK
ENST00000641117.1	-	-	CUFF.187	-	-	chr1:10384627-10387150	1392	0	0	0	0.214734	OK
CUFF.187.4	-	-	CUFF.187	-	-	chr1:10385115-10388972	3857	2.6933	2.54065	1.92373	3.15758	OK
CUFF.188.1	-	-	CUFF.188	-	-	chr1:10382232-10384002	1770	3.1401	2.96212	1.95318	3.97107	OK
ENST00000316412.9	-	-	ENSG00000204478.9	-	-	chr1:13410449-13421328	1597	0	0	0	0	OK
ENST00000602960.1	-	-	ENSG00000204478.9	-	-	chr1:13416350-13421328	1502	0	0	0	0	OK
ENST00000401091.2	-	-	ENSG00000215909.3	-	-	chr1:13555000-13555694	371	0	0	0	0	OK
ENST00000517276.1	-	-	ENSG00000253085.1	-	-	chr1:13696069-13696199	130	0	0	0	0	OK
ENST00000294489.10	-	-	CUFF.167	-	-	chr1:13583464-13617957	3104	0	0	0	0.0889922	OK
ENST00000617617.4	-	-	CUFF.167	-	-	chr1:13583756-13617953	2808	2.48255	2.32876	1.42371	3.23382	OK
ENST00000376057.8	-	-	CUFF.167	-	-	chr1:13583761-13617957	2801	1.65789	1.55519	0.867349	2.24303	OK
ENST00000621990.4	-	-	CUFF.167	-	-	chr1:13583830-13617957	2738	1.79435	1.68319	0.91656	2.44983	OK
ENST00000506205.1	-	-	CUFF.167	-	-	chr1:13583831-13607221	476	0	0	0	0.879439	OK
ENST00000510906.5	-	-	CUFF.167	-	-	chr1:13583832-13614514	786	0	0	0	0.429591	OK
ENST00000509009.5	-	-	CUFF.167	-	-	chr1:13584092-13615964	571	0	0	0	0.665953	OK
ENST00000376061.8	-	-	CUFF.167	-	-	chr1:13584266-13616782	1368	0	0	0	0.219073	OK
ENST00000513143.5	-	-	CUFF.167	-	-	chr1:13584269-13616564	1305	0	0	0	0.231345	OK
ENST00000487038.5	-	-	CUFF.167	-	-	chr1:13585460-13615917	607	0	0	0	0.609801	OK
ENST00000475043.5	-	-	CUFF.167	-	-	chr1:13585471-13616247	849	3.63812	3.41275	1.2762	5.54929	OK
ENST00000488631.1	-	-	CUFF.167	-	-	chr1:13585479-13616259	794	0	0	0	0.42399	OK
ENST00000612442.1	-	-	ENSG00000278480.1	-	-	chr1:15226372-15227549	966	0	0	0	0	OK
ENST00000620676.6	-	-	CUFF.225	-	-	chr1:12230029-12512047	16357	1.36129	1.27771	1.02239	1.53304	OK
ENST00000613099.4	-	-	CUFF.225	-	-	chr1:12230066-12512047	16245	1.79241	1.68236	1.38505	1.97968	OK
ENST00000476169.1	-	-	CUFF.225	-	-	chr1:12244423-12249603	475	0	0	0	0.882413	OK
ENST00000489961.1	-	-	CUFF.225	-	-	chr1:12253733-12257955	443	0	0	0	0.989415	OK
ENST00000011700.10	-	-	CUFF.225	-	-	chr1:12277120-12510361	10969	1.98314	1.86138	1.47552	2.24724	OK
ENST00000646917.1	-	-	CUFF.225	-	-	chr1:12283434-12373788	5369	0	0	0	0.0501445	OK
ENST00000460333.5	-	-	CUFF.225	-	-	chr1:12299280-12373848	4910	0	0	0	0.0550109	OK
ENST00000487188.1	-	-	CUFF.225	-	-	chr1:12311525-12337988	3990	0	0	0	0.0682956	OK
ENST00000643711.1	-	-	CUFF.225	-	-	chr1:12342804-12348973	582	0	0	0	0.647731	OK
ENST00000469054.1	-	-	CUFF.225	-	-	chr1:12344864-12349249	567	0	0	0	0.672835	OK
ENST00000646411.1	-	-	CUFF.225	-	-	chr1:12356350-12510346	4522	0	0	0	0.059927	OK
ENST00000543710.5	-	-	CUFF.225	-	-	chr1:12367669-12512047	5676	0	0	0	0.0473433	OK
ENST00000645371.1	-	-	CUFF.225	-	-	chr1:12382995-12509030	2024	0	0	0	0.141123	OK
ENST00000466732.2	-	-	CUFF.225	-	-	chr1:12400309-12403948	377	0	0	0	1.31768	OK
ENST00000476045.5	-	-	CUFF.225	-	-	chr1:12407253-12416827	380	0	0	0	1.29819	OK
ENST00000481484.1	-	-	CUFF.225	-	-	chr1:12409837-12416827	360	0	0	0	1.43988	OK
ENST00000543766.2	-	-	CUFF.225	-	-	chr1:12464939-12512047	3838	0	0	0	0.0711337	OK
ENST00000645148.1	-	-	CUFF.225	-	-	chr1:12478548-12506972	577	0	0	0	0.655888	OK
ENST00000647414.1	-	-	CUFF.225	-	-	chr1:12497097-12507163	554	0	0	0	0.696217	OK
ENST00000473099.1	-	-	CUFF.225	-	-	chr1:12497225-12506907	461	0	0	0	0.926257	OK
ENST00000459326.1	-	-	CUFF.225	-	-	chr1:12507245-12507397	152	0	0	0	0	OK
ENST00000484063.6	-	-	CUFF.179	-	-	chr1:13700197-13749463	628	0	0	0	0.581207	OK
CUFF.179.1	-	-	CUFF.179	-	-	chr1:13700197-13808578	5258	3.48742	3.27716	2.49669	4.05764	OK
ENST00000376048.9	-	-	CUFF.179	-	-	chr1:13700239-13825065	2688	3.69814	3.47517	2.57662	4.37372	OK
ENST00000311066.9	-	-	CUFF.179	-	-	chr1:13704854-13788059	7437	0	0	0	0.0358543	OK
ENST00000235372.11	-	-	CUFF.179	-	-	chr1:13704854-13825079	7957	0	0	0	0.0334568	OK
ENST00000491134.5	-	-	CUFF.179	-	-	chr1:13731017-13787067	1100	0	0	0	0.282914	OK
ENST00000502727.5	-	-	CUFF.179	-	-	chr1:13738749-13773188	582	0	0	0	0.647731	OK
ENST00000502724.5	-	-	CUFF.179	-	-	chr1:13738784-13773126	541	0	0	0	0.721277	OK
ENST00000413440.5	-	-	CUFF.179	-	-	chr1:13749402-13788079	6175	5.50534	5.17342	4.3363	6.01053	OK
ENST00000343137.8	-	-	CUFF.179	-	-	chr1:13749414-13787657	5797	3.9364	3.69907	2.91921	4.47893	OK
[truncated: 238,076+ more rows]

## Sheet: SRR3191543
tracking_id	class_code	nearest_ref_id	gene_id	gene_short_name	tss_id	locus	length	coverage	FPKM	FPKM_conf_lo	FPKM_conf_hi	FPKM_status
ENST00000606857.1	-	-	ENSG00000268020.3	-	-	chr1:52472-53312	840	0	0	0	0	OK
ENST00000642116.1	-	-	ENSG00000240361.2	-	-	chr1:57597-64116	1414	0	0	0	0	OK
ENST00000492842.2	-	-	ENSG00000240361.2	-	-	chr1:62948-63887	939	0	0	0	0	OK
ENST00000417324.1	-	-	ENSG00000237613.2	-	-	chr1:34553-36081	1187	0	0	0	0	OK
ENST00000461467.1	-	-	ENSG00000237613.2	-	-	chr1:35244-36073	590	0	0	0	0	OK
ENST00000494149.2	-	-	CUFF.724	-	-	chr1:135140-135895	755	0.713586	0.731931	0	1.57709	OK
ENST00000493797.1	-	-	ENSG00000239906.1	-	-	chr1:139789-140339	323	0	0	0	0	OK
ENST00000641515.2	-	-	ENSG00000186092.6	-	-	chr1:65418-71585	2618	0	0	0	0	OK
ENST00000335137.4	-	-	ENSG00000186092.6	-	-	chr1:69054-70108	1054	0	0	0	0	OK
ENST00000624431.2	-	-	CUFF.727	-	-	chr1:182695-184174	570	0	0	0	0	OK
ENST00000595919.1	-	-	ENSG00000269981.1	-	-	chr1:137681-137965	284	2.50388	2.53893	0	6.13452	OK
ENST00000484859.1	-	-	CUFF.723	-	-	chr1:141473-149707	4860	0	0	0	0.0603151	OK
ENST00000490997.5	-	-	CUFF.723	-	-	chr1:142807-146831	518	1.55697	1.65141	0	3.49775	OK
ENST00000466557.6	-	-	CUFF.723	-	-	chr1:146385-173862	1301	0	0	0	0.217152	OK
ENST00000662089.1	-	-	CUFF.723	-	-	chr1:165490-169210	821	0	0	0	0.344111	OK
ENST00000491962.1	-	-	CUFF.723	-	-	chr1:165888-168767	278	0	0	0	1.01624	OK
ENST00000655252.1	-	-	CUFF.723	-	-	chr1:167128-169240	1229	0	0	0	0.229874	OK
ENST00000410691.1	-	-	ENSG00000222623.1	-	-	chr1:157783-157887	104	0	0	0	0	OK
ENST00000496488.1	-	-	ENSG00000241599.1	-	-	chr1:160445-161525	457	0	0	0	0	OK
ENST00000466430.5	-	-	CUFF.723	-	-	chr1:89294-120932	2748	0	0	0	0.102807	OK
ENST00000495576.1	-	-	CUFF.723	-	-	chr1:89550-91105	1319	0	0	0	0.214189	OK
ENST00000477740.5	-	-	CUFF.723	-	-	chr1:92229-129217	491	0	0	0	0.575387	OK
ENST00000471248.1	-	-	CUFF.723	-	-	chr1:110952-129173	629	0	0	0	0.449149	OK
ENST00000610542.1	-	-	CUFF.723	-	-	chr1:120724-133723	727	0	0	0	0.388604	OK
ENST00000453576.2	-	-	CUFF.723	-	-	chr1:129080-133566	336	0	0	0	0.840818	OK
ENST00000442987.3	-	-	CUFF.720	-	-	chr1:131024-134836	3812	0.0336452	0.0388499	0	0.148734	OK
ENST00000456328.2	-	-	CUFF.720	-	-	chr1:11868-14409	1657	0	0	0	0.170498	OK
ENST00000450305.2	-	-	CUFF.720	-	-	chr1:12009-13670	632	0	0	0	0.447017	OK
ENST00000473358.1	-	-	CUFF.721	-	-	chr1:29553-31097	712	0	0	0	0.396791	OK
ENST00000469289.1	-	-	CUFF.721	-	-	chr1:30266-31109	535	0	0	0	0.528065	OK
ENST00000607096.1	-	-	CUFF.721	-	-	chr1:30365-30503	138	0	0	0	2.04721	OK
ENST00000488147.1	-	-	CUFF.722	-	-	chr1:14403-29570	1351	1.01347	1.08199	0.321645	1.84234	OK
ENST00000619216.1	-	-	CUFF.722	-	-	chr1:17368-17436	68	0	0	0	0	OK
ENST00000623083.4	-	-	CUFF.722	-	-	chr1:185216-195411	1397	1.68245	1.85107	0.925536	2.77661	OK
ENST00000612080.1	-	-	CUFF.722	-	-	chr1:187890-187958	68	0	0	0	0	OK
ENST00000442116.1	-	-	CUFF.854	-	-	chr1:257863-264733	1292	0	0	0	0	OK
ENST00000448958.2	-	-	CUFF.854	-	-	chr1:257912-268816	2250	0	0	0	0	OK
ENST00000441866.2	-	-	CUFF.854	-	-	chr1:258143-359681	2256	0	0	0	0	OK
ENST00000634344.2	-	-	CUFF.854	-	-	chr1:258523-268816	1554	0	0	0	0	OK
ENST00000450734.1	-	-	CUFF.854	-	-	chr1:258567-259024	457	0	0	0	0	OK
ENST00000424587.7	-	-	CUFF.854	-	-	chr1:263014-297502	5603	0	0	0	0	OK
ENST00000669836.1	-	-	CUFF.855	-	-	chr1:266854-268655	736	0	0	0	0	OK
ENST00000458203.2	-	-	CUFF.854	-	-	chr1:347981-348366	385	0	0	0	0	OK
ENST00000450983.1	-	-	ENSG00000236601.2	-	-	chr1:358856-365704	607	0	0	0	0.465428	OK
ENST00000412666.1	-	-	ENSG00000236601.2	-	-	chr1:358871-365510	426	0	0	0	0.66318	OK
ENST00000635159.1	-	-	ENSG00000236601.2	-	-	chr1:360056-366052	994	0	0	0	0.28422	OK
ENST00000432723.3	-	-	ENSG00000233653.3	-	-	chr1:487100-489906	2477	0	0	0	0.114055	OK
ENST00000431321.2	-	-	CUFF.854	-	-	chr1:365388-366151	437	0	0	0	0.646487	OK
ENST00000453935.1	-	-	CUFF.854	-	-	chr1:365394-368450	498	0	0	0	0.567299	OK
ENST00000440163.1	-	-	CUFF.854	-	-	chr1:365614-379972	462	0	0	0	0.611504	OK
ENST00000455207.5	-	-	CUFF.854	-	-	chr1:373181-485208	413	0	0	0	0.684055	OK
ENST00000455464.7	-	-	CUFF.854	-	-	chr1:476363-497259	902	0	0	0	0.313209	OK
ENST00000601814.5	-	-	CUFF.854	-	-	chr1:484831-495476	635	0	0	0	0.444905	OK
ENST00000445840.2	-	-	CUFF.854	-	-	chr1:485025-485208	183	0	0	0	1.5438	OK
ENST00000431812.1	-	-	CUFF.854	-	-	chr1:485065-489553	336	0	0	0	0.840818	OK
ENST00000419160.4	-	-	CUFF.854	-	-	chr1:494381-496605	547	0	0	0	0.516481	OK
ENST00000440038.7	-	-	CUFF.854	-	-	chr1:494463-502508	793	0	0	0	0.4579	OK
ENST00000642074.1	-	-	CUFF.854	-	-	chr1:494474-495368	574	0	0	0	0.709733	OK
ENST00000423728.6	-	-	CUFF.854	-	-	chr1:494610-499175	838	0	0	0	0.426773	OK
ENST00000616311.5	-	-	CUFF.854	-	-	chr1:494770-498976	728	0.411247	0.511812	0	1.39831	OK
ENST00000599771.6	-	-	CUFF.854	-	-	chr1:497133-498456	457	0	0	0	0.618194	OK
ENST00000641845.1	-	-	CUFF.854	-	-	chr1:497204-502598	571	0.57461	0.715123	0	1.9626	OK
ENST00000641916.1	-	-	CUFF.854	-	-	chr1:497209-502873	622	0	0	0	0.633427	OK
ENST00000601486.5	-	-	CUFF.854	-	-	chr1:497239-499002	696	0	0	0	0.405912	OK
ENST00000641579.1	-	-	CUFF.854	-	-	chr1:497244-502598	545	0	0	0	0.518376	OK
ENST00000616947.2	-	-	CUFF.854	-	-	chr1:497274-498976	603	0	0	0	0.468515	OK
ENST00000432964.1	-	-	CUFF.854	-	-	chr1:498280-499175	575	0	0	0	0.49133	OK
ENST00000608420.1	-	-	CUFF.854	-	-	chr1:498983-501607	438	0	0	0	0.645011	OK
ENST00000641303.1	-	-	CUFF.854	-	-	chr1:501587-517252	384	1.0874	1.35331	0	3.6973	OK
ENST00000641063.1	-	-	CUFF.854	-	-	chr1:501603-517225	473	0	0	0	0.950377	OK
ENST00000641049.1	-	-	CUFF.854	-	-	chr1:504469-514413	519	0	0	0	0.544345	OK
ENST00000642124.1	-	-	CUFF.854	-	-	chr1:504864-522928	456	0	0	0	1.00782	OK
ENST00000437905.2	-	-	ENSG00000269732.1	-	-	chr1:439869-440232	363	0	0	0	0	OK
ENST00000426406.3	-	-	ENSG00000284733.1	-	-	chr1:450702-451697	995	0	0	0	0	OK
ENST00000514436.1	-	-	CUFF.854	-	-	chr1:491224-493241	1239	0	0	0	0	OK
ENST00000614007.1	-	-	ENSG00000278757.1	-	-	chr1:516375-516479	104	0	0	0	0	OK
ENST00000606034.1	-	-	ENSG00000272512.1	-	-	chr1:995965-998051	2086	4.56453	4.65933	3.45879	5.85987	OK
ENST00000671208.1	-	-	ENSG00000228794.9	-	-	chr1:860225-866720	2509	0.0586161	0.0605481	0	0.231804	OK
ENST00000661463.1	-	-	ENSG00000228794.9	-	-	chr1:860226-868202	2070	0	0	0	0.136481	OK
ENST00000415481.1	-	-	ENSG00000234711.1	-	-	chr1:873291-874349	1058	0	0	0	0.267027	OK
ENST00000446136.1	-	-	CUFF.1	-	-	chr1:868070-876903	1807	0	0	0	0.156345	OK
ENST00000432963.1	-	-	CUFF.1	-	-	chr1:868239-870201	504	0	0	0	0.560545	OK
ENST00000427857.1	-	-	CUFF.1	-	-	chr1:868402-876802	446	0	0	0	0.633441	OK
ENST00000635557.1	-	-	CUFF.1	-	-	chr1:874528-877234	837	0	0	0	0.337533	OK
ENST00000379410.8	-	-	CUFF.2	-	-	chr1:966481-975865	3176	0	0	0	0.0941723	OK
ENST00000379407.7	-	-	CUFF.2	-	-	chr1:966501-975008	2194	0	0	0	0.128767	OK
ENST00000379409.6	-	-	CUFF.2	-	-	chr1:966501-975008	2455	0	0	0	0.115077	OK
ENST00000480267.1	-	-	CUFF.2	-	-	chr1:970874-971523	464	0	0	0	0.608868	OK
ENST00000491024.1	-	-	CUFF.2	-	-	chr1:973511-975865	698	0	0	0	0.404749	OK
ENST00000341290.6	-	-	ENSG00000187642.9	-	-	chr1:975203-982093	3035	0	0	0	0.0988167	OK
ENST00000479361.1	-	-	ENSG00000187642.9	-	-	chr1:975204-976641	1208	0.135662	0.13688	0	0.524504	OK
ENST00000433179.3	-	-	ENSG00000187642.9	-	-	chr1:975204-981029	3340	0	0	0	0.089291	OK
ENST00000607769.1	-	-	CUFF.3	-	-	chr1:904833-915976	351	0	0	0	1.60347	OK
CUFF.3.2	-	-	CUFF.3	-	-	chr1:910220-911626	1406	2.05493	2.08842	1.08723	3.08962	OK
ENST00000448179.1	-	-	CUFF.3	-	-	chr1:911434-914948	3043	0	0	0	0.098541	OK
CUFF.3.4	-	-	CUFF.3	-	-	chr1:911799-916708	4273	1.56148	1.58693	1.09933	2.07453	OK
ENST00000398216.2	-	-	CUFF.3	-	-	chr1:914170-914971	443	0	0	0	0.637731	OK
CUFF.4.1	-	-	CUFF.4	-	-	chr1:916189-921023	3400	0.813015	0.826266	0.346307	1.30622	OK
ENST00000609207.1	-	-	CUFF.4	-	-	chr1:916864-921016	4152	1.53572	1.56075	1.0386	2.08289	OK
ENST00000417705.1	-	-	CUFF.4	-	-	chr1:916869-919692	1389	0	0	0	0.23291	OK
ENST00000432961.1	-	-	CUFF.4	-	-	chr1:917369-918534	630	0	0	0	0.448436	OK
CUFF.8.1	-	-	CUFF.8	-	-	chr1:905123-906375	1252	1.29371	1.31283	0.465151	2.1605	OK
CUFF.9.1	-	-	CUFF.9	-	-	chr1:906832-908470	1638	1.71206	1.73917	0.918777	2.55957	OK
CUFF.14.2	-	-	CUFF.14	-	-	chr1:960583-965719	2916	1.99408	2.02875	1.26408	2.79343	OK
ENST00000338591.8	-	-	CUFF.14	-	-	chr1:960583-965719	2567	3.70059	3.76494	2.65274	4.87714	OK
ENST00000622660.1	-	-	CUFF.14	-	-	chr1:960638-965602	1950	2.73423	2.78178	1.53796	4.0256	OK
CUFF.14.4	-	-	CUFF.14	-	-	chr1:960886-965719	3168	2.45883	2.50159	1.64748	3.35571	OK
ENST00000463212.1	-	-	CUFF.14	-	-	chr1:961448-962478	955	0	0	0	0.362673	OK
ENST00000466300.1	-	-	CUFF.14	-	-	chr1:962726-964530	913	0	0	0	0.383342	OK
ENST00000481067.1	-	-	CUFF.14	-	-	chr1:963551-964164	515	0	0	0	0.832994	OK
ENST00000428771.6	-	-	CUFF.16	-	-	chr1:998961-1000172	1040	0	0	0	0.326993	OK
ENST00000304952.10	-	-	CUFF.16	-	-	chr1:998963-1000111	899	60.0416	61.0036	52.5591	69.4481	OK
ENST00000481869.1	-	-	CUFF.16	-	-	chr1:998965-1000096	1038	68.6736	69.774	61.6658	77.8821	OK
ENST00000484667.2	-	-	CUFF.16	-	-	chr1:998969-999981	667	0	0	0	0.575406	OK
ENST00000624697.4	-	-	CUFF.18	-	-	chr1:1001137-1014540	787	1.91048	1.94217	0.212039	3.6723	OK
ENST00000624652.1	-	-	CUFF.18	-	-	chr1:1001144-1014435	657	0	0	0	0.587363	OK
ENST00000649529.1	-	-	CUFF.18	-	-	chr1:1013496-1014540	637	3.7977	3.8607	1.25984	6.46156	OK
ENST00000423619.2	-	-	ENSG00000231702.2	-	-	chr1:1008075-1008229	154	0	0	0	1.83451	OK
CUFF.20.1	-	-	CUFF.20	-	-	chr1:1004187-1005462	1275	2.27302	2.31363	1.22226	3.40501	OK
CUFF.21.1	-	-	CUFF.21	-	-	chr1:1009031-1009683	652	3.20595	3.26442	1.2959	5.23293	OK
ENST00000458555.1	-	-	CUFF.17	-	-	chr1:1011996-1013193	471	0.467365	0.478397	0	1.43519	OK
ENST00000453464.3	-	-	ENSG00000237330.3	-	-	chr1:1070966-1074306	1900	0.0806274	0.0819369	0	0.245811	OK
ENST00000362106.1	-	-	ENSG00000198976.1	-	-	chr1:1169004-1169087	83	0	0	0	0	OK
ENST00000384997.3	-	-	ENSG00000207730.3	-	-	chr1:1167103-1167198	95	0	0	0	0	OK
ENST00000416774.1	-	-	ENSG00000223823.1	-	-	chr1:1137016-1144056	1620	0	0	0	0	OK
ENST00000606993.1	-	-	ENSG00000272141.1	-	-	chr1:1169356-1170343	987	0	0	0	0	OK
ENST00000384875.3	-	-	ENSG00000207607.3	-	-	chr1:1167862-1167952	90	0	0	0	0	OK
ENST00000394517.7	-	-	CUFF.5	-	-	chr1:1059707-1066459	1043	0	0	0	0.325861	OK
ENST00000427998.5	-	-	CUFF.5	-	-	chr1:1059733-1066456	977	0	0	0	0.352712	OK
ENST00000456409.5	-	-	CUFF.5	-	-	chr1:1063078-1066456	750	0	0	0	0.492204	OK
ENST00000412397.2	-	-	CUFF.5	-	-	chr1:1063078-1069355	1219	0	0	0	0.270873	OK
ENST00000433695.1	-	-	CUFF.5	-	-	chr1:1064494-1066274	540	0	0	0	0.77591	OK
ENST00000451054.1	-	-	CUFF.5	-	-	chr1:1064517-1066441	565	0	0	0	0.726129	OK
ENST00000442292.2	-	-	CUFF.6	-	-	chr1:1062207-1063288	829	0	0	0	0.432656	OK
CUFF.7.1	-	-	CUFF.7	-	-	chr1:1065779-1066782	1003	2.69535	2.73298	1.32444	4.14153	OK
ENST00000497869.5	-	-	ENSG00000186827.11	-	-	chr1:1211339-1214138	1707	0	0	0	0	OK
ENST00000379236.4	-	-	ENSG00000186827.11	-	-	chr1:1211339-1214153	1075	0	0	0	0	OK
ENST00000453580.1	-	-	ENSG00000186827.11	-	-	chr1:1212018-1213498	393	0	0	0	0	OK
ENST00000328596.10	-	-	ENSG00000186891.14	-	-	chr1:1203507-1206571	851	0	0	0	0	OK
ENST00000379268.7	-	-	ENSG00000186891.14	-	-	chr1:1203507-1206592	1083	0	0	0	0	OK
ENST00000486728.5	-	-	ENSG00000186891.14	-	-	chr1:1203843-1205680	727	0	0	0	0	OK
ENST00000379265.5	-	-	ENSG00000186891.14	-	-	chr1:1203843-1206571	705	0	0	0	0	OK
ENST00000379317.1	-	-	ENSG00000205231.1	-	-	chr1:1173055-1179555	3532	0	0	0	0	OK
ENST00000506177.1	-	-	CUFF.10	-	-	chr1:1173883-1175034	557	0	0	0	0	OK
ENST00000379290.5	-	-	CUFF.10	-	-	chr1:1173902-1197935	2283	0	0	0	0	OK
ENST00000379289.5	-	-	CUFF.10	-	-	chr1:1173905-1197933	2259	0	0	0	0	OK
ENST00000379288.3	-	-	CUFF.10	-	-	chr1:1179696-1185864	2114	0	0	0	0	OK
ENST00000460998.1	-	-	CUFF.10	-	-	chr1:1180483-1183927	718	0	0	0	0	OK
ENST00000514695.1	-	-	CUFF.10	-	-	chr1:1180536-1180884	219	0	0	0	0	OK
ENST00000486379.1	-	-	CUFF.10	-	-	chr1:1185035-1197475	426	0	0	0	0	OK
ENST00000565563.1	-	-	ENSG00000260179.1	-	-	chr1:1249776-1251334	1558	0.302465	0.306642	0	0.660721	OK
ENST00000379198.5	-	-	ENSG00000176022.7	-	-	chr1:1232236-1235041	2805	12.7525	12.9491	11.2481	14.6502	OK
ENST00000462849.1	-	-	CUFF.35	-	-	chr1:1242445-1243463	682	1.09467	1.10846	0	2.42358	OK
ENST00000478606.1	-	-	CUFF.35	-	-	chr1:1242448-1243158	522	0.940458	0.952306	0	2.50781	OK
ENST00000330388.2	-	-	CUFF.35	-	-	chr1:1242452-1246722	1036	0.599535	0.607088	0	1.35662	OK
ENST00000468365.1	-	-	CUFF.35	-	-	chr1:1243265-1244418	647	0	0	0	0.599828	OK
ENST00000486627.1	-	-	CUFF.35	-	-	chr1:1243980-1244724	639	0	0	0	0.610186	OK
CUFF.11.1	-	-	CUFF.11	-	-	chr1:1274027-1274432	405	6.70785	6.7681	2.68678	10.8494	OK
CUFF.12.1	-	-	CUFF.12	-	-	chr1:1274493-1279387	979	1.73188	1.75917	0.592268	2.92607	OK
ENST00000434139.1	-	-	CUFF.12	-	-	chr1:1275222-1280420	268	0	0	0	1.05416	OK
ENST00000453732.1	-	-	CUFF.12	-	-	chr1:1275236-1279393	389	2.60287	2.64388	0	5.63552	OK
CUFF.13.1	-	-	CUFF.13	-	-	chr1:1279672-1280190	518	5.27547	5.36709	2.38996	8.34422	OK
ENST00000379116.10	-	-	CUFF.26	-	-	chr1:1280435-1292025	3050	0	0	0	0.098301	OK
CUFF.26.2	-	-	CUFF.26	-	-	chr1:1280435-1292029	3574	0.889589	0.907266	0.422469	1.39206	OK
CUFF.26.4	-	-	CUFF.26	-	-	chr1:1280435-1292029	3726	0.628588	0.641078	0.242555	1.0396	OK
CUFF.26.3	-	-	CUFF.26	-	-	chr1:1280435-1292029	2984	0.654255	0.667255	0.204942	1.12957	OK
ENST00000379101.8	-	-	CUFF.26	-	-	chr1:1280471-1291373	2268	0	0	0	0.135047	OK
ENST00000338555.6	-	-	CUFF.26	-	-	chr1:1280587-1292024	3475	0	0	0	0.0856371	OK
ENST00000400928.7	-	-	CUFF.26	-	-	chr1:1281223-1292029	2731	2.15758	2.20045	1.29536	3.10554	OK
ENST00000470022.1	-	-	CUFF.26	-	-	chr1:1281924-1286168	645	0	0	0	0.602384	OK
ENST00000325425.12	-	-	CUFF.26	-	-	chr1:1282108-1292024	2679	0	0	0	0.112871	OK
ENST00000467651.2	-	-	CUFF.26	-	-	chr1:1282163-1285597	204	0	0	0	1.38488	OK
ENST00000379099.3	-	-	CUFF.26	-	-	chr1:1287108-1290943	923	0	0	0	0.37821	OK
ENST00000360001.11	-	-	CUFF.19	-	-	chr1:1216907-1232001	1956	30.2813	30.764	27.1342	34.3937	OK
ENST00000660930.1	-	-	CUFF.19	-	-	chr1:1216908-1232067	2137	0	0	0	0.144068	OK
ENST00000263741.12	-	-	CUFF.19	-	-	chr1:1216930-1232031	2079	0	0	0	0.148459	OK
ENST00000465727.5	-	-	CUFF.19	-	-	chr1:1216930-1232031	2095	0	0	0	0.147221	OK
ENST00000494748.1	-	-	CUFF.19	-	-	chr1:1216931-1221351	3516	2.55461	2.59534	1.81092	3.37975	OK
ENST00000478938.1	-	-	CUFF.19	-	-	chr1:1216933-1220293	2591	0	0	0	0.116984	OK
ENST00000655486.1	-	-	CUFF.19	-	-	chr1:1217511-1228793	1089	13.094	13.3027	9.58304	17.0224	OK
ENST00000403997.2	-	-	CUFF.19	-	-	chr1:1218522-1228596	728	0	0	0	0.511822	OK
ENST00000459994.2	-	-	CUFF.19	-	-	chr1:1227271-1231968	604	0	0	0	0.660042	OK
CUFF.37.1	-	-	CUFF.37	-	-	chr1:1081817-1087636	3225	1.74113	1.77429	1.11257	2.43601	OK
ENST00000379339.5	-	-	CUFF.37	-	-	chr1:1081817-1116081	2429	0	0	0	0.125396	OK
ENST00000465822.5	-	-	CUFF.37	-	-	chr1:1081822-1092077	1933	0	0	0	0.160796	OK
ENST00000379325.7	-	-	CUFF.37	-	-	chr1:1081822-1116095	2010	4.01005	4.08643	2.59136	5.58149	OK
ENST00000421241.6	-	-	CUFF.37	-	-	chr1:1081822-1116098	1841	4.60807	4.69584	3.12932	6.26235	OK
ENST00000487177.5	-	-	CUFF.37	-	-	chr1:1081824-1087636	3315	0	0	0	0.0900022	OK
ENST00000477196.5	-	-	CUFF.37	-	-	chr1:1081824-1116089	3214	1.29121	1.31581	0.677561	1.95405	OK
ENST00000467751.5	-	-	CUFF.37	-	-	chr1:1081824-1116089	2099	0	0	0	0.146915	OK
ENST00000464905.1	-	-	CUFF.37	-	-	chr1:1082145-1084072	650	0	0	0	0.596033	OK
ENST00000379320.5	-	-	CUFF.37	-	-	chr1:1082234-1092174	2324	0	0	0	0.131526	OK
ENST00000379319.5	-	-	CUFF.37	-	-	chr1:1082699-1106127	1097	0	0	0	0.306755	OK
ENST00000434641.5	-	-	CUFF.37	-	-	chr1:1082915-1116095	842	0	0	0	0.42421	OK
ENST00000482816.5	-	-	CUFF.37	-	-	chr1:1083925-1116243	982	0	0	0	0.350524	OK
ENST00000462097.5	-	-	CUFF.37	-	-	chr1:1087138-1116356	836	0	0	0	0.428067	OK
ENST00000473600.1	-	-	CUFF.37	-	-	chr1:1087140-1092294	793	0	0	0	0.4579	OK
ENST00000475119.5	-	-	CUFF.37	-	-	chr1:1087189-1116361	740	0	0	0	0.500932	OK
ENST00000442117.5	-	-	CUFF.37	-	-	chr1:1087574-1092813	554	0	0	0	0.747225	OK
ENST00000427787.5	-	-	CUFF.37	-	-	chr1:1090405-1092813	575	0	0	0	0.707957	OK
ENST00000472741.5	-	-	CUFF.37	-	-	chr1:1091045-1116087	661	0	0	0	0.582521	OK
ENST00000480643.1	-	-	CUFF.37	-	-	chr1:1091499-1116089	579	0	0	0	0.70094	OK
CUFF.38.1	-	-	CUFF.38	-	-	chr1:1094487-1095514	1027	2.19042	2.32392	1.08173	3.5661	OK
ENST00000648183.1	-	-	ENSG00000285812.1	-	-	chr1:1097584-1104598	1095	0.303598	0.307423	0	0.74279	OK
CUFF.39.1	-	-	CUFF.39	-	-	chr1:1107651-1109271	1620	1.15565	1.1739	0.493579	1.85422	OK
ENST00000450390.6	-	-	CUFF.36	-	-	chr1:1253908-1273853	2455	0	0	0	0.123966	OK
ENST00000347370.6	-	-	CUFF.36	-	-	chr1:1253913-1273854	2387	4.27108	4.34303	3.06525	5.62081	OK
ENST00000349431.10	-	-	CUFF.36	-	-	chr1:1254469-1273885	1733	9.63574	9.79805	7.52448	12.0716	OK
ENST00000400929.6	-	-	CUFF.36	-	-	chr1:1254984-1273855	1057	6.62681	6.73844	3.94142	9.53545	OK
ENST00000464036.5	-	-	CUFF.36	-	-	chr1:1255047-1273864	1256	0	0	0	0.261593	OK
ENST00000360466.6	-	-	CUFF.36	-	-	chr1:1255163-1273726	1047	0	0	0	0.324365	OK
ENST00000400930.8	-	-	CUFF.36	-	-	chr1:1255177-1273833	1021	0	0	0	0.334346	OK
ENST00000467339.1	-	-	CUFF.36	-	-	chr1:1255263-1256335	515	0	0	0	0.832994	OK
ENST00000473215.5	-	-	CUFF.36	-	-	chr1:1255267-1273849	1028	0	0	0	0.331598	OK
ENST00000435198.5	-	-	CUFF.36	-	-	chr1:1255394-1273844	1056	0	0	0	0.321047	OK
ENST00000509720.5	-	-	CUFF.36	-	-	chr1:1255438-1273827	472	0	0	0	0.953575	OK
ENST00000491779.5	-	-	CUFF.36	-	-	chr1:1256048-1273790	611	0	0	0	0.649431	OK
ENST00000466752.5	-	-	CUFF.36	-	-	chr1:1256991-1273815	886	0	0	0	0.39792	OK
ENST00000503294.5	-	-	CUFF.36	-	-	chr1:1257010-1273833	814	0	0	0	0.442828	OK
ENST00000477894.5	-	-	CUFF.36	-	-	chr1:1257048-1273854	767	0	0	0	0.478046	OK
ENST00000471154.1	-	-	CUFF.36	-	-	chr1:1257121-1263569	336	0	0	0	1.7496	OK
ENST00000422076.5	-	-	CUFF.36	-	-	chr1:1257226-1273837	643	0	0	0	0.604963	OK
ENST00000502382.1	-	-	CUFF.36	-	-	chr1:1257269-1273854	530	0	0	0	0.797782	OK
ENST00000461142.3	-	-	CUFF.36	-	-	chr1:1262852-1273837	837	0	0	0	0.427419	OK
ENST00000488418.2	-	-	CUFF.36	-	-	chr1:1267861-1273471	750	0	0	0	0.492204	OK
ENST00000464957.1	-	-	CUFF.15	-	-	chr1:1324755-1327994	1101	0	0	0	0.305428	OK
ENST00000343938.9	-	-	CUFF.15	-	-	chr1:1324801-1328896	2154	5.89491	5.99886	4.65141	7.34632	OK
ENST00000488011.1	-	-	CUFF.15	-	-	chr1:1325240-1327471	783	0	0	0	0.465444	OK
CUFF.22.1	-	-	CUFF.22	-	-	chr1:1351463-1351963	500	4.26292	4.35723	1.54382	7.17064	OK
ENST00000435351.2	-	-	ENSG00000223663.2	-	-	chr1:1378665-1379032	367	0	0	0	0	OK
ENST00000420190.6	-	-	CUFF.33	-	-	chr1:923927-939291	1578	0	0	0	0.201512	OK
ENST00000437963.5	-	-	CUFF.33	-	-	chr1:925149-935793	387	0	0	0	1.33431	OK
ENST00000342066.8	-	-	CUFF.33	-	-	chr1:925730-944574	2557	0	0	0	0.118655	OK
ENST00000620200.4	-	-	CUFF.33	-	-	chr1:925740-944581	1874	0	0	0	0.166383	OK
ENST00000618181.4	-	-	CUFF.33	-	-	chr1:925740-944581	2179	0	0	0	0.141047	OK
ENST00000618323.4	-	-	CUFF.33	-	-	chr1:925740-944581	2159	0	0	0	0.14247	OK
ENST00000616125.4	-	-	CUFF.33	-	-	chr1:925740-944581	2230	0	0	0	0.137545	OK
ENST00000617307.4	-	-	CUFF.33	-	-	chr1:925740-944581	2314	0	0	0	0.132141	OK
ENST00000616016.4	-	-	CUFF.33	-	-	chr1:925740-944581	2391	0	0	0	0.127547	OK
ENST00000618779.4	-	-	CUFF.33	-	-	chr1:925740-944581	2368	0	0	0	0.128886	OK
ENST00000622503.4	-	-	CUFF.33	-	-	chr1:925740-944581	2557	0	0	0	0.118655	OK
ENST00000341065.8	-	-	CUFF.33	-	-	chr1:930311-944575	2191	0	0	0	0.140207	OK
ENST00000455979.1	-	-	CUFF.33	-	-	chr1:939274-944259	1731	0	0	0	0.181684	OK
ENST00000478729.1	-	-	CUFF.33	-	-	chr1:940345-942173	318	0	0	0	1.96294	OK
ENST00000474461.1	-	-	CUFF.33	-	-	chr1:941075-942994	862	0	0	0	0.411842	OK
ENST00000466827.1	-	-	CUFF.33	-	-	chr1:942102-942802	542	0	0	0	0.771678	OK
ENST00000464948.1	-	-	CUFF.33	-	-	chr1:942165-942892	657	0	0	0	0.587363	OK
ENST00000327044.7	-	-	CUFF.34	-	-	chr1:944202-959256	2757	26.2979	26.7631	24.0796	29.4465	OK
ENST00000483767.5	-	-	CUFF.34	-	-	chr1:944203-947060	1611	0	0	0	0.196877	OK
ENST00000477976.5	-	-	CUFF.34	-	-	chr1:944204-958458	4201	0	0	0	0.0701904	OK
ENST00000496938.1	-	-	CUFF.34	-	-	chr1:945318-945562	149	0	0	0	1.89607	OK
ENST00000487214.1	-	-	CUFF.34	-	-	chr1:954425-959309	865	0	0	0	0.410049	OK
ENST00000469563.1	-	-	CUFF.34	-	-	chr1:958245-959256	878	0	0	0	0.402455	OK
ENST00000338370.7	-	-	CUFF.23	-	-	chr1:1373729-1375157	1072	4.8248	4.90382	2.54341	7.26423	OK
ENST00000338338.9	-	-	CUFF.23	-	-	chr1:1373729-1375495	1047	6.92528	7.0387	4.25765	9.81975	OK
ENST00000321751.9	-	-	CUFF.23	-	-	chr1:1373731-1375169	798	19.2725	19.5882	14.3499	24.8265	OK
ENST00000378853.3	-	-	CUFF.23	-	-	chr1:1373736-1375173	875	10.3883	10.5584	6.69634	14.4205	OK
ENST00000489799.1	-	-	CUFF.23	-	-	chr1:1374243-1375144	695	0	0	0	0.544367	OK
ENST00000496905.1	-	-	CUFF.23	-	-	chr1:1374437-1375159	608	0	0	0	0.653937	OK
CUFF.25.1	-	-	CUFF.25	-	-	chr1:1352027-1354031	2004	6.00861	6.1098	4.43985	7.77974	OK
ENST00000474033.5	-	-	CUFF.24	-	-	chr1:1352688-1354264	1171	13.2554	13.4786	10.0243	16.9329	OK
ENST00000342753.8	-	-	CUFF.24	-	-	chr1:1352688-1358794	2231	0	0	0	0.137478	OK
ENST00000309212.10	-	-	CUFF.24	-	-	chr1:1352690-1358535	2273	9.34045	9.49774	7.63581	11.3597	OK
ENST00000445648.5	-	-	CUFF.24	-	-	chr1:1352691-1358543	2001	0	0	0	0.154804	OK
ENST00000477278.3	-	-	CUFF.24	-	-	chr1:1352691-1361777	2728	0	0	0	0.110704	OK
ENST00000473097.5	-	-	CUFF.24	-	-	chr1:1353191-1354474	975	0	0	0	0.353595	OK
ENST00000478517.5	-	-	CUFF.24	-	-	chr1:1353214-1354247	846	0	0	0	0.421677	OK
ENST00000476718.1	-	-	CUFF.24	-	-	chr1:1353438-1355016	1001	0	0	0	0.342451	OK
ENST00000464351.1	-	-	CUFF.24	-	-	chr1:1355003-1355512	405	0	0	0	1.23056	OK
ENST00000460473.1	-	-	CUFF.24	-	-	chr1:1355082-1355512	339	0	0	0	1.71834	OK
ENST00000339381.6	-	-	CUFF.28	-	-	chr1:1331279-1335314	3475	0	0	0	0.0856371	OK
ENST00000378891.9	-	-	CUFF.29	-	-	chr1:1335275-1349112	2926	10.3982	10.5614	8.67265	12.4501	OK
ENST00000378888.10	-	-	CUFF.29	-	-	chr1:1335277-1349418	3305	8.7291	8.86612	7.22842	10.5038	OK
ENST00000610709.2	-	-	CUFF.29	-	-	chr1:1335278-1349135	2268	0	0	0	0.135047	OK
ENST00000632445.1	-	-	CUFF.29	-	-	chr1:1336411-1339422	785	0	0	0	0.463916	OK
ENST00000631679.1	-	-	CUFF.29	-	-	chr1:1337022-1340052	778	0	0	0	0.46931	OK
ENST00000634054.1	-	-	CUFF.29	-	-	chr1:1338333-1340190	828	0	0	0	0.433319	OK
ENST00000633096.1	-	-	CUFF.29	-	-	chr1:1339491-1340365	580	0	0	0	0.699207	OK
ENST00000616525.1	-	-	CUFF.29	-	-	chr1:1339649-1339708	59	0	0	0	4.78839	OK
ENST00000472445.1	-	-	CUFF.29	-	-	chr1:1341769-1348955	639	0	0	0	0.610186	OK
ENST00000430109.1	-	-	CUFF.90	-	-	chr1:1430538-1434573	510	0	0	0	0	OK
ENST00000434150.1	-	-	CUFF.90	-	-	chr1:1430549-1431843	444	0	0	0	0	OK
ENST00000454562.1	-	-	CUFF.90	-	-	chr1:1430549-1434488	424	0	0	0	0	OK
ENST00000417917.1	-	-	CUFF.90	-	-	chr1:1430663-1434520	634	0	0	0	0	OK
ENST00000378821.3	-	-	ENSG00000205116.3	-	-	chr1:1426127-1427787	492	0	0	0	0	OK
ENST00000607307.1	-	-	ENSG00000272455.1	-	-	chr1:1409095-1410618	1523	2.6771	2.72662	1.65311	3.80012	OK
ENST00000378785.7	-	-	CUFF.92	-	-	chr1:1449688-1470163	3864	0.109693	0.153209	0	0.325625	OK
ENST00000475091.2	-	-	CUFF.92	-	-	chr1:1449913-1455902	525	0	0	0	0.538124	OK
ENST00000484537.2	-	-	CUFF.92	-	-	chr1:1462482-1468663	506	0	0	0	0.55833	OK
ENST00000641974.1	-	-	CUFF.92	-	-	chr1:1503249-1509452	660	0	0	0	0.583724	OK
ENST00000641679.1	-	-	CUFF.92	-	-	chr1:1503581-1509351	227	2.34418	2.36524	0	9.05513	OK
ENST00000495558.1	-	-	CUFF.91	-	-	chr1:1434860-1437459	819	0	0	0	0.439384	OK
ENST00000338660.5	-	-	CUFF.91	-	-	chr1:1435522-1440765	2147	4.95975	5.03244	3.68659	6.37829	OK
ENST00000476993.2	-	-	CUFF.91	-	-	chr1:1435689-1442882	4492	1.15418	1.1711	0.716037	1.62616	OK
ENST00000471398.1	-	-	CUFF.91	-	-	chr1:1435734-1437177	458	0	0	0	1.0007	OK
ENST00000520296.5	-	-	CUFF.88	-	-	chr1:1418419-1421444	1632	0.323133	0.328718	0	0.806065	OK
ENST00000427211.3	-	-	CUFF.88	-	-	chr1:1418419-1421769	1976	0	0	0	0.156955	OK
ENST00000537107.5	-	-	CUFF.88	-	-	chr1:1418421-1421444	2190	0.249022	0.253327	0	0.624465	OK
ENST00000454272.2	-	-	CUFF.88	-	-	chr1:1418879-1421091	1506	0	0	0	0.212421	OK
ENST00000442470.1	-	-	CUFF.88	-	-	chr1:1419137-1421260	876	0	0	0	0.403605	OK
ENST00000428932.1	-	-	CUFF.89	-	-	chr1:1420244-1422691	543	0	0	0	0.520285	OK
ENST00000378733.9	-	-	CUFF.27	-	-	chr1:1534777-1540624	1381	1.91743	1.94173	0.817318	3.06614	OK
ENST00000425828.1	-	-	CUFF.27	-	-	chr1:1535206-1540453	717	5.78512	5.85845	2.98035	8.73654	OK
ENST00000624426.1	-	-	CUFF.27	-	-	chr1:1539055-1540350	796	1.79992	1.82274	0.455685	3.18979	OK
ENST00000621860.1	-	-	ENSG00000274481.1	-	-	chr1:1583509-1583909	400	0	0	0	0	OK
ENST00000422725.4	-	-	ENSG00000228594.4	-	-	chr1:1598011-1600135	2124	5.69975	5.80119	4.48787	7.11451	OK
CUFF.92.4	-	-	CUFF.92	-	-	chr1:1471764-1497848	7481	1.09844	1.11647	0.786042	1.44691	OK
CUFF.92.5	-	-	CUFF.92	-	-	chr1:1471764-1497848	4991	1.6939	1.72171	1.19023	2.2532	OK
ENST00000673477.1	-	-	CUFF.92	-	-	chr1:1471764-1497848	4098	0	0	0	0.0720338	OK
ENST00000308647.8	-	-	CUFF.92	-	-	chr1:1471783-1496201	2114	4.91765	4.9984	3.63867	6.35813	OK
ENST00000472194.6	-	-	CUFF.92	-	-	chr1:1478025-1497848	4314	0	0	0	0.0682736	OK
ENST00000378736.3	-	-	CUFF.92	-	-	chr1:1479048-1482662	414	0	0	0	1.18444	OK
ENST00000485748.5	-	-	CUFF.92	-	-	chr1:1483484-1496202	3233	0	0	0	0.0924164	OK
ENST00000474481.1	-	-	CUFF.92	-	-	chr1:1484568-1496201	3367	0	0	0	0.0885355	OK
ENST00000658591.1	-	-	CUFF.30	-	-	chr1:1600313-1602703	1830	0.754544	0.768642	0.256214	1.28107	OK
ENST00000659048.1	-	-	CUFF.85	-	-	chr1:1399519-1402019	2199	0	0	0	0.139653	OK
ENST00000448629.6	-	-	CUFF.85	-	-	chr1:1399519-1402036	1748	0	0	0	0.179719	OK
CUFF.85.3	-	-	CUFF.85	-	-	chr1:1399519-1402949	3129	6.98813	7.11163	5.87899	8.34427	OK
ENST00000444362.2	-	-	CUFF.85	-	-	chr1:1399526-1402046	1747	0	0	0	0.179834	OK
ENST00000418833.2	-	-	CUFF.85	-	-	chr1:1399529-1402026	2196	0	0	0	0.13986	OK
ENST00000576232.1	-	-	CUFF.85	-	-	chr1:1399551-1400608	585	0	0	0	0.69067	OK
ENST00000570344.1	-	-	CUFF.85	-	-	chr1:1399561-1400544	515	0	0	0	0.832994	OK
ENST00000447725.2	-	-	CUFF.85	-	-	chr1:1399571-1402006	1843	0	0	0	0.169477	OK
ENST00000572242.1	-	-	CUFF.85	-	-	chr1:1399805-1402033	2228	0	0	0	0.137679	OK
ENST00000453521.1	-	-	CUFF.85	-	-	chr1:1400418-1402046	858	0	0	0	0.414258	OK
ENST00000344843.12	-	-	CUFF.86	-	-	chr1:1401908-1407293	700	44.5919	45.3799	37.9675	52.7923	OK
ENST00000493287.5	-	-	CUFF.86	-	-	chr1:1401912-1406307	504	0	0	0	0.860851	OK
ENST00000487659.1	-	-	CUFF.86	-	-	chr1:1401912-1407268	1693	0	0	0	0.186235	OK
ENST00000492508.1	-	-	CUFF.86	-	-	chr1:1402181-1406998	588	0	0	0	0.685647	OK
ENST00000482352.1	-	-	CUFF.86	-	-	chr1:1405108-1407290	1049	0	0	0	0.323622	OK
ENST00000582431.2	-	-	CUFF.86	-	-	chr1:1405459-1405752	293	0	0	0	2.35759	OK
ENST00000477686.1	-	-	CUFF.86	-	-	chr1:1406248-1407235	314	0	0	0	2.01732	OK
ENST00000291386.4	-	-	CUFF.31	-	-	chr1:1541672-1574863	1284	42.984	43.8484	38.7233	48.9734	OK
ENST00000378726.1	-	-	CUFF.31	-	-	chr1:1541673-1546487	2238	0	0	0	0.137012	OK
ENST00000378725.3	-	-	CUFF.31	-	-	chr1:1544637-1574587	619	0	0	0	0.637713	OK
ENST00000359060.5	-	-	CUFF.31	-	-	chr1:1560847-1574584	4176	3.94882	4.02823	3.23858	4.81789	OK
ENST00000647566.1	-	-	CUFF.32	-	-	chr1:1574101-1575879	841	0.209405	0.212424	0	0.81325	OK
ENST00000366221.3	-	-	CUFF.32	-	-	chr1:1574974-1577075	2101	0.217015	0.220144	0	0.525714	OK
ENST00000378756.8	-	-	CUFF.92	-	-	chr1:1512161-1534685	2481	8.27661	8.67592	7.07433	10.2775	OK
ENST00000672388.1	-	-	CUFF.92	-	-	chr1:1512164-1534584	2610	0	0	0	0.116071	OK
ENST00000378755.9	-	-	CUFF.92	-	-	chr1:1512174-1534685	2612	0	0	0	0.115976	OK
ENST00000339113.9	-	-	CUFF.92	-	-	chr1:1512384-1534613	2266	1.2528	1.31324	0.490996	2.13548	OK
ENST00000536055.6	-	-	CUFF.92	-	-	chr1:1512529-1534685	2330	0	0	0	0.13116	OK
ENST00000439513.1	-	-	CUFF.92	-	-	chr1:1517069-1517775	403	0	0	0	0.701029	OK
ENST00000429957.1	-	-	CUFF.92	-	-	chr1:1517620-1522780	498	0	0	0	0.876842	OK
ENST00000400830.4	-	-	CUFF.92	-	-	chr1:1523954-1534142	830	0	0	0	0.431994	OK
ENST00000234610.5	-	-	CUFF.264	-	-	chr1:1699941-1701782	1017	0	0	0	0	OK
ENST00000472264.1	-	-	CUFF.258	-	-	chr1:1632162-1633120	556	0	0	0	0.743299	OK
ENST00000356026.10	-	-	CUFF.258	-	-	chr1:1632172-1634654	1248	0	0	0	0.263545	OK
ENST00000512731.5	-	-	CUFF.258	-	-	chr1:1632177-1634474	1531	0	0	0	0.208501	OK
ENST00000378675.7	-	-	CUFF.258	-	-	chr1:1632178-1634654	1309	0	0	0	0.249356	OK
ENST00000479814.5	-	-	CUFF.258	-	-	chr1:1632782-1634651	903	0	0	0	0.312863	OK
ENST00000435358.5	-	-	CUFF.258	-	-	chr1:1633202-1634568	750	0	0	0	0.492204	OK
ENST00000503792.1	-	-	CUFF.258	-	-	chr1:1633202-1634568	799	0	0	0	0.45349	OK
ENST00000489782.1	-	-	CUFF.258	-	-	chr1:1633678-1634604	626	0	0	0	0.451302	OK
ENST00000486400.1	-	-	CUFF.258	-	-	chr1:1634001-1634608	485	0	0	0	0.582505	OK
ENST00000490017.1	-	-	CUFF.258	-	-	chr1:1634239-1635263	530	0	0	0	0.533047	OK
ENST00000341832.10	-	-	CUFF.261	-	-	chr1:1635226-1659012	2998	4.7132	5.1793	3.95318	6.40542	OK
ENST00000407249.7	-	-	CUFF.261	-	-	chr1:1635586-1659012	2677	0	0	0	0.112962	OK
ENST00000615951.4	-	-	CUFF.261	-	-	chr1:1635737-1659012	2227	1.93901	2.13076	1.07863	3.18289	OK
ENST00000611150.3	-	-	CUFF.261	-	-	chr1:1635737-1659012	2350	0	0	0	0.129953	OK
ENST00000340677.9	-	-	CUFF.261	-	-	chr1:1635737-1659012	2534	3.24871	3.56998	2.36588	4.77408	OK
ENST00000626918.2	-	-	CUFF.261	-	-	chr1:1635737-1659012	2457	0	0	0	0.123857	OK
ENST00000629312.2	-	-	CUFF.261	-	-	chr1:1635737-1659012	2496	0	0	0	0.121775	OK
ENST00000629289.2	-	-	CUFF.261	-	-	chr1:1635737-1659012	2490	0	0	0	0.122091	OK
ENST00000341028.8	-	-	CUFF.261	-	-	chr1:1641771-1658972	881	0	0	0	0.400742	OK
ENST00000607013.1	-	-	CUFF.259	-	-	chr1:1659324-1662602	400	0	0	0	1.25775	OK
ENST00000614300.4	-	-	CUFF.261	-	-	chr1:1659528-1692724	2156	0	0	0	0.142686	OK
ENST00000617444.5	-	-	CUFF.261	-	-	chr1:1661477-1692795	6434	0	0	0	0.0451447	OK
ENST00000611123.1	-	-	CUFF.261	-	-	chr1:1661478-1692728	5948	29.4702	30.6646	28.5054	32.8238	OK
ENST00000480991.1	-	-	CUFF.261	-	-	chr1:1663781-1670139	2860	0	0	0	0.10526	OK
ENST00000481276.1	-	-	CUFF.261	-	-	chr1:1670424-1692709	2199	0	0	0	0.139653	OK
ENST00000596308.1	-	-	CUFF.260	-	-	chr1:1671989-1673411	1422	1.40952	1.47382	0.62543	2.32221	OK
ENST00000597891.1	-	-	CUFF.260	-	-	chr1:1673274-1674397	502	0.828333	0.866116	0	2.36627	OK
CUFF.42.1	-	-	CUFF.42	-	-	chr1:1751231-1778470	3310	3.83676	3.90878	2.80841	5.00915	OK
ENST00000341426.9	-	-	CUFF.42	-	-	chr1:1751231-1778470	3235	7.40097	7.53988	6.11209	8.96767	OK
ENST00000341991.7	-	-	CUFF.42	-	-	chr1:1751231-1778790	3098	0	0	0	0.0966861	OK
ENST00000378625.5	-	-	CUFF.42	-	-	chr1:1751231-1780069	3653	0	0	0	0.081253	OK
ENST00000342348.9	-	-	CUFF.42	-	-	chr1:1752470-1758575	1722	0	0	0	0.182742	OK
ENST00000498806.1	-	-	CUFF.42	-	-	chr1:1752974-1754383	269	0	0	0	2.9067	OK
ENST00000469045.5	-	-	CUFF.42	-	-	chr1:1754060-1757268	890	0	0	0	0.395691	OK
ENST00000480499.5	-	-	CUFF.42	-	-	chr1:1754162-1756327	549	0	0	0	0.757223	OK
ENST00000497747.5	-	-	CUFF.42	-	-	chr1:1754164-1754866	467	0	0	0	0.969891	OK
ENST00000477235.5	-	-	CUFF.42	-	-	chr1:1754170-1757024	1004	0	0	0	0.34121	OK
ENST00000489538.1	-	-	CUFF.42	-	-	chr1:1754180-1756608	475	0	0	0	0.944045	OK
ENST00000497615.1	-	-	CUFF.42	-	-	chr1:1754202-1754896	534	0	0	0	0.788887	OK
ENST00000497186.5	-	-	CUFF.42	-	-	chr1:1754342-1757228	683	0	0	0	0.557251	OK
ENST00000492845.6	-	-	CUFF.42	-	-	chr1:1756003-1779962	937	0	0	0	0.371252	OK
ENST00000492768.5	-	-	CUFF.42	-	-	chr1:1756587-1778419	859	0	0	0	0.413651	OK
ENST00000460602.5	-	-	CUFF.42	-	-	chr1:1756770-1778419	974	0	0	0	0.354038	OK
ENST00000464373.1	-	-	CUFF.42	-	-	chr1:1761664-1778420	722	0	0	0	0.517447	OK
ENST00000480542.1	-	-	CUFF.42	-	-	chr1:1779156-1780457	341	0	0	0	0.828489	OK
ENST00000607222.1	-	-	CUFF.60	-	-	chr1:1613757-1615795	2038	0	0	0	0.151728	OK
CUFF.61.1	-	-	CUFF.61	-	-	chr1:1613780-1615659	1879	14.6906	14.931	12.5967	17.2654	OK
ENST00000520777.5	-	-	CUFF.61	-	-	chr1:1615414-1630605	3321	0	0	0	0.0898304	OK
ENST00000355826.9	-	-	CUFF.61	-	-	chr1:1615420-1630610	3290	0	0	0	0.0907247	OK
ENST00000518681.5	-	-	CUFF.61	-	-	chr1:1615436-1630605	3116	0	0	0	0.0960942	OK
ENST00000505820.6	-	-	CUFF.61	-	-	chr1:1615442-1630605	3305	0	0	0	0.0902898	OK
ENST00000479659.5	-	-	CUFF.61	-	-	chr1:1615453-1630604	4247	6.69849	6.8081	5.63859	7.9776	OK
ENST00000489635.5	-	-	CUFF.61	-	-	chr1:1615495-1630604	3034	0	0	0	0.0988513	OK
ENST00000511502.5	-	-	CUFF.61	-	-	chr1:1615513-1630604	3326	0	0	0	0.0896879	OK
ENST00000477990.1	-	-	CUFF.61	-	-	chr1:1615515-1619210	2821	0	0	0	0.106812	OK
ENST00000514363.1	-	-	CUFF.61	-	-	chr1:1615529-1625040	592	0	0	0	0.679061	OK
ENST00000487053.5	-	-	CUFF.61	-	-	chr1:1615878-1630604	3252	0	0	0	0.0918455	OK
ENST00000502470.5	-	-	CUFF.61	-	-	chr1:1615886-1624832	780	0	0	0	0.467756	OK
ENST00000378712.5	-	-	CUFF.61	-	-	chr1:1615904-1630604	2890	0	0	0	0.104096	OK
ENST00000507082.1	-	-	CUFF.61	-	-	chr1:1615913-1617898	1578	0	0	0	0.201512	OK
ENST00000463492.1	-	-	CUFF.61	-	-	chr1:1615967-1617323	486	0	0	0	0.910668	OK
ENST00000510793.5	-	-	CUFF.61	-	-	chr1:1616273-1624901	889	0	0	0	0.396246	OK
ENST00000504599.5	-	-	CUFF.61	-	-	chr1:1616309-1630604	3311	0	0	0	0.090117	OK
ENST00000507229.5	-	-	CUFF.61	-	-	chr1:1616310-1629163	2582	0	0	0	0.117422	OK
ENST00000503789.5	-	-	CUFF.61	-	-	chr1:1617407-1624821	576	0	0	0	0.70619	OK
ENST00000378708.5	-	-	CUFF.61	-	-	chr1:1617559-1630604	3012	0	0	0	0.0996181	OK
ENST00000506488.5	-	-	CUFF.61	-	-	chr1:1617576-1630532	2997	0	0	0	0.100148	OK
ENST00000512004.1	-	-	CUFF.61	-	-	chr1:1623121-1624859	598	0	0	0	0.669417	OK
ENST00000508455.1	-	-	CUFF.61	-	-	chr1:1623580-1624209	555	0	0	0	0.745257	OK
ENST00000514234.5	-	-	CUFF.61	-	-	chr1:1623801-1630604	2562	8.9581	9.10469	7.31287	10.8965	OK
ENST00000467597.1	-	-	CUFF.61	-	-	chr1:1624743-1625799	776	0	0	0	0.470875	OK
ENST00000508148.1	-	-	CUFF.61	-	-	chr1:1625086-1625763	577	0	0	0	0.704431	OK
ENST00000486072.1	-	-	CUFF.61	-	-	chr1:1625566-1626929	568	0	0	0	0.720581	OK
ENST00000505370.1	-	-	CUFF.61	-	-	chr1:1626859-1627830	809	0	0	0	0.446326	OK
ENST00000473511.5	-	-	CUFF.61	-	-	chr1:1627459-1629552	1332	0	0	0	0.244395	OK
ENST00000464570.1	-	-	CUFF.61	-	-	chr1:1627521-1629270	968	0	0	0	0.35672	OK
ENST00000483015.1	-	-	CUFF.61	-	-	chr1:1628488-1630589	1058	0	0	0	0.320319	OK
ENST00000511910.1	-	-	CUFF.61	-	-	chr1:1629105-1630603	584	0	0	0	0.69236	OK
ENST00000470373.1	-	-	CUFF.61	-	-	chr1:1629472-1630605	546	0	0	0	0.763351	OK
CUFF.159.1	-	-	CUFF.159	-	-	chr1:1292380-1305929	7370	9.67817	9.83885	8.75694	10.9208	OK
ENST00000492936.5	-	-	CUFF.159	-	-	chr1:1292389-1305929	5319	0	0	0	0.0549321	OK
ENST00000354700.10	-	-	CUFF.159	-	-	chr1:1292390-1307930	3793	32.797	33.3416	30.4452	36.2379	OK
ENST00000467278.5	-	-	CUFF.159	-	-	chr1:1292869-1298955	2725	23.1829	23.5678	20.7639	26.3717	OK
ENST00000353662.4	-	-	CUFF.159	-	-	chr1:1293563-1303260	2280	0	0	0	0.134276	OK
ENST00000470659.1	-	-	CUFF.159	-	-	chr1:1294498-1295008	421	0	0	0	1.15086	OK
ENST00000379037.6	-	-	CUFF.159	-	-	chr1:1296435-1298265	492	0	0	0	0.893436	OK
ENST00000476572.1	-	-	CUFF.159	-	-	chr1:1296465-1299617	819	0	0	0	0.439384	OK
ENST00000493992.1	-	-	CUFF.159	-	-	chr1:1297836-1298241	326	0	0	0	1.86223	OK
ENST00000472541.5	-	-	CUFF.159	-	-	chr1:1298743-1309609	1946	0	0	0	0.159615	OK
ENST00000354980.7	-	-	CUFF.159	-	-	chr1:1300195-1307821	582	0	0	0	0.695767	OK
ENST00000478065.5	-	-	CUFF.159	-	-	chr1:1301447-1304901	2393	0	0	0	0.127432	OK
ENST00000479108.5	-	-	CUFF.159	-	-	chr1:1301855-1307830	485	0	0	0	0.913605	OK
ENST00000438966.1	-	-	CUFF.159	-	-	chr1:1303209-1307818	265	0	0	0	1.06609	OK
ENST00000470030.6	-	-	CUFF.160	-	-	chr1:1311584-1315433	2369	0	0	0	0.128827	OK
ENST00000618806.4	-	-	CUFF.160	-	-	chr1:1311584-1324687	1523	0	0	0	0.20974	OK
ENST00000620829.4	-	-	CUFF.160	-	-	chr1:1311584-1324687	1862	0	0	0	0.167567	OK
ENST00000545578.5	-	-	CUFF.160	-	-	chr1:1311584-1324687	2263	0	0	0	0.13537	OK
ENST00000540437.5	-	-	CUFF.160	-	-	chr1:1311584-1324687	2629	0	0	0	0.115172	OK
ENST00000435064.5	-	-	CUFF.160	-	-	chr1:1311596-1324691	2148	32.266	32.8017	29.4205	36.1828	OK
ENST00000497304.6	-	-	CUFF.160	-	-	chr1:1311597-1312700	932	0	0	0	0.373707	OK
ENST00000323275.10	-	-	CUFF.160	-	-	chr1:1311599-1324621	2450	0	0	0	0.124238	OK
ENST00000411962.5	-	-	CUFF.160	-	-	chr1:1311600-1324673	1832	0	0	0	0.170603	OK
ENST00000462432.5	-	-	CUFF.160	-	-	chr1:1311601-1317450	2863	0	0	0	0.105142	OK
ENST00000478641.5	-	-	CUFF.160	-	-	chr1:1311605-1315170	3079	0	0	0	0.097319	OK
ENST00000421495.6	-	-	CUFF.160	-	-	chr1:1311605-1324637	1868	0	0	0	0.166973	OK
ENST00000458452.7	-	-	CUFF.160	-	-	chr1:1311605-1324650	2571	0	0	0	0.117961	OK
ENST00000419704.5	-	-	CUFF.160	-	-	chr1:1311605-1324653	1798	0	0	0	0.174179	OK
ENST00000532772.5	-	-	CUFF.160	-	-	chr1:1311626-1324628	1618	0	0	0	0.195922	OK
ENST00000450926.6	-	-	CUFF.160	-	-	chr1:1311818-1324670	1839	0	0	0	0.169885	OK
ENST00000527098.5	-	-	CUFF.160	-	-	chr1:1311822-1324666	2004	0	0	0	0.15455	OK
ENST00000485710.5	-	-	CUFF.160	-	-	chr1:1312079-1313825	883	0	0	0	0.399609	OK
ENST00000461514.6	-	-	CUFF.160	-	-	chr1:1312259-1313780	913	0	0	0	0.383342	OK
ENST00000525164.5	-	-	CUFF.160	-	-	chr1:1312264-1313765	816	0	0	0	0.441444	OK
ENST00000528879.5	-	-	CUFF.160	-	-	chr1:1312283-1324648	1524	0	0	0	0.209584	OK
ENST00000525769.5	-	-	CUFF.160	-	-	chr1:1312285-1313750	695	0	0	0	0.544367	OK
ENST00000620702.1	-	-	CUFF.160	-	-	chr1:1312501-1312566	65	0	0	0	4.34638	OK
ENST00000531377.5	-	-	CUFF.160	-	-	chr1:1312786-1319346	816	0	0	0	0.441444	OK
ENST00000527383.5	-	-	CUFF.160	-	-	chr1:1312938-1315608	668	0	0	0	0.574237	OK
ENST00000531292.5	-	-	CUFF.160	-	-	chr1:1313058-1314664	704	0	0	0	0.535088	OK
ENST00000467408.6	-	-	CUFF.160	-	-	chr1:1313545-1315601	639	0	0	0	0.610186	OK
ENST00000434694.6	-	-	CUFF.160	-	-	chr1:1313744-1324630	1056	0	0	0	0.321047	OK
ENST00000531020.1	-	-	CUFF.160	-	-	chr1:1314135-1315141	548	0	0	0	0.759255	OK
ENST00000533916.5	-	-	CUFF.160	-	-	chr1:1314312-1315697	405	0	0	0	1.23056	OK
ENST00000488042.6	-	-	CUFF.160	-	-	chr1:1314412-1324629	1134	0	0	0	0.294907	OK
ENST00000526797.5	-	-	CUFF.160	-	-	chr1:1314825-1324658	659	0	0	0	0.584932	OK
ENST00000526332.5	-	-	CUFF.160	-	-	chr1:1314826-1324660	579	0	0	0	0.70094	OK
ENST00000430786.5	-	-	CUFF.160	-	-	chr1:1314877-1324625	849	0	0	0	0.419798	OK
ENST00000527719.5	-	-	CUFF.160	-	-	chr1:1314915-1324671	750	0	0	0	0.492204	OK
ENST00000530031.5	-	-	CUFF.160	-	-	chr1:1314917-1324659	800	0	0	0	0.452764	OK
ENST00000526113.1	-	-	CUFF.160	-	-	chr1:1315003-1324637	591	0	0	0	0.680696	OK
ENST00000526904.5	-	-	CUFF.160	-	-	chr1:1315145-1324658	551	0	0	0	0.753192	OK
ENST00000525603.1	-	-	CUFF.160	-	-	chr1:1315559-1320905	738	0	0	0	0.502715	OK
ENST00000444968.1	-	-	CUFF.160	-	-	chr1:1317580-1318689	386	0	0	0	1.34058	OK
ENST00000429572.5	-	-	CUFF.160	-	-	chr1:1318678-1324666	1104	0	0	0	0.304441	OK
ENST00000498173.2	-	-	CUFF.160	-	-	chr1:1318680-1324687	1589	0	0	0	0.199943	OK
ENST00000496353.1	-	-	CUFF.160	-	-	chr1:1318696-1324611	2428	0	0	0	0.125452	OK
ENST00000493534.6	-	-	CUFF.160	-	-	chr1:1319059-1324658	896	0	0	0	0.392393	OK
ENST00000534345.5	-	-	CUFF.160	-	-	chr1:1319305-1324671	485	0	0	0	0.913605	OK
ENST00000532952.5	-	-	CUFF.160	-	-	chr1:1319346-1324642	773	0	0	0	0.473241	OK
ENST00000490853.5	-	-	CUFF.160	-	-	chr1:1319380-1324649	704	0	0	0	0.535088	OK
ENST00000531019.5	-	-	CUFF.160	-	-	chr1:1319380-1324660	549	0	0	0	0.757223	OK
ENST00000498476.6	-	-	CUFF.160	-	-	chr1:1319402-1324660	554	0	0	0	0.747225	OK
ENST00000470679.3	-	-	CUFF.160	-	-	chr1:1319469-1324603	584	0	0	0	0.69236	OK
ENST00000525285.1	-	-	CUFF.160	-	-	chr1:1320477-1324613	579	0	0	0	0.70094	OK
ENST00000530233.1	-	-	CUFF.160	-	-	chr1:1322770-1324658	595	0	0	0	0.674205	OK
ENST00000379031.10	-	-	CUFF.161	-	-	chr1:1308596-1311677	1257	0	0	0	0.261351	OK
ENST00000470520.5	-	-	CUFF.161	-	-	chr1:1308610-1311028	769	0	0	0	0.476433	OK
ENST00000463758.1	-	-	CUFF.161	-	-	chr1:1308787-1309840	940	0	0	0	0.369794	OK
ENST00000467712.1	-	-	CUFF.161	-	-	chr1:1308820-1311069	877	0	0	0	0.403029	OK
ENST00000493657.1	-	-	CUFF.161	-	-	chr1:1309234-1311676	1783	0	0	0	0.175805	OK
ENST00000613751.1	-	-	ENSG00000278073.1	-	-	chr1:1296109-1296170	61	0	0	0	0	OK
CUFF.162.1	-	-	CUFF.162	-	-	chr1:1306100-1306796	696	9.35615	9.5081	6.25554	12.7607	OK
ENST00000378604.3	-	-	CUFF.43	-	-	chr1:1915107-1917294	769	0	0	0	0.476433	OK
ENST00000307786.8	-	-	CUFF.43	-	-	chr1:1915259-1917296	670	0.277338	0.285956	0	1.10087	OK
ENST00000482402.1	-	-	CUFF.43	-	-	chr1:1915265-1917296	1882	0	0	0	0.165603	OK
ENST00000462293.1	-	-	CUFF.43	-	-	chr1:1915408-1917071	570	0	0	0	0.49564	OK
ENST00000412228.1	-	-	CUFF.40	-	-	chr1:1891470-1892658	906	0	0	0	0.387018	OK
CUFF.40.2	-	-	CUFF.40	-	-	chr1:1891866-1892658	792	2.25819	2.29322	0.77207	3.81437	OK
ENST00000378602.3	-	-	CUFF.44	-	-	chr1:1917589-1918797	1118	0.171421	0.173863	0	0.62683	OK
ENST00000310991.8	-	-	CUFF.44	-	-	chr1:1917590-1919279	935	1.50087	1.52225	0.345159	2.69935	OK
ENST00000378598.4	-	-	CUFF.44	-	-	chr1:1917844-1919258	483	0	0	0	0.584917	OK
ENST00000470931.2	-	-	CUFF.44	-	-	chr1:1917936-1919270	690	0	0	0	0.549663	OK
ENST00000602604.1	-	-	CUFF.44	-	-	chr1:1918098-1919269	878	0.329639	0.334337	0	0.939068	OK
ENST00000416272.1	-	-	CUFF.44	-	-	chr1:1918385-1919269	313	0	0	0	0.902603	OK
ENST00000642590.1	-	-	CUFF.62	-	-	chr1:1921950-1959974	3476	0	0	0	0.0856111	OK
ENST00000493964.5	-	-	CUFF.62	-	-	chr1:1921950-2003837	5247	0	0	0	0.0557121	OK
ENST00000464311.5	-	-	CUFF.62	-	-	chr1:1921956-1927929	2756	0.175736	0.178824	0	0.42368	OK
ENST00000412120.2	-	-	CUFF.62	-	-	chr1:1922082-1927403	1972	0.13402	0.136375	0	0.408833	OK
ENST00000493316.5	-	-	CUFF.62	-	-	chr1:1946347-1960106	550	0	0	0	0.513663	OK
ENST00000270720.11	-	-	CUFF.62	-	-	chr1:1953312-2003837	4710	0	0	0	0.0623106	OK
ENST00000468610.5	-	-	CUFF.62	-	-	chr1:1955147-2003714	2585	0.164337	0.167224	0	0.401776	OK
ENST00000461752.3	-	-	CUFF.62	-	-	chr1:1955710-1960108	540	0	0	0	0.523176	OK
ENST00000378592.1	-	-	CUFF.62	-	-	chr1:1983670-2003837	2145	0.221955	0.225855	0	0.517633	OK
ENST00000378590.4	-	-	CUFF.62	-	-	chr1:1987961-1990929	441	0	0	0	0.640623	OK
ENST00000445600.1	-	-	ENSG00000226969.1	-	-	chr1:2049202-2049651	320	0	0	0	0	OK
ENST00000449154.1	-	-	ENSG00000226969.1	-	-	chr1:2049303-2050070	437	0	0	0	0	OK
ENST00000443930.1	-	-	ENSG00000233542.2	-	-	chr1:2013212-2015530	1954	0	0	0	0	OK
ENST00000659674.1	-	-	ENSG00000233542.2	-	-	chr1:2013568-2015639	977	0	0	0	0	OK
CUFF.41.1	-	-	CUFF.41	-	-	chr1:1020090-1056118	7456	16.8103	17.0749	15.5038	18.646	OK
ENST00000379370.7	-	-	CUFF.41	-	-	chr1:1020119-1056116	7326	24.4372	24.8219	22.7461	26.8977	OK
ENST00000620552.4	-	-	CUFF.41	-	-	chr1:1020122-1056118	7394	23.472	23.8415	21.8782	25.8048	OK
ENST00000652369.1	-	-	CUFF.41	-	-	chr1:1034105-1056116	7408	0	0	0	0.0390647	OK
ENST00000651234.1	-	-	CUFF.41	-	-	chr1:1034105-1056116	7477	0	0	0	0.0386955	OK
ENST00000469403.1	-	-	CUFF.41	-	-	chr1:1034866-1041397	899	0	0	0	0.390765	OK
ENST00000479707.1	-	-	CUFF.41	-	-	chr1:1045398-1046349	584	0	0	0	0.69236	OK
ENST00000466223.1	-	-	CUFF.41	-	-	chr1:1047200-1047865	459	0	0	0	0.997184	OK
CUFF.41.9	-	-	CUFF.41	-	-	chr1:1047200-1056118	4013	24.6952	25.0839	22.2899	27.878	OK
ENST00000478677.1	-	-	CUFF.41	-	-	chr1:1047474-1047838	276	0	0	0	2.72351	OK
ENST00000492947.1	-	-	CUFF.41	-	-	chr1:1048528-1049394	690	0	0	0	0.549663	OK
ENST00000461111.1	-	-	CUFF.41	-	-	chr1:1051985-1056112	3385	0	0	0	0.0880389	OK
ENST00000418300.1	-	-	CUFF.41	-	-	chr1:1055032-1056116	402	0	0	0	1.24673	OK
CUFF.48.2	-	-	CUFF.48	-	-	chr1:2228318-2309621	5497	8.56204	8.78381	7.49415	10.0735	OK
ENST00000378536.5	-	-	CUFF.48	-	-	chr1:2228318-2310213	6083	4.62307	4.74282	3.81172	5.67392	OK
ENST00000508416.1	-	-	CUFF.48	-	-	chr1:2232478-2303038	252	0	0	0	1.12109	OK
ENST00000478223.2	-	-	CUFF.48	-	-	chr1:2247995-2303376	294	0	0	0	2.33894	OK
ENST00000507179.1	-	-	CUFF.48	-	-	chr1:2303645-2304368	539	0	0	0	0.778043	OK
CUFF.48.6	-	-	CUFF.48	-	-	chr1:2303645-2309621	4032	4.95614	5.08451	3.87839	6.29063	OK
ENST00000638411.1	-	-	CUFF.45	-	-	chr1:2019328-2030079	1282	0	0	0	0.255443	OK
ENST00000378585.7	-	-	CUFF.45	-	-	chr1:2019344-2030758	1914	0	0	0	0.162554	OK
ENST00000639045.1	-	-	CUFF.45	-	-	chr1:2019359-2030012	1247	0	0	0	0.263791	OK
ENST00000640067.1	-	-	CUFF.45	-	-	chr1:2019359-2030407	1632	0	0	0	0.194038	OK
ENST00000638604.1	-	-	CUFF.45	-	-	chr1:2019359-2030741	2377	0	0	0	0.128359	OK
ENST00000638771.1	-	-	CUFF.45	-	-	chr1:2019378-2030365	1707	0	0	0	0.184532	OK
ENST00000639935.1	-	-	CUFF.45	-	-	chr1:2019386-2025792	561	0	0	0	0.733662	OK
ENST00000640949.1	-	-	CUFF.45	-	-	chr1:2019403-2030656	1684	0.326997	0.332308	0	0.719133	OK
ENST00000640030.1	-	-	CUFF.45	-	-	chr1:2019483-2030717	1578	0	0	0	0.201512	OK
ENST00000640423.1	-	-	CUFF.45	-	-	chr1:2022314-2030086	1172	0	0	0	0.283656	OK
ENST00000639625.1	-	-	CUFF.45	-	-	chr1:2023560-2024223	663	0	0	0	0.426116	OK
ENST00000639777.1	-	-	CUFF.45	-	-	chr1:2024269-2030712	2393	0	0	0	0.127432	OK
ENST00000640981.1	-	-	CUFF.45	-	-	chr1:2025345-2029714	960	0	0	0	0.36036	OK
ENST00000638763.1	-	-	CUFF.45	-	-	chr1:2025525-2029185	504	0	0	0	0.860851	OK
ENST00000639070.1	-	-	CUFF.45	-	-	chr1:2026527-2030515	2171	0.101202	0.102845	0	0.303116	OK
ENST00000640892.1	-	-	CUFF.45	-	-	chr1:2026894-2030292	2036	0	0	0	0.151891	OK
ENST00000640317.1	-	-	CUFF.45	-	-	chr1:2027252-2030152	1578	0	0	0	0.201512	OK
ENST00000638804.1	-	-	CUFF.45	-	-	chr1:2027628-2030008	523	0	0	0	0.540181	OK
ENST00000640688.1	-	-	CUFF.45	-	-	chr1:2028918-2030717	1295	0	0	0	0.252476	OK
CUFF.55.1	-	-	CUFF.55	-	-	chr1:2507204-2508241	1037	1.62373	1.64066	0.581307	2.70002	OK
ENST00000378453.4	-	-	CUFF.58	-	-	chr1:2528744-2530263	1324	19.7495	20.057	16.915	23.1989	OK
ENST00000644246.1	-	-	CUFF.59	-	-	chr1:2530063-2547460	1531	0	0	0	0.208501	OK
ENST00000606645.2	-	-	CUFF.59	-	-	chr1:2546399-2547460	1061	14.8682	15.1636	11.9553	18.3718	OK
ENST00000659232.1	-	-	CUFF.52	-	-	chr1:2315039-2321323	4032	0	0	0	0.0732667	OK
ENST00000661319.1	-	-	CUFF.52	-	-	chr1:2315039-2323085	5675	0	0	0	0.0513759	OK
CUFF.52.2	-	-	CUFF.52	-	-	chr1:2315039-2323608	6198	1.60406	1.631	1.22471	2.03729	OK
ENST00000378531.8	-	-	CUFF.53	-	-	chr1:2321252-2391554	1645	5.90777	6.00698	4.42477	7.5892	OK
ENST00000606372.5	-	-	CUFF.53	-	-	chr1:2332125-2391687	1960	0	0	0	0.158362	OK
ENST00000378529.7	-	-	CUFF.53	-	-	chr1:2355174-2391707	1500	0	0	0	0.213383	OK
ENST00000607342.5	-	-	CUFF.53	-	-	chr1:2358637-2375878	566	0	0	0	0.72427	OK
ENST00000469374.5	-	-	CUFF.53	-	-	chr1:2371164-2387529	1907	0	0	0	0.163211	OK
ENST00000419785.1	-	-	CUFF.53	-	-	chr1:2371675-2385121	582	0	0	0	0.695767	OK
ENST00000449373.2	-	-	CUFF.53	-	-	chr1:2374852-2388337	4764	0	0	0	0.0615772	OK
ENST00000378525.2	-	-	CUFF.53	-	-	chr1:2378054-2391671	1648	0	0	0	0.191929	OK
ENST00000607031.1	-	-	CUFF.53	-	-	chr1:2385371-2388509	3138	0	0	0	0.0953804	OK
ENST00000475812.1	-	-	CUFF.53	-	-	chr1:2387055-2388316	552	0	0	0	0.751192	OK
ENST00000494279.2	-	-	CUFF.53	-	-	chr1:2388003-2389996	406	0	0	0	0.695849	OK
ENST00000607720.1	-	-	ENSG00000272161.1	-	-	chr1:2326200-2326693	493	0	0	0	0	OK
ENST00000602865.1	-	-	ENSG00000269896.2	-	-	chr1:2350413-2352820	2407	0.990597	1.01306	0.490942	1.53518	OK
ENST00000417061.2	-	-	ENSG00000269896.2	-	-	chr1:2351643-2351857	214	0	0	0	1.32016	OK
ENST00000607858.1	-	-	ENSG00000272420.1	-	-	chr1:2363060-2363628	568	1.76246	1.80145	0.190184	3.41272	OK
CUFF.54.1	-	-	CUFF.54	-	-	chr1:2363874-2364873	999	1.67871	1.71642	0.608148	2.82469	OK
CUFF.56.1	-	-	CUFF.56	-	-	chr1:2366515-2367908	1393	1.93759	1.97323	1.01607	2.93038	OK
CUFF.57.1	-	-	CUFF.57	-	-	chr1:2368051-2368779	728	3.52006	3.58275	1.66769	5.49782	OK
ENST00000609981.5	-	-	CUFF.71	-	-	chr1:2425979-2479804	568	0	0	0	0.720581	OK
ENST00000449969.5	-	-	CUFF.71	-	-	chr1:2467458-2505526	5450	0.287487	0.292121	0.0725245	0.511717	OK
CUFF.71.3	-	-	CUFF.71	-	-	chr1:2467458-2505685	4803	0.80392	0.816876	0.431554	1.2022	OK
ENST00000378486.8	-	-	CUFF.71	-	-	chr1:2476288-2505532	4870	0	0	0	0.0601866	OK
ENST00000419816.6	-	-	CUFF.71	-	-	chr1:2476314-2505525	4837	0	0	0	0.0606128	OK
ENST00000343889.8	-	-	CUFF.71	-	-	chr1:2479089-2505530	6453	0	0	0	0.0450081	OK
ENST00000278878.6	-	-	CUFF.71	-	-	chr1:2479887-2505276	3781	0.822773	0.836033	0.404324	1.26774	OK
ENST00000473964.5	-	-	CUFF.71	-	-	chr1:2497781-2505528	6986	0	0	0	0.0414854	OK
ENST00000462379.1	-	-	CUFF.71	-	-	chr1:2498646-2505528	2341	0	0	0	0.130493	OK
ENST00000424657.1	-	-	CUFF.72	-	-	chr1:2492299-2493258	455	0.501204	0.505706	0	1.51712	OK
ENST00000442305.1	-	-	ENSG00000229393.1	-	-	chr1:2493436-2494479	514	0.408093	0.417726	0	1.25318	OK
ENST00000456687.3	-	-	ENSG00000225931.3	-	-	chr1:2566409-2569888	1297	0	0	0	0	OK
ENST00000435556.8	-	-	CUFF.65	-	-	chr1:2508536-2526596	2524	0	0	0	0.120323	OK
ENST00000378466.9	-	-	CUFF.65	-	-	chr1:2508536-2526596	2641	10.3084	10.487	8.86205	12.1118	OK
ENST00000505228.5	-	-	CUFF.65	-	-	chr1:2508794-2520901	1913	0	0	0	0.162647	OK
ENST00000651094.1	-	-	CUFF.65	-	-	chr1:2508846-2526611	2346	0	0	0	0.130192	OK
ENST00000502512.1	-	-	CUFF.65	-	-	chr1:2509792-2514403	706	0	0	0	0.533068	OK
ENST00000471361.1	-	-	CUFF.65	-	-	chr1:2510292-2513013	722	0	0	0	0.517447	OK
ENST00000487804.1	-	-	CUFF.65	-	-	chr1:2512405-2514085	718	0	0	0	0.521266	OK
ENST00000515423.1	-	-	CUFF.65	-	-	chr1:2514412-2515937	430	0	0	0	1.11037	OK
ENST00000468002.2	-	-	CUFF.65	-	-	chr1:2514432-2519295	670	0	0	0	0.571912	OK
ENST00000486396.1	-	-	CUFF.65	-	-	chr1:2519203-2526575	879	0	0	0	0.401883	OK
ENST00000502770.2	-	-	CUFF.65	-	-	chr1:2520839-2526596	1041	0	0	0	0.326615	OK
ENST00000491212.1	-	-	CUFF.65	-	-	chr1:2521260-2526187	725	0	0	0	0.389676	OK
ENST00000514922.1	-	-	CUFF.65	-	-	chr1:2521366-2526597	568	0	0	0	0.720581	OK
ENST00000424215.1	-	-	ENSG00000228037.1	-	-	chr1:2581559-2584533	626	0	0	0	0	OK
ENST00000404249.8	-	-	CUFF.261	-	-	chr1:1702378-1724357	2984	0	0	0	0.100611	OK
ENST00000356200.7	-	-	CUFF.261	-	-	chr1:1702729-1722831	2653	0	0	0	0.114056	OK
ENST00000598846.1	-	-	CUFF.261	-	-	chr1:1702735-1737688	5079	4.16445	4.50582	3.75453	5.2571	OK
ENST00000463652.5	-	-	CUFF.261	-	-	chr1:1702765-1704253	1028	0	0	0	0.331598	OK
ENST00000356937.7	-	-	CUFF.261	-	-	chr1:1702880-1721655	2275	0	0	0	0.134596	OK
ENST00000378638.6	-	-	CUFF.261	-	-	chr1:1702880-1722831	2429	0	0	0	0.125396	OK
ENST00000509982.5	-	-	CUFF.261	-	-	chr1:1702880-1722832	2306	0	0	0	0.132637	OK
ENST00000378633.5	-	-	CUFF.261	-	-	chr1:1702880-1724324	2458	0	0	0	0.123803	OK
ENST00000358779.9	-	-	CUFF.261	-	-	chr1:1702880-1724324	2419	0	0	0	0.125955	OK
ENST00000357760.6	-	-	CUFF.261	-	-	chr1:1702880-1724324	2446	0	0	0	0.124457	OK
ENST00000460465.5	-	-	CUFF.261	-	-	chr1:1702880-1724324	2333	0	0	0	0.130977	OK
ENST00000478901.1	-	-	CUFF.261	-	-	chr1:1703087-1704116	931	0	0	0	0.374202	OK
ENST00000468397.1	-	-	CUFF.261	-	-	chr1:1703087-1704555	836	0	0	0	0.428067	OK
ENST00000491311.1	-	-	CUFF.261	-	-	chr1:1703603-1704602	626	0	0	0	0.627801	OK
ENST00000495016.5	-	-	CUFF.261	-	-	chr1:1703867-1704585	286	0	0	0	2.4964	OK
ENST00000468800.5	-	-	CUFF.261	-	-	chr1:1704048-1707561	897	0	0	0	0.391849	OK
ENST00000464748.1	-	-	CUFF.261	-	-	chr1:1704098-1704760	381	0	0	0	1.37283	OK
ENST00000489300.1	-	-	CUFF.261	-	-	chr1:1704242-1705024	577	0	0	0	0.704431	OK
ENST00000492390.5	-	-	CUFF.261	-	-	chr1:1704349-1708876	976	0	0	0	0.353153	OK
ENST00000474916.1	-	-	CUFF.261	-	-	chr1:1704607-1708231	752	0	0	0	0.490495	OK
ENST00000479362.1	-	-	CUFF.261	-	-	chr1:1716349-1724032	700	0	0	0	0.539172	OK
ENST00000498810.1	-	-	CUFF.261	-	-	chr1:1719165-1721879	574	0	0	0	0.709733	OK
ENST00000487462.1	-	-	CUFF.261	-	-	chr1:1722465-1724019	437	0	0	0	1.08077	OK
ENST00000401096.2	-	-	CUFF.261	-	-	chr1:1722707-1724274	450	0	0	0	0.627811	OK
ENST00000647043.1	-	-	CUFF.261	-	-	chr1:1724837-1745919	2078	0	0	0	0.148537	OK
ENST00000355439.7	-	-	CUFF.261	-	-	chr1:1724839-1745999	2156	0	0	0	0.142686	OK
ENST00000643905.1	-	-	CUFF.261	-	-	chr1:1727385-1745999	6293	7.20556	7.79621	6.88062	8.7118	OK
ENST00000475229.2	-	-	CUFF.261	-	-	chr1:1731827-1735620	1259	0	0	0	0.260868	OK
ENST00000246421.4	-	-	CUFF.261	-	-	chr1:1732241-1745992	1430	0	0	0	0.225295	OK
ENST00000643943.1	-	-	CUFF.261	-	-	chr1:1734689-1739557	732	0	0	0	0.50814	OK
ENST00000577672.1	-	-	CUFF.259	-	-	chr1:1724511-1735973	409	0	0	0	1.20963	OK
ENST00000417099.1	-	-	CUFF.259	-	-	chr1:1724614-1731904	1808	0	0	0	0.173112	OK
ENST00000424604.1	-	-	CUFF.259	-	-	chr1:1732553-1735975	450	0	0	0	1.02977	OK
ENST00000418950.2	-	-	CUFF.259	-	-	chr1:1735816-1737251	497	0	0	0	0.879565	OK
ENST00000480479.5	-	-	CUFF.46	-	-	chr1:1385710-1391096	2792	0	0	0	0.107996	OK
ENST00000400809.8	-	-	CUFF.46	-	-	chr1:1385710-1399335	3112	0	0	0	0.0962251	OK
ENST00000482621.5	-	-	CUFF.46	-	-	chr1:1386481-1398304	2059	0	0	0	0.150036	OK
ENST00000463260.5	-	-	CUFF.46	-	-	chr1:1386494-1388713	1941	0	0	0	0.160067	OK
ENST00000496007.5	-	-	CUFF.46	-	-	chr1:1386498-1399309	4452	0	0	0	0.0660702	OK
ENST00000482365.5	-	-	CUFF.46	-	-	chr1:1386501-1391754	2620	0	0	0	0.115596	OK
ENST00000408952.8	-	-	CUFF.46	-	-	chr1:1386502-1390943	1857	0	0	0	0.168066	OK
ENST00000481223.6	-	-	CUFF.46	-	-	chr1:1386707-1399311	2815	34.8652	35.4922	31.6936	39.2907	OK
ENST00000418865.6	-	-	CUFF.46	-	-	chr1:1386712-1392525	3082	60.3832	61.4691	56.7864	66.1517	OK
ENST00000505849.5	-	-	CUFF.46	-	-	chr1:1387121-1391649	1503	0	0	0	0.212901	OK
ENST00000488340.5	-	-	CUFF.46	-	-	chr1:1387231-1399328	1598	0	0	0	0.198677	OK
ENST00000492998.5	-	-	CUFF.46	-	-	chr1:1387542-1390900	745	0	0	0	0.49653	OK
ENST00000469113.5	-	-	CUFF.46	-	-	chr1:1388022-1392716	707	0	0	0	0.532064	OK
ENST00000480646.1	-	-	CUFF.46	-	-	chr1:1389345-1391004	614	0	0	0	0.644987	OK
ENST00000471930.5	-	-	CUFF.46	-	-	chr1:1391152-1398366	846	0	0	0	0.421677	OK
ENST00000408918.8	-	-	CUFF.46	-	-	chr1:1392287-1399317	1186	73.1441	74.4594	67.0112	81.9076	OK
ENST00000473872.5	-	-	CUFF.46	-	-	chr1:1393079-1398287	557	0	0	0	0.741351	OK
ENST00000425598.2	-	-	CUFF.46	-	-	chr1:1393443-1399325	661	0	0	0	0.582521	OK
ENST00000463895.1	-	-	CUFF.46	-	-	chr1:1395184-1398287	385	0	0	0	1.34691	OK
ENST00000497013.1	-	-	CUFF.46	-	-	chr1:1395436-1398956	548	0	0	0	0.759255	OK
ENST00000457440.1	-	-	ENSG00000233234.1	-	-	chr1:2811849-2812692	607	0	0	0	0	OK
ENST00000664694.1	-	-	ENSG00000287396.1	-	-	chr1:2814055-2817767	663	0	0	0	0	OK
ENST00000429389.1	-	-	ENSG00000231630.1	-	-	chr1:2814431-2814998	429	0	0	0	0	OK
ENST00000641229.1	-	-	ENSG00000284745.1	-	-	chr1:2960657-2963415	1509	0	0	0	0	OK
ENST00000642073.1	-	-	ENSG00000284745.1	-	-	chr1:2961017-2968707	1142	0	0	0	0	OK
ENST00000378404.4	-	-	ENSG00000169717.7	-	-	chr1:3021466-3022903	1437	0	0	0	0	OK
ENST00000606861.1	-	-	CUFF.66	-	-	chr1:3059614-3062531	2917	0	0	0	0.103071	OK
ENST00000321399.7	-	-	CUFF.66	-	-	chr1:3059614-3063786	2226	0	0	0	0.137814	OK
ENST00000413472.5	-	-	CUFF.66	-	-	chr1:3059616-3061751	561	0	0	0	0.503592	OK
ENST00000453118.5	-	-	CUFF.66	-	-	chr1:3059616-3062032	1697	0	0	0	0.185745	OK
ENST00000445317.1	-	-	CUFF.66	-	-	chr1:3059616-3068437	4247	0.50048	0.508608	0.231019	0.786197	OK
ENST00000667159.1	-	-	CUFF.66	-	-	chr1:3059623-3061866	1275	0	0	0	0.25707	OK
ENST00000670730.1	-	-	CUFF.66	-	-	chr1:3059637-3062742	2282	0	0	0	0.134149	OK
ENST00000415573.1	-	-	CUFF.66	-	-	chr1:3061288-3063682	280	0	0	0	1.00898	OK
ENST00000420957.1	-	-	CUFF.66	-	-	chr1:3061958-3062395	437	0	0	0	1.08077	OK
ENST00000321336.1	-	-	CUFF.66	-	-	chr1:3064071-3067769	664	2.09137	2.12533	0.388506	3.86216	OK
ENST00000606489.1	-	-	ENSG00000272088.1	-	-	chr1:3487245-3487627	382	1.99729	2.04939	0	4.41582	OK
CUFF.263.1	-	-	CUFF.263	-	-	chr1:3454645-3481253	3395	1.07865	1.09579	0.561936	1.62965	OK
CUFF.263.2	-	-	CUFF.263	-	-	chr1:3454645-3481253	2982	0.646663	0.65694	0.133775	1.18011	OK
ENST00000378378.9	-	-	CUFF.263	-	-	chr1:3454664-3481113	2822	1.18775	1.20662	0.565994	1.84725	OK
CUFF.263.5	-	-	CUFF.263	-	-	chr1:3466004-3480188	1820	1.1859	1.20474	0.32087	2.08861	OK
ENST00000378373.5	-	-	CUFF.263	-	-	chr1:3466004-3481113	2211	0.639314	0.649474	0.0226909	1.27626	OK
ENST00000378371.6	-	-	CUFF.263	-	-	chr1:3466970-3481113	2219	0	0	0	0.138286	OK
ENST00000445297.5	-	-	CUFF.263	-	-	chr1:3468543-3473521	836	0	0	0	0.428067	OK
ENST00000464620.1	-	-	CUFF.263	-	-	chr1:3471606-3474457	1403	0	0	0	0.201365	OK
ENST00000418137.1	-	-	CUFF.263	-	-	chr1:3471623-3476019	576	0	0	0	0.70619	OK
ENST00000485984.1	-	-	CUFF.263	-	-	chr1:3472768-3481113	2340	0	0	0	0.130553	OK
ENST00000435049.1	-	-	CUFF.266	-	-	chr1:3623189-3624743	622	0	0	0	0	OK
ENST00000493183.5	-	-	CUFF.73	-	-	chr1:2586490-2589632	840	0	0	0	0.425488	OK
ENST00000474659.5	-	-	CUFF.73	-	-	chr1:2586539-2589658	785	0	0	0	0.463916	OK
ENST00000378425.9	-	-	CUFF.73	-	-	chr1:2586749-2591467	2665	0	0	0	0.113506	OK
ENST00000444521.6	-	-	CUFF.73	-	-	chr1:2586749-2591467	2827	0	0	0	0.10657	OK
ENST00000419916.7	-	-	CUFF.73	-	-	chr1:2586774-2591468	2749	0	0	0	0.109801	OK
ENST00000378424.9	-	-	CUFF.73	-	-	chr1:2586779-2591467	2765	0	0	0	0.109122	OK
ENST00000537325.6	-	-	CUFF.73	-	-	chr1:2586795-2589947	1096	0	0	0	0.307088	OK
ENST00000378427.6	-	-	CUFF.73	-	-	chr1:2586797-2591463	2689	7.00812	7.12922	5.5473	8.71114	OK
ENST00000464043.5	-	-	CUFF.73	-	-	chr1:2586816-2589805	946	0	0	0	0.366913	OK
ENST00000465233.6	-	-	CUFF.73	-	-	chr1:2586832-2588977	589	0	0	0	0.683988	OK
ENST00000498083.2	-	-	CUFF.73	-	-	chr1:2586876-2588992	464	0	0	0	0.979949	OK
ENST00000481683.5	-	-	CUFF.73	-	-	chr1:2587041-2589513	689	0	0	0	0.550734	OK
ENST00000484099.5	-	-	CUFF.73	-	-	chr1:2587077-2591469	2577	0	0	0	0.117667	OK
ENST00000477045.1	-	-	CUFF.73	-	-	chr1:2587084-2588745	619	0	0	0	0.637713	OK
ENST00000476686.1	-	-	CUFF.73	-	-	chr1:2588593-2591468	2506	0	0	0	0.121252	OK
CUFF.74.1	-	-	CUFF.74	-	-	chr1:2589396-2591464	2068	13.2967	13.5264	11.1187	15.9342	OK
ENST00000471840.5	-	-	CUFF.74	-	-	chr1:2590638-2592678	552	0	0	0	0.751192	OK
ENST00000378412.8	-	-	CUFF.74	-	-	chr1:2590638-2633016	2879	0	0	0	0.10452	OK
ENST00000502556.5	-	-	CUFF.74	-	-	chr1:2590925-2629494	1943	0	0	0	0.159886	OK
ENST00000504800.5	-	-	CUFF.74	-	-	chr1:2590925-2629494	2443	0	0	0	0.124622	OK
ENST00000491941.5	-	-	CUFF.74	-	-	chr1:2591693-2592868	482	0	0	0	0.58613	OK
ENST00000464195.1	-	-	CUFF.74	-	-	chr1:2591693-2592879	559	0	0	0	0.505393	OK
ENST00000469962.1	-	-	CUFF.74	-	-	chr1:2592654-2594073	460	0	0	0	0.614163	OK
ENST00000509374.1	-	-	CUFF.74	-	-	chr1:2606280-2611401	546	0	0	0	0.517426	OK
ENST00000511099.1	-	-	CUFF.74	-	-	chr1:2629757-2632979	554	0	0	0	0.509955	OK
ENST00000427302.1	-	-	ENSG00000237058.1	-	-	chr1:2632567-2636620	373	0	0	0	1.42772	OK
ENST00000401095.8	-	-	ENSG00000215912.12	-	-	chr1:2635975-2801717	8814	0.273328	0.278002	0.137696	0.418308	OK
ENST00000637179.1	-	-	ENSG00000215912.12	-	-	chr1:2641367-2789665	1775	0	0	0	0.159163	OK
ENST00000648684.1	-	-	ENSG00000285945.1	-	-	chr1:2768090-2784733	593	0.323713	0.338717	0	1.01615	OK
ENST00000638002.1	-	-	ENSG00000283259.1	-	-	chr1:2773602-2776473	1565	0	0	0	0	OK
CUFF.267.2	-	-	CUFF.267	-	-	chr1:3625014-3630127	2272	4.87347	4.96549	3.49926	6.43172	OK
ENST00000378344.7	-	-	CUFF.267	-	-	chr1:3625014-3630127	2401	5.44109	5.54382	4.07948	7.00816	OK
ENST00000344579.5	-	-	CUFF.267	-	-	chr1:3625049-3630127	2189	0	0	0	0.140347	OK
ENST00000378513.7	-	-	CUFF.49	-	-	chr1:2391774-2405442	3000	0	0	0	0.100041	OK
ENST00000378518.5	-	-	CUFF.49	-	-	chr1:2391827-2402325	522	0	0	0	0.816184	OK
ENST00000605895.6	-	-	CUFF.49	-	-	chr1:2391840-2405436	3028	14.1183	14.3667	12.388	16.3454	OK
ENST00000306256.13	-	-	CUFF.49	-	-	chr1:2391842-2403064	695	0	0	0	0.544367	OK
ENST00000493207.1	-	-	CUFF.49	-	-	chr1:2391856-2396367	686	0	0	0	0.553973	OK
ENST00000378512.5	-	-	CUFF.49	-	-	chr1:2391889-2403751	1404	0	0	0	0.230065	OK
ENST00000443438.5	-	-	CUFF.49	-	-	chr1:2393173-2402316	540	0	0	0	0.77591	OK
CUFF.49.8	-	-	CUFF.49	-	-	chr1:2393414-2405868	4656	2.81131	2.86077	2.04097	3.68057	OK
ENST00000488353.2	-	-	CUFF.49	-	-	chr1:2394004-2403216	2469	0	0	0	0.123209	OK
ENST00000462129.1	-	-	CUFF.49	-	-	chr1:2401950-2403227	585	0	0	0	0.69067	OK
CUFF.50.1	-	-	CUFF.50	-	-	chr1:2392233-2396472	4239	2.92505	2.97651	2.2674	3.68562	OK
ENST00000288774.7	-	-	CUFF.51	-	-	chr1:2403963-2412530	2871	0	0	0	0.10483	OK
ENST00000650293.1	-	-	CUFF.51	-	-	chr1:2404060-2412456	2260	0	0	0	0.135565	OK
ENST00000447513.6	-	-	CUFF.51	-	-	chr1:2404818-2412571	1997	7.28729	7.4155	5.69486	9.13613	OK
ENST00000507596.5	-	-	CUFF.51	-	-	chr1:2404837-2412540	1941	0	0	0	0.160067	OK
ENST00000510434.1	-	-	CUFF.51	-	-	chr1:2406517-2412535	907	0	0	0	0.386488	OK
ENST00000508384.5	-	-	CUFF.51	-	-	chr1:2408529-2413797	611	0	0	0	0.649431	OK
ENST00000515760.1	-	-	CUFF.51	-	-	chr1:2408582-2410004	603	0	0	0	0.661587	OK
ENST00000502666.1	-	-	CUFF.51	-	-	chr1:2408603-2410836	653	0	0	0	0.592287	OK
ENST00000514502.1	-	-	CUFF.51	-	-	chr1:2408754-2412514	548	0	0	0	0.759255	OK
ENST00000511072.5	-	-	CUFF.79	-	-	chr1:3069167-3434342	4282	0	0	0	0.0688057	OK
ENST00000607632.1	-	-	CUFF.79	-	-	chr1:3069182-3186591	581	0	0	0	0.697483	OK
ENST00000378391.6	-	-	CUFF.79	-	-	chr1:3069196-3435421	5447	0	0	0	0.0535982	OK
ENST00000270722.10	-	-	CUFF.79	-	-	chr1:3069202-3438621	8698	1.28446	1.3623	0.99549	1.7291	OK
ENST00000514189.5	-	-	CUFF.79	-	-	chr1:3069210-3434342	4236	0	0	0	0.0695853	OK
CUFF.79.6	-	-	CUFF.79	-	-	chr1:3237930-3432359	3693	0.860411	0.91255	0.427183	1.39792	OK
ENST00000512462.5	-	-	CUFF.79	-	-	chr1:3237930-3433925	3723	0	0	0	0.0796494	OK
ENST00000463591.1	-	-	CUFF.79	-	-	chr1:3244131-3386918	384	0	0	0	0.735716	OK
ENST00000509860.1	-	-	CUFF.79	-	-	chr1:3396490-3434293	3737	0	0	0	0.0793363	OK
ENST00000378389.5	-	-	CUFF.79	-	-	chr1:3424918-3434095	1142	0	0	0	0.292465	OK
ENST00000606170.1	-	-	CUFF.79	-	-	chr1:3425215-3426072	557	0	0	0	0.741351	OK
CUFF.79.12	-	-	CUFF.79	-	-	chr1:3433498-3438621	5123	1.10634	1.17338	0.71385	1.63292	OK
ENST00000635819.1	-	-	ENSG00000283572.1	-	-	chr1:3127974-3128035	61	0	0	0	0	OK
ENST00000440516.1	-	-	ENSG00000226286.1	-	-	chr1:3132926-3133709	469	0	0	0	0	OK
ENST00000624175.1	-	-	ENSG00000279839.1	-	-	chr1:3205987-3208664	2677	0	0	0	0	OK
ENST00000607061.1	-	-	ENSG00000272235.1	-	-	chr1:3306635-3310096	3461	0.0423138	0.043001	0	0.129003	OK
ENST00000669140.1	-	-	ENSG00000287828.1	-	-	chr1:3313051-3323149	728	0	0	0	0	OK
ENST00000665088.1	-	-	ENSG00000286518.1	-	-	chr1:3367814-3373928	2784	0	0	0	0	OK
ENST00000378567.8	-	-	CUFF.80	-	-	chr1:2050410-2185395	2385	0	0	0	0.127894	OK
ENST00000468310.5	-	-	CUFF.80	-	-	chr1:2050484-2146108	690	0	0	0	0.549663	OK
ENST00000484419.1	-	-	CUFF.80	-	-	chr1:2050502-2055760	519	0	0	0	0.544345	OK
ENST00000503297.1	-	-	CUFF.80	-	-	chr1:2050807-2059591	468	0	0	0	0.603664	OK
ENST00000479566.5	-	-	CUFF.80	-	-	chr1:2055440-2071536	501	0	0	0	0.563902	OK
ENST00000466651.5	-	-	CUFF.80	-	-	chr1:2055678-2135347	425	0	0	0	0.664741	OK
ENST00000400921.6	-	-	CUFF.80	-	-	chr1:2073461-2185390	2294	0	0	0	0.133389	OK
ENST00000495347.5	-	-	CUFF.80	-	-	chr1:2073718-2146086	698	0	0	0	0.541238	OK
ENST00000461106.6	-	-	CUFF.80	-	-	chr1:2073985-2185190	1916	0	0	0	0.162367	OK
ENST00000461465.5	-	-	CUFF.80	-	-	chr1:2074687-2150836	480	0	0	0	0.928577	OK
CUFF.80.11	-	-	CUFF.80	-	-	chr1:2074687-2185499	2015	10.4958	10.6672	8.71189	12.6226	OK
ENST00000470596.5	-	-	CUFF.80	-	-	chr1:2074854-2150945	788	0	0	0	0.461642	OK
ENST00000496325.5	-	-	CUFF.80	-	-	chr1:2075243-2150863	563	0	0	0	0.729876	OK
ENST00000481140.5	-	-	CUFF.80	-	-	chr1:2082247-2150936	713	0	0	0	0.526119	OK
ENST00000482686.5	-	-	CUFF.80	-	-	chr1:2104715-2150870	614	0	0	0	0.644987	OK
ENST00000486681.5	-	-	CUFF.80	-	-	chr1:2104738-2156087	966	0	0	0	0.357623	OK
ENST00000470986.5	-	-	CUFF.80	-	-	chr1:2111653-2150978	706	0	0	0	0.533068	OK
ENST00000470511.5	-	-	CUFF.80	-	-	chr1:2116204-2150897	567	0	0	0	0.722421	OK
ENST00000471018.6	-	-	CUFF.80	-	-	chr1:2133637-2148924	716	0	0	0	0.523196	OK
ENST00000466352.5	-	-	CUFF.80	-	-	chr1:2134812-2146098	564	0	0	0	0.727998	OK
ENST00000497183.5	-	-	CUFF.80	-	-	chr1:2134989-2150979	763	0	0	0	0.481303	OK
ENST00000419838.6	-	-	CUFF.80	-	-	chr1:2135261-2150865	347	0	0	0	1.64005	OK
ENST00000479263.5	-	-	CUFF.80	-	-	chr1:2144450-2185395	1747	0	0	0	0.179834	OK
ENST00000503672.1	-	-	CUFF.80	-	-	chr1:2145356-2156728	1213	0	0	0	0.27244	OK
ENST00000478770.6	-	-	CUFF.80	-	-	chr1:2145386-2185116	1542	0	0	0	0.206822	OK
ENST00000505322.5	-	-	CUFF.80	-	-	chr1:2168847-2185393	1859	0	0	0	0.167866	OK
ENST00000472017.1	-	-	CUFF.80	-	-	chr1:2168974-2173951	602	0	0	0	0.663138	OK
ENST00000442483.2	-	-	ENSG00000234396.3	-	-	chr1:2212522-2220738	326	0	0	0	0.86661	OK
ENST00000606533.1	-	-	ENSG00000271806.1	-	-	chr1:2141083-2145279	4196	0	0	0	0.0702777	OK
CUFF.81.1	-	-	CUFF.81	-	-	chr1:2181325-2194775	4548	3.26598	3.31933	2.60852	4.03015	OK
ENST00000333854.2	-	-	CUFF.81	-	-	chr1:2181793-2183875	1253	0	0	0	0.262322	OK
ENST00000444529.1	-	-	CUFF.81	-	-	chr1:2182734-2184389	622	0	0	0	0.633427	OK
ENST00000400919.7	-	-	CUFF.81	-	-	chr1:2184460-2194775	1413	0	0	0	0.228391	OK
ENST00000469733.5	-	-	CUFF.81	-	-	chr1:2184463-2207733	2280	0	0	0	0.134276	OK
ENST00000428120.5	-	-	CUFF.81	-	-	chr1:2184477-2194741	2313	0	0	0	0.132203	OK
ENST00000414253.5	-	-	CUFF.81	-	-	chr1:2184477-2194775	2216	0	0	0	0.138489	OK
ENST00000400918.7	-	-	CUFF.81	-	-	chr1:2185174-2194751	811	0	0	0	0.44492	OK
ENST00000497675.2	-	-	CUFF.81	-	-	chr1:2189543-2194108	4478	3.35535	3.41016	2.70592	4.1144	OK
ENST00000378543.2	-	-	CUFF.81	-	-	chr1:2189547-2194750	569	0	0	0	0.71875	OK
ENST00000378546.9	-	-	CUFF.81	-	-	chr1:2189547-2194772	727	28.6401	29.108	23.3523	34.8636	OK
ENST00000401813.7	-	-	CUFF.81	-	-	chr1:2189547-2199907	2543	0	0	0	0.119357	OK
ENST00000487186.5	-	-	CUFF.81	-	-	chr1:2189547-2212720	3576	0	0	0	0.0830931	OK
ENST00000476803.1	-	-	CUFF.81	-	-	chr1:2189568-2194213	701	0	0	0	0.538145	OK
ENST00000440825.6	-	-	CUFF.81	-	-	chr1:2189579-2194739	855	0	0	0	0.416088	OK
ENST00000420515.1	-	-	CUFF.81	-	-	chr1:2191900-2194748	1544	0	0	0	0.20652	OK
ENST00000514625.1	-	-	CUFF.81	-	-	chr1:2198062-2203882	703	0	0	0	0.536103	OK
ENST00000420964.1	-	-	CUFF.81	-	-	chr1:2212170-2212574	314	0	0	0	2.01732	OK
CUFF.47.2	-	-	CUFF.47	-	-	chr1:1785284-1890415	2948	78.7541	81.5232	75.2488	87.7976	OK
ENST00000615252.4	-	-	CUFF.47	-	-	chr1:1785284-1891117	3048	0	0	0	0.0983694	OK
ENST00000610897.4	-	-	CUFF.47	-	-	chr1:1785284-1891117	3145	18.1548	18.7932	16.1855	21.4009	OK
ENST00000378609.9	-	-	CUFF.47	-	-	chr1:1785285-1891087	3163	73.8366	76.4329	70.5513	82.3145	OK
ENST00000461893.5	-	-	CUFF.47	-	-	chr1:1787986-1794197	2438	0	0	0	0.124897	OK
ENST00000471354.1	-	-	CUFF.47	-	-	chr1:1789060-1818386	1512	0	0	0	0.211467	OK
ENST00000439272.6	-	-	CUFF.47	-	-	chr1:1790564-1890836	602	0	0	0	0.663138	OK
ENST00000434686.6	-	-	CUFF.47	-	-	chr1:1793244-1890401	684	0	0	0	0.556154	OK
ENST00000437146.1	-	-	CUFF.47	-	-	chr1:1804525-1832285	423	0	0	0	1.14161	OK
ENST00000607589.1	-	-	CUFF.47	-	-	chr1:1824987-1825554	567	0	0	0	0.722421	OK
ENST00000472614.2	-	-	CUFF.47	-	-	chr1:1824987-1890966	708	0	0	0	0.531064	OK
CUFF.265.1	-	-	CUFF.265	-	-	chr1:3487950-3506457	6814	3.13377	3.24204	2.6008	3.88328	OK
CUFF.265.3	-	-	CUFF.265	-	-	chr1:3487950-3611508	7540	2.20884	2.28516	1.67735	2.89296	OK
CUFF.265.2	-	-	CUFF.265	-	-	chr1:3487950-3611508	7958	2.12141	2.1947	1.68	2.70939	OK
ENST00000356575.9	-	-	CUFF.265	-	-	chr1:3487950-3611508	7443	2.32135	2.40155	1.80053	3.00256	OK
ENST00000294599.8	-	-	CUFF.265	-	-	chr1:3489919-3531448	4501	2.71711	2.81098	1.93948	3.68248	OK
ENST00000494257.1	-	-	CUFF.265	-	-	chr1:3490311-3493486	1174	0	0	0	0.283087	OK
ENST00000485002.6	-	-	CUFF.265	-	-	chr1:3490561-3611277	4705	0	0	0	0.0623794	OK
ENST00000491842.1	-	-	CUFF.265	-	-	chr1:3490924-3496717	743	0	0	0	0.498281	OK
ENST00000475790.5	-	-	CUFF.265	-	-	chr1:3492638-3496014	883	0	0	0	0.399609	OK
ENST00000461795.1	-	-	CUFF.265	-	-	chr1:3492727-3494244	418	0	0	0	1.16502	OK
ENST00000385042.1	-	-	ENSG00000207776.1	-	-	chr1:3560694-3560790	96	0	0	0	0	OK
ENST00000642557.1	-	-	CUFF.67	-	-	chr1:3772760-3775908	446	1.01346	1.04495	0	2.85486	OK
ENST00000561886.2	-	-	CUFF.67	-	-	chr1:3772770-3775670	509	0	0	0	0.847962	OK
ENST00000444870.7	-	-	CUFF.67	-	-	chr1:3772786-3775982	547	0	0	0	0.761298	OK
ENST00000452264.1	-	-	CUFF.67	-	-	chr1:3772824-3775388	447	0	0	0	0.632024	OK
ENST00000449660.5	-	-	CUFF.63	-	-	chr1:2549919-2552106	1629	0.0963538	0.0972192	0	0.372197	OK
ENST00000443892.2	-	-	CUFF.63	-	-	chr1:2549919-2554245	500	0	0	0	0.56503	OK
ENST00000416860.2	-	-	CUFF.63	-	-	chr1:2549919-2557011	3522	0	0	0	0.0802143	OK
ENST00000448624.2	-	-	CUFF.63	-	-	chr1:2550073-2551598	808	0	0	0	0.349647	OK
ENST00000432521.2	-	-	CUFF.63	-	-	chr1:2550282-2554150	3608	0	0	0	0.0823184	OK
ENST00000452793.1	-	-	CUFF.63	-	-	chr1:2554240-2557031	569	0	0	0	0.496511	OK
ENST00000426449.5	-	-	CUFF.64	-	-	chr1:2555638-2560714	660	0	0	0	0.428053	OK
ENST00000434817.5	-	-	CUFF.64	-	-	chr1:2555790-2561815	834	0	0	0	0.338747	OK
ENST00000435221.6	-	-	CUFF.64	-	-	chr1:2555801-2561815	1225	0	0	0	0.230624	OK
ENST00000451778.5	-	-	CUFF.64	-	-	chr1:2555979-2561815	827	0	0	0	0.341614	OK
ENST00000409119.5	-	-	CUFF.64	-	-	chr1:2556221-2561718	896	0	0	0	0.315307	OK
ENST00000355716.4	-	-	CUFF.64	-	-	chr1:2556365-2563829	1707	0	0	0	0.165504	OK
ENST00000475523.5	-	-	CUFF.64	-	-	chr1:2556385-2563829	1645	0	0	0	0.171742	OK
ENST00000442392.6	-	-	CUFF.64	-	-	chr1:2556404-2559156	840	0	0	0	0.336327	OK
ENST00000482074.6	-	-	CUFF.64	-	-	chr1:2556405-2558862	957	0	0	0	0.295209	OK
ENST00000496064.5	-	-	CUFF.64	-	-	chr1:2556556-2561535	1480	0	0	0	0.190888	OK
ENST00000463471.6	-	-	CUFF.64	-	-	chr1:2556570-2563749	4255	0	0	0	0.066396	OK
ENST00000466750.5	-	-	CUFF.64	-	-	chr1:2557812-2563826	2603	0	0	0	0.108534	OK
ENST00000471768.1	-	-	CUFF.64	-	-	chr1:2559579-2561542	539	0	0	0	0.524146	OK
ENST00000463835.5	-	-	CUFF.64	-	-	chr1:2560553-2563504	872	0	0	0	0.323985	OK
ENST00000482602.5	-	-	CUFF.64	-	-	chr1:2560681-2565382	434	0	0	0	0.650956	OK
ENST00000480305.1	-	-	CUFF.64	-	-	chr1:2561800-2563452	494	0	0	0	0.571892	OK
ENST00000378230.8	-	-	CUFF.77	-	-	chr1:3812085-3857211	6431	5.54761	5.6458	4.88733	6.40427	OK
ENST00000484420.1	-	-	CUFF.77	-	-	chr1:3815238-3816458	458	0	0	0	1.0007	OK
ENST00000438539.5	-	-	CUFF.77	-	-	chr1:3816148-3829306	683	0	0	0	0.557251	OK
ENST00000461667.1	-	-	CUFF.77	-	-	chr1:3822775-3829373	926	0	0	0	0.376697	OK
ENST00000495701.1	-	-	CUFF.77	-	-	chr1:3829691-3831224	485	0	0	0	0.913605	OK
ENST00000460038.5	-	-	CUFF.77	-	-	chr1:3831090-3837136	696	0	0	0	0.54332	OK
ENST00000494653.5	-	-	CUFF.77	-	-	chr1:3833670-3857198	2174	0	0	0	0.1414	OK
ENST00000443466.1	-	-	CUFF.77	-	-	chr1:3835061-3839110	430	0	0	0	1.11037	OK
ENST00000428079.5	-	-	CUFF.77	-	-	chr1:3839082-3857194	918	0	0	0	0.380759	OK
ENST00000494951.1	-	-	CUFF.77	-	-	chr1:3839756-3847704	390	0	0	0	1.31584	OK
ENST00000378223.3	-	-	CUFF.77	-	-	chr1:3843108-3857214	1121	0	0	0	0.298964	OK
ENST00000625756.2	-	-	CUFF.78	-	-	chr1:3857266-3860490	649	0	0	0	0.597293	OK
ENST00000338895.7	-	-	CUFF.78	-	-	chr1:3857266-3885420	3105	0	0	0	0.0964551	OK
ENST00000378209.7	-	-	CUFF.78	-	-	chr1:3857280-3885429	3028	0	0	0	0.0990592	OK
ENST00000491998.5	-	-	CUFF.78	-	-	chr1:3857280-3885429	3152	0	0	0	0.0949317	OK
ENST00000468793.5	-	-	CUFF.78	-	-	chr1:3857459-3885429	2986	0	0	0	0.10054	OK
ENST00000339350.7	-	-	CUFF.78	-	-	chr1:3857472-3885429	3005	0	0	0	0.0998646	OK
ENST00000477548.5	-	-	CUFF.78	-	-	chr1:3857472-3885429	2923	1.6287	1.65835	0.976074	2.34062	OK
ENST00000378206.5	-	-	CUFF.78	-	-	chr1:3857516-3885429	2842	0	0	0	0.10597	OK
ENST00000475969.5	-	-	CUFF.78	-	-	chr1:3857599-3885429	2731	0	0	0	0.110574	OK
ENST00000341385.4	-	-	CUFF.78	-	-	chr1:3857603-3883741	572	0	0	0	0.713313	OK
CUFF.78.11	-	-	CUFF.78	-	-	chr1:3867279-3885429	2969	1.0804	1.10007	0.515795	1.68434	OK
ENST00000481945.1	-	-	CUFF.78	-	-	chr1:3867662-3872545	636	0	0	0	0.614163	OK
ENST00000461150.1	-	-	CUFF.78	-	-	chr1:3883506-3885429	686	0	0	0	0.553973	OK
ENST00000486765.5	-	-	CUFF.75	-	-	chr1:3889124-3900247	2517	0	0	0	0.120682	OK
ENST00000474140.1	-	-	CUFF.75	-	-	chr1:3889124-3900293	3499	1.77647	1.80729	1.16321	2.45137	OK
ENST00000361605.4	-	-	CUFF.75	-	-	chr1:3889132-3900272	1645	9.68692	9.85497	7.73072	11.9792	OK
ENST00000378251.3	-	-	CUFF.68	-	-	chr1:3778558-3796498	4303	0	0	0	0.0684556	OK
CUFF.68.2	-	-	CUFF.68	-	-	chr1:3780301-3785805	2063	7.96143	8.10245	6.22649	9.97842	OK
CUFF.68.3	-	-	CUFF.68	-	-	chr1:3780301-3796498	2702	9.31759	9.48263	7.76446	11.2008	OK
ENST00000462356.5	-	-	CUFF.68	-	-	chr1:3781134-3784175	575	0	0	0	0.707957	OK
ENST00000479239.1	-	-	CUFF.68	-	-	chr1:3781289-3784047	434	0	0	0	1.09326	OK
CUFF.69.1	-	-	CUFF.69	-	-	chr1:3780218-3781461	1243	9.78174	9.95501	7.21392	12.6961	OK
ENST00000607459.1	-	-	CUFF.70	-	-	chr1:3785007-3785538	531	0	0	0	0.795539	OK
ENST00000581512.2	-	-	ENSG00000266075.2	-	-	chr1:3782814-3783111	297	0	0	0	0	OK
ENST00000667408.1	-	-	CUFF.76	-	-	chr1:3900351-3914652	538	0	0	0	0.525121	OK
ENST00000413332.5	-	-	CUFF.76	-	-	chr1:3900371-3905532	634	0	0	0	0.445607	OK
ENST00000442673.1	-	-	CUFF.76	-	-	chr1:3900403-3917225	3059	0.0478672	0.048997	0	0.187582	OK
ENST00000439488.1	-	-	CUFF.76	-	-	chr1:3900415-3915447	1940	0	0	0	0.145626	OK
ENST00000642026.2	-	-	ENSG00000284668.2	-	-	chr1:3976132-4012704	758	0	0	0	0	OK
ENST00000641562.1	-	-	ENSG00000284668.2	-	-	chr1:3976139-3998058	540	0	0	0	0	OK
ENST00000641078.1	-	-	ENSG00000284668.2	-	-	chr1:3976139-3998855	1258	0	0	0	0	OK
ENST00000438791.2	-	-	ENSG00000227169.2	-	-	chr1:4551734-4552145	356	0	0	0	0	OK
ENST00000642139.1	-	-	ENSG00000284703.1	-	-	chr1:4012920-4019508	4817	0	0	0	0	OK
ENST00000449232.1	-	-	ENSG00000229280.1	-	-	chr1:4175527-4175899	372	0	0	0	0	OK
ENST00000635002.1	-	-	ENSG00000235054.4	-	-	chr1:4412026-4424689	1392	0	0	0	0	OK
ENST00000669931.1	-	-	ENSG00000235054.4	-	-	chr1:4412041-4424687	1803	0	0	0	0	OK
ENST00000635312.2	-	-	ENSG00000235054.4	-	-	chr1:4412041-4424687	1509	0	0	0	0	OK
ENST00000423197.2	-	-	ENSG00000235054.4	-	-	chr1:4412050-4424687	2077	0	0	0	0	OK
ENST00000665284.1	-	-	ENSG00000235054.4	-	-	chr1:4412078-4418107	853	0	0	0	0	OK
ENST00000663417.1	-	-	ENSG00000235054.4	-	-	chr1:4412080-4416881	984	0	0	0	0	OK
ENST00000670434.1	-	-	ENSG00000235054.4	-	-	chr1:4412088-4418106	1125	0	0	0	0	OK
ENST00000668086.1	-	-	ENSG00000235054.4	-	-	chr1:4412094-4424687	1605	0	0	0	0	OK
ENST00000633821.2	-	-	ENSG00000235054.4	-	-	chr1:4412095-4416881	686	0	0	0	0	OK
ENST00000671656.1	-	-	ENSG00000235054.4	-	-	chr1:4412138-4418106	769	0	0	0	0	OK
ENST00000659315.1	-	-	ENSG00000235054.4	-	-	chr1:4412138-4424687	1590	0	0	0	0	OK
ENST00000667352.1	-	-	ENSG00000235054.4	-	-	chr1:4415552-4424687	1278	0	0	0	0	OK
ENST00000635642.1	-	-	ENSG00000235054.4	-	-	chr1:4416310-4424689	1347	0	0	0	0	OK
ENST00000634256.1	-	-	ENSG00000232596.3	-	-	chr1:4571480-4594009	1107	0	0	0	0	OK
ENST00000667354.1	-	-	ENSG00000232596.3	-	-	chr1:4571488-4594009	713	0	0	0	0	OK
ENST00000666685.1	-	-	ENSG00000232596.3	-	-	chr1:4571498-4594016	1096	0	0	0	0	OK
ENST00000635556.1	-	-	ENSG00000232596.3	-	-	chr1:4571503-4583708	914	0	0	0	0	OK
ENST00000659083.1	-	-	ENSG00000232596.3	-	-	chr1:4571503-4594009	1213	0	0	0	0	OK
ENST00000659059.1	-	-	ENSG00000232596.3	-	-	chr1:4571512-4594016	1205	0	0	0	0	OK
ENST00000661628.1	-	-	ENSG00000232596.3	-	-	chr1:4571515-4585094	1531	0	0	0	0	OK
ENST00000420522.1	-	-	ENSG00000232596.3	-	-	chr1:4571547-4583421	682	0	0	0	0	OK
ENST00000641472.1	-	-	ENSG00000284694.1	-	-	chr1:4479130-4484375	3402	0	0	0	0	OK
ENST00000641403.1	-	-	ENSG00000284674.1	-	-	chr1:4973380-4981568	1580	0	0	0	0	OK
ENST00000378191.5	-	-	ENSG00000196581.11	-	-	chr1:4654608-4792534	12102	0.0284195	0.0290903	0	0.0709803	OK
ENST00000378190.7	-	-	ENSG00000196581.11	-	-	chr1:4654731-4777794	2383	0.0340146	0.0348175	0	0.187439	OK
ENST00000466761.1	-	-	ENSG00000196581.11	-	-	chr1:4711154-4712165	298	0	0	0	0.948036	OK
ENST00000658045.1	-	-	ENSG00000287586.1	-	-	chr1:4730210-4733745	3030	0	0	0	0	OK
ENST00000661891.1	-	-	ENSG00000287586.1	-	-	chr1:4730271-4734992	2954	0	0	0	0	OK
ENST00000456897.6	-	-	ENSG00000233304.7	-	-	chr1:3940485-3949866	1203	0	0	0	0	OK
ENST00000635619.1	-	-	ENSG00000233304.7	-	-	chr1:3940564-3945462	559	0	0	0	0	OK
ENST00000412674.1	-	-	ENSG00000233304.7	-	-	chr1:3940616-3955262	3242	0	0	0	0	OK
ENST00000664502.1	-	-	ENSG00000233304.7	-	-	chr1:3947755-3949866	1406	0	0	0	0	OK
ENST00000635247.1	-	-	ENSG00000226374.3	-	-	chr1:3944546-3948900	1646	0	0	0	0	OK
ENST00000635127.1	-	-	ENSG00000226374.3	-	-	chr1:3944560-3948900	1402	0	0	0	0	OK
ENST00000671015.1	-	-	ENSG00000226374.3	-	-	chr1:3947143-3949024	1253	0	0	0	0	OK
ENST00000425194.2	-	-	ENSG00000226374.3	-	-	chr1:3947143-3949024	986	0	0	0	0	OK
ENST00000443270.1	-	-	ENSG00000231510.1	-	-	chr1:5086458-5090899	449	0	0	0	0	OK
ENST00000641254.1	-	-	ENSG00000284739.1	-	-	chr1:4963953-4973298	464	0	0	0	0	OK
ENST00000637697.1	-	-	ENSG00000283356.1	-	-	chr1:5554746-5554881	135	0	0	0	0	OK
ENST00000582517.1	-	-	CUFF.132	-	-	chr1:5862671-5862741	70	0	0	0	0	OK
ENST00000641871.1	-	-	ENSG00000284616.1	-	-	chr1:5301927-5307394	1225	0	0	0	0	OK
ENST00000637702.1	-	-	ENSG00000236948.2	-	-	chr1:5561708-5668255	847	0	0	0	0	OK
ENST00000413887.1	-	-	ENSG00000236948.2	-	-	chr1:5587367-5668295	363	0	0	0	0	OK
ENST00000579887.1	-	-	ENSG00000264341.1	-	-	chr1:5564070-5564143	73	0	0	0	0	OK
ENST00000641426.1	-	-	ENSG00000284692.2	-	-	chr1:5478735-5492889	679	0	0	0	0	OK
ENST00000641860.1	-	-	ENSG00000284692.2	-	-	chr1:5489794-5493057	2210	0	0	0	0	OK
ENST00000649109.1	-	-	ENSG00000284692.2	-	-	chr1:5490828-5492804	830	0	0	0	0	OK
ENST00000564261.1	-	-	ENSG00000260972.1	-	-	chr1:5492977-5494674	1697	0	0	0	0	OK
ENST00000641583.1	-	-	ENSG00000284666.1	-	-	chr1:5480786-5482028	609	0	0	0	0	OK
ENST00000377898.4	-	-	ENSG00000173673.8	-	-	chr1:6244178-6245578	710	0.784675	0.793613	0	1.71	OK
ENST00000378322.7	-	-	CUFF.268	-	-	chr1:3630766-3650058	1998	6.0935	6.19412	4.57525	7.81299	OK
ENST00000270708.12	-	-	CUFF.268	-	-	chr1:3630769-3650103	1692	7.04239	7.15868	5.22117	9.09619	OK
ENST00000471223.1	-	-	CUFF.268	-	-	chr1:3631885-3639625	6089	1.36964	1.39226	1.01497	1.76954	OK
ENST00000424367.5	-	-	CUFF.268	-	-	chr1:3632212-3650026	940	0	0	0	0.369794	OK
ENST00000497940.5	-	-	CUFF.268	-	-	chr1:3632765-3637057	1101	0	0	0	0.305428	OK
ENST00000469643.1	-	-	CUFF.268	-	-	chr1:3633309-3635450	563	0	0	0	0.729876	OK
ENST00000494884.1	-	-	CUFF.268	-	-	chr1:3634915-3635433	433	0	0	0	1.09749	OK
ENST00000465916.5	-	-	CUFF.268	-	-	chr1:3635013-3652761	779	0	0	0	0.468532	OK
ENST00000419924.2	-	-	CUFF.268	-	-	chr1:3635271-3650063	603	0	0	0	0.661587	OK
ENST00000479331.1	-	-	CUFF.268	-	-	chr1:3647245-3650061	446	0	0	0	1.04495	OK
ENST00000378295.9	-	-	CUFF.270	-	-	chr1:3652515-3736201	5192	0	0	0	0.056323	OK
ENST00000604074.5	-	-	CUFF.270	-	-	chr1:3652519-3736201	4806	0	0	0	0.0610186	OK
ENST00000354437.8	-	-	CUFF.270	-	-	chr1:3652564-3733292	2140	0	0	0	0.143848	OK
ENST00000357733.7	-	-	CUFF.270	-	-	chr1:3652564-3736200	4899	0	0	0	0.0598171	OK
ENST00000346387.8	-	-	CUFF.270	-	-	chr1:3652564-3736200	4854	0	0	0	0.0603925	OK
ENST00000603362.5	-	-	CUFF.270	-	-	chr1:3682365-3733079	1668	0	0	0	0.189356	OK
ENST00000604479.5	-	-	CUFF.270	-	-	chr1:3682365-3733079	1623	0	0	0	0.195245	OK
ENST00000378285.5	-	-	CUFF.270	-	-	chr1:3690671-3733292	2117	0	0	0	0.145553	OK
ENST00000378280.5	-	-	CUFF.270	-	-	chr1:3690671-3733292	2062	0	0	0	0.149797	OK
ENST00000378288.8	-	-	CUFF.270	-	-	chr1:3690671-3736201	5120	0	0	0	0.0571432	OK
ENST00000603364.5	-	-	CUFF.270	-	-	chr1:3690706-3729751	1551	0	0	0	0.205469	OK
ENST00000604194.1	-	-	CUFF.270	-	-	chr1:3698045-3708534	1092	0	0	0	0.308429	OK
ENST00000378290.4	-	-	CUFF.270	-	-	chr1:3698057-3733091	1831	0	0	0	0.170706	OK
ENST00000604566.1	-	-	CUFF.270	-	-	chr1:3727477-3733367	1358	0	0	0	0.239019	OK
CUFF.271.1	-	-	CUFF.271	-	-	chr1:3736874-3740400	3526	6.69409	6.81787	5.5389	8.09685	OK
ENST00000611447.1	-	-	CUFF.271	-	-	chr1:3736942-3737103	161	0	0	0	1.75475	OK
ENST00000636250.1	-	-	CUFF.272	-	-	chr1:3746459-3757189	2685	0	0	0	0.112602	OK
ENST00000462521.2	-	-	CUFF.272	-	-	chr1:3752444-3771645	2252	0	0	0	0.125451	OK
ENST00000294600.7	-	-	CUFF.272	-	-	chr1:3752449-3771645	2125	0	0	0	0.132948	OK
ENST00000648526.1	-	-	CUFF.273	-	-	chr1:3735510-3745905	1193	0	0	0	0.277798	OK
ENST00000624167.1	-	-	CUFF.273	-	-	chr1:3735600-3736588	988	0	0	0	0.347934	OK
ENST00000418088.6	-	-	CUFF.273	-	-	chr1:3735610-3746771	3697	0	0	0	0.0802376	OK
ENST00000648432.1	-	-	CUFF.273	-	-	chr1:3735649-3746942	2816	0	0	0	0.107014	OK
ENST00000648479.1	-	-	CUFF.273	-	-	chr1:3735685-3746714	3719	0	0	0	0.0797394	OK
ENST00000452079.5	-	-	CUFF.273	-	-	chr1:3735983-3747322	6358	0	0	0	0.0456997	OK
ENST00000650545.1	-	-	CUFF.273	-	-	chr1:3736056-3746715	2408	0	0	0	0.126576	OK
ENST00000419973.1	-	-	CUFF.273	-	-	chr1:3736174-3737875	657	0	0	0	0.587363	OK
ENST00000647831.1	-	-	CUFF.273	-	-	chr1:3736192-3747336	3831	0	0	0	0.0772959	OK
ENST00000648717.1	-	-	CUFF.273	-	-	chr1:3736407-3737296	722	0	0	0	0.517447	OK
ENST00000648600.1	-	-	CUFF.273	-	-	chr1:3737142-3746884	3088	0	0	0	0.0970182	OK
ENST00000423764.6	-	-	CUFF.273	-	-	chr1:3737148-3747373	3525	8.58733	8.74612	7.33202	10.1602	OK
ENST00000647817.1	-	-	CUFF.273	-	-	chr1:3737165-3746898	4601	0	0	0	0.0638455	OK
ENST00000649123.1	-	-	CUFF.273	-	-	chr1:3737192-3746791	4164	4.76299	4.85107	3.79081	5.91133	OK
ENST00000648270.1	-	-	CUFF.273	-	-	chr1:3737205-3746147	1874	0	0	0	0.166383	OK
ENST00000650037.1	-	-	CUFF.273	-	-	chr1:3737211-3746725	2564	0	0	0	0.118307	OK
ENST00000650039.1	-	-	CUFF.273	-	-	chr1:3737211-3746877	2307	0	0	0	0.132575	OK
ENST00000649468.1	-	-	CUFF.273	-	-	chr1:3737337-3746971	2363	0	0	0	0.12918	OK
ENST00000648553.1	-	-	CUFF.273	-	-	chr1:3737528-3746383	3110	0	0	0	0.0962907	OK
ENST00000649348.1	-	-	CUFF.273	-	-	chr1:3737538-3746791	3772	0	0	0	0.0785641	OK
ENST00000636630.1	-	-	CUFF.273	-	-	chr1:3737593-3747023	2529	0	0	0	0.120067	OK
ENST00000587071.5	-	-	CUFF.273	-	-	chr1:3738074-3742858	737	0	0	0	0.503611	OK
ENST00000637775.1	-	-	CUFF.273	-	-	chr1:3738433-3746742	1455	0	0	0	0.220891	OK
ENST00000608600.1	-	-	CUFF.273	-	-	chr1:3738446-3743370	597	0	0	0	0.671006	OK
ENST00000649290.1	-	-	CUFF.273	-	-	chr1:3739457-3746956	2652	0	0	0	0.114102	OK
ENST00000647686.1	-	-	CUFF.273	-	-	chr1:3739704-3746907	2494	0	0	0	0.12188	OK
ENST00000648935.1	-	-	CUFF.273	-	-	chr1:3739847-3743187	3237	0	0	0	0.0922956	OK
ENST00000649413.1	-	-	CUFF.273	-	-	chr1:3739988-3746887	1967	0	0	0	0.157743	OK
ENST00000624948.1	-	-	CUFF.273	-	-	chr1:3740136-3743261	714	0	0	0	0.525141	OK
ENST00000443034.1	-	-	ENSG00000227589.1	-	-	chr1:3658937-3668772	754	0	0	0	0	OK
ENST00000416554.1	-	-	ENSG00000235131.1	-	-	chr1:3712199-3714298	351	0	0	0	0	OK
ENST00000377837.5	-	-	CUFF.82	-	-	chr1:6412417-6424670	1222	0	0	0	0.231191	OK
ENST00000377836.8	-	-	CUFF.82	-	-	chr1:6412999-6419903	507	0	0	0	0.557228	OK
ENST00000471190.1	-	-	CUFF.82	-	-	chr1:6413049-6416631	349	0	0	0	0.809498	OK
ENST00000377834.8	-	-	CUFF.82	-	-	chr1:6415231-6419919	4262	0.0253305	0.0345713	0	0.132877	OK
ENST00000487437.5	-	-	CUFF.82	-	-	chr1:6418413-6419907	968	0	0	0	0.291854	OK
ENST00000489730.1	-	-	CUFF.82	-	-	chr1:6418848-6419917	730	0	0	0	0.387007	OK
CUFF.235.1	-	-	CUFF.235	-	-	chr1:6247236-6260968	4620	12.3972	12.6138	10.927	14.3005	OK
ENST00000377893.3	-	-	CUFF.235	-	-	chr1:6247352-6261098	4198	20.3716	20.7276	18.5208	22.9343	OK
ENST00000333172.11	-	-	CUFF.121	-	-	chr1:6555306-6579755	2764	0	0	0	0.109164	OK
ENST00000351136.7	-	-	CUFF.121	-	-	chr1:6555308-6579626	1871	0	0	0	0.150997	OK
ENST00000411823.5	-	-	CUFF.121	-	-	chr1:6570940-6579426	1811	0.085628	0.0863971	0	0.330765	OK
ENST00000415267.1	-	-	CUFF.121	-	-	chr1:6570940-6579426	740	0	0	0	0.381777	OK
ENST00000377705.6	-	-	CUFF.118	-	-	chr1:6521346-6554513	6627	3.62472	3.7006	3.10494	4.29627	OK
ENST00000464383.1	-	-	CUFF.118	-	-	chr1:6531994-6545017	835	0	0	0	0.428716	OK
ENST00000462798.1	-	-	CUFF.118	-	-	chr1:6532228-6533385	638	0	0	0	0.611506	OK
ENST00000460777.1	-	-	CUFF.118	-	-	chr1:6549255-6550488	536	0	0	0	0.784513	OK
ENST00000464665.1	-	-	CUFF.118	-	-	chr1:6549361-6554500	731	0	0	0	0.509055	OK
ENST00000517213.1	-	-	ENSG00000253022.1	-	-	chr1:6540853-6540964	111	0	0	0	0	OK
ENST00000456162.2	-	-	ENSG00000229519.2	-	-	chr1:6547904-6548619	401	0.611671	0.626109	0	1.87833	OK
CUFF.124.2	-	-	CUFF.124	-	-	chr1:6579993-6583760	2539	2.43086	2.47443	1.6131	3.33576	OK
ENST00000377674.9	-	-	CUFF.124	-	-	chr1:6579993-6589280	2347	0	0	0	0.130132	OK
ENST00000319084.9	-	-	CUFF.124	-	-	chr1:6580000-6582299	1050	4.34377	4.42162	2.48211	6.36113	OK
ENST00000435905.5	-	-	CUFF.124	-	-	chr1:6580016-6582245	1001	0	0	0	0.342451	OK
ENST00000488936.1	-	-	CUFF.124	-	-	chr1:6580087-6588105	784	0	0	0	0.464679	OK
CUFF.124.6	-	-	CUFF.124	-	-	chr1:6581838-6589280	1664	4.18052	4.25544	2.75891	5.75197	OK
CUFF.124.7	-	-	CUFF.124	-	-	chr1:6583845-6589280	4357	2.66935	2.71719	2.05169	3.38269	OK
ENST00000482360.5	-	-	CUFF.124	-	-	chr1:6585301-6589280	2484	0	0	0	0.122408	OK
ENST00000498342.5	-	-	CUFF.124	-	-	chr1:6586206-6589280	2461	0	0	0	0.12364	OK
ENST00000466813.1	-	-	CUFF.124	-	-	chr1:6587255-6589160	790	0	0	0	0.460138	OK
ENST00000466941.1	-	-	CUFF.124	-	-	chr1:6588686-6589280	523	0	0	0	0.813838	OK
ENST00000432429.5	-	-	CUFF.83	-	-	chr1:6724636-6727408	1686	0.0920543	0.0935493	0	0.359813	OK
ENST00000414210.5	-	-	CUFF.83	-	-	chr1:6724636-6730012	507	0	0	0	0.557228	OK
ENST00000421469.3	-	-	CUFF.83	-	-	chr1:6724642-6730012	681	0	0	0	0.414853	OK
ENST00000635029.1	-	-	CUFF.83	-	-	chr1:6724669-6727444	545	0	0	0	0.518376	OK
ENST00000654537.1	-	-	CUFF.83	-	-	chr1:6724672-6729993	457	0	0	0	0.618194	OK
ENST00000635092.2	-	-	CUFF.83	-	-	chr1:6724672-6729993	637	0	0	0	0.443508	OK
ENST00000641757.1	-	-	ENSG00000284744.1	-	-	chr1:6767953-6770038	987	0	0	0	0	OK
ENST00000442889.1	-	-	CUFF.84	-	-	chr1:6783891-6784843	415	0	0	0	0	OK
CUFF.125.4	-	-	CUFF.125	-	-	chr1:6590723-6599816	5307	1.50408	1.52912	1.03464	2.02361	OK
CUFF.125.2	-	-	CUFF.125	-	-	chr1:6590723-6599816	3481	1.69554	1.72377	1.02727	2.42028	OK
ENST00000377658.8	-	-	CUFF.125	-	-	chr1:6590723-6602869	4487	2.06679	2.10121	1.49347	2.70894	OK
ENST00000377663.3	-	-	CUFF.125	-	-	chr1:6590723-6603001	6445	0	0	0	0.0450655	OK
ENST00000467612.5	-	-	CUFF.125	-	-	chr1:6593192-6614560	1056	0	0	0	0.321047	OK
ENST00000610898.1	-	-	CUFF.125	-	-	chr1:6593204-6603684	1945	0	0	0	0.159705	OK
ENST00000496707.5	-	-	CUFF.125	-	-	chr1:6593380-6599816	824	0	0	0	0.435994	OK
ENST00000463043.1	-	-	CUFF.125	-	-	chr1:6594080-6614607	667	0	0	0	0.575406	OK
ENST00000377648.5	-	-	CUFF.126	-	-	chr1:6613730-6624030	3632	3.91508	3.98663	2.99214	4.98112	OK
ENST00000495385.1	-	-	CUFF.126	-	-	chr1:6613761-6622645	798	0	0	0	0.454219	OK
CUFF.126.3	-	-	CUFF.126	-	-	chr1:6616691-6624030	3322	1.79121	1.82394	1.01436	2.63353	OK
CUFF.127.1	-	-	CUFF.127	-	-	chr1:6621307-6623932	2625	2.25687	2.29811	1.31247	3.28375	OK
ENST00000608083.5	-	-	CUFF.237	-	-	chr1:6264268-6393361	1403	36.625	37.4597	32.7522	42.1672	OK
ENST00000377842.7	-	-	CUFF.237	-	-	chr1:6264272-6359344	1813	0	0	0	0.172583	OK
ENST00000377845.7	-	-	CUFF.237	-	-	chr1:6264272-6360707	1432	0	0	0	0.224936	OK
ENST00000377855.6	-	-	CUFF.237	-	-	chr1:6264272-6385813	1614	0	0	0	0.196467	OK
ENST00000377860.8	-	-	CUFF.237	-	-	chr1:6264272-6393361	1472	0	0	0	0.217993	OK
ENST00000418124.5	-	-	CUFF.237	-	-	chr1:6264272-6393361	1564	0	0	0	0.203544	OK
ENST00000545482.5	-	-	CUFF.237	-	-	chr1:6264272-6393766	1804	4.12471	4.21872	2.53622	5.90123	OK
ENST00000361521.8	-	-	CUFF.237	-	-	chr1:6264272-6394391	2429	0	0	0	0.125396	OK
ENST00000473466.2	-	-	CUFF.237	-	-	chr1:6281129-6352249	868	0	0	0	0.408271	OK
ENST00000481175.1	-	-	CUFF.237	-	-	chr1:6281252-6295504	748	0	0	0	0.493925	OK
ENST00000607670.1	-	-	ENSG00000271746.1	-	-	chr1:6393554-6394391	837	0	0	0	0.337533	OK
ENST00000634833.2	-	-	CUFF.854	-	-	chr1:586070-612813	906	0	0	0	0.311827	OK
ENST00000417636.2	-	-	CUFF.854	-	-	chr1:586277-588453	553	0	0	0	0.510877	OK
ENST00000419394.2	-	-	CUFF.854	-	-	chr1:586944-720194	491	0	0	0	0.575387	OK
ENST00000440196.3	-	-	CUFF.854	-	-	chr1:594190-633129	1022	0	0	0	0.276433	OK
ENST00000641296.1	-	-	CUFF.854	-	-	chr1:594197-631204	1127	0	0	0	0.250679	OK
ENST00000357876.6	-	-	CUFF.854	-	-	chr1:594307-598551	1702	0	0	0	0.16599	OK
ENST00000635509.2	-	-	CUFF.854	-	-	chr1:594307-827769	941	0	0	0	0.300228	OK
ENST00000634337.2	-	-	CUFF.854	-	-	chr1:594307-827796	891	0	0	0	0.317076	OK
ENST00000648019.1	-	-	CUFF.854	-	-	chr1:594457-733064	1216	0	0	0	0.271654	OK
ENST00000440200.5	-	-	CUFF.854	-	-	chr1:601435-720200	413	0	0	0	0.684055	OK
ENST00000452176.2	-	-	CUFF.854	-	-	chr1:627376-631150	818	0	0	0	0.345373	OK
ENST00000621981.1	-	-	CUFF.854	-	-	chr1:632324-632413	89	0	0	0	2538.99	OK
ENST00000441245.5	-	-	CUFF.854	-	-	chr1:701935-720150	629	0	0	0	0.449149	OK
ENST00000414688.6	-	-	CUFF.854	-	-	chr1:711866-732212	421	0	0	0	0.671057	OK
ENST00000636676.1	-	-	CUFF.854	-	-	chr1:720023-720206	183	0	0	0	1.5438	OK
ENST00000447954.2	-	-	CUFF.854	-	-	chr1:720052-724564	355	0	0	0	0.795816	OK
ENST00000473798.1	-	-	ENSG00000225880.5	-	-	chr1:826205-827522	1317	0	0	0	0.247607	OK
ENST00000423796.1	-	-	ENSG00000235146.2	-	-	chr1:587628-594768	607	0	0	0	0.465428	OK
ENST00000450696.1	-	-	ENSG00000235146.2	-	-	chr1:587667-594574	402	0	0	0	0.702773	OK
ENST00000414273.1	-	-	ENSG00000237973.1	-	-	chr1:631073-632616	1543	28.4768	28.9955	25.2984	32.6925	OK
ENST00000427426.1	-	-	ENSG00000229344.1	-	-	chr1:632756-633438	682	0	0	0	0.558352	OK
ENST00000440782.3	-	-	ENSG00000229376.3	-	-	chr1:722091-724903	2455	0	0	0	0.123966	OK
ENST00000624927.3	-	-	CUFF.856	-	-	chr1:825137-849592	677	0	0	0	0.417304	OK
ENST00000623808.3	-	-	CUFF.856	-	-	chr1:826831-852225	493	0	0	0	0.890627	OK
ENST00000445118.7	-	-	CUFF.856	-	-	chr1:827597-859446	6616	2.52913	2.5752	2.08277	3.06763	OK
ENST00000669922.1	-	-	CUFF.856	-	-	chr1:827602-846365	5441	0	0	0	0.0536593	OK
ENST00000670780.1	-	-	CUFF.856	-	-	chr1:827603-859085	8389	0	0	0	0.0343986	OK
ENST00000667414.1	-	-	CUFF.856	-	-	chr1:827634-849162	1752	0	0	0	0.179263	OK
ENST00000666741.1	-	-	CUFF.856	-	-	chr1:827637-859408	5483	0	0	0	0.0532346	OK
ENST00000623070.4	-	-	CUFF.856	-	-	chr1:827651-853522	542	0	0	0	0.771678	OK
ENST00000659124.1	-	-	CUFF.856	-	-	chr1:827651-859332	5289	0	0	0	0.0552545	OK
ENST00000658846.1	-	-	CUFF.856	-	-	chr1:827653-853602	1429	0	0	0	0.225475	OK
ENST00000608189.5	-	-	CUFF.856	-	-	chr1:827653-854096	1653	0	0	0	0.191279	OK
ENST00000448975.6	-	-	CUFF.856	-	-	chr1:827656-852014	633	0	0	0	0.618192	OK
ENST00000449005.6	-	-	CUFF.856	-	-	chr1:827662-853497	659	0	0	0	0.584932	OK
ENST00000441765.6	-	-	CUFF.856	-	-	chr1:827666-842001	911	0	0	0	0.384385	OK
ENST00000609139.6	-	-	CUFF.856	-	-	chr1:827666-853452	727	0	0	0	0.512751	OK
ENST00000609009.6	-	-	CUFF.856	-	-	chr1:827666-854385	1932	0	0	0	0.160887	OK
ENST00000657837.1	-	-	CUFF.856	-	-	chr1:827672-857246	2933	0	0	0	0.102473	OK
ENST00000610067.6	-	-	CUFF.856	-	-	chr1:827691-850213	375	0	0	0	0.753373	OK
ENST00000416570.5	-	-	CUFF.856	-	-	chr1:827698-852766	612	0	0	0	0.647943	OK
ENST00000661237.1	-	-	CUFF.856	-	-	chr1:827699-854376	1771	0	0	0	0.177128	OK
ENST00000668541.1	-	-	CUFF.856	-	-	chr1:827770-842001	987	0	0	0	0.348363	OK
ENST00000657175.1	-	-	CUFF.856	-	-	chr1:827805-854385	1558	0	0	0	0.204428	OK
ENST00000660797.1	-	-	CUFF.856	-	-	chr1:827814-841999	1215	0	0	0	0.271916	OK
ENST00000622921.1	-	-	CUFF.856	-	-	chr1:827820-852515	724	0	0	0	0.515558	OK
ENST00000670824.1	-	-	CUFF.856	-	-	chr1:831577-843594	2495	0	0	0	0.121827	OK
ENST00000415295.1	-	-	CUFF.856	-	-	chr1:831604-842020	894	0	0	0	0.393486	OK
ENST00000425657.1	-	-	CUFF.856	-	-	chr1:851347-852752	845	0	0	0	0.422308	OK
ENST00000416931.1	-	-	ENSG00000225972.1	-	-	chr1:629061-629433	372	1.40345	1.43488	0	3.46695	OK
ENST00000457540.1	-	-	ENSG00000225630.1	-	-	chr1:629639-630683	1044	44.1212	44.9171	39.4458	50.3883	OK
ENST00000467115.1	-	-	CUFF.858	-	-	chr1:633534-633741	207	0	0	0	1.36481	OK
ENST00000514057.1	-	-	CUFF.858	-	-	chr1:633695-634376	681	472.36	481.693	450.959	512.428	OK
ENST00000416718.2	-	-	CUFF.858	-	-	chr1:634375-634922	547	0	0	0	0.761298	OK
ENST00000438434.2	-	-	ENSG00000268663.1	-	-	chr1:674841-675265	424	0	0	0	0	OK
ENST00000332831.4	-	-	ENSG00000284662.1	-	-	chr1:685678-686673	995	0	0	0	0	OK
ENST00000506640.2	-	-	CUFF.854	-	-	chr1:725884-778626	6432	0.792295	0.858024	0.572413	1.14364	OK
ENST00000428504.2	-	-	CUFF.854	-	-	chr1:764722-774280	417	0	0	0	0.677494	OK
ENST00000411249.1	-	-	ENSG00000223181.1	-	-	chr1:758232-758336	104	0	0	0	0	OK
ENST00000422528.1	-	-	ENSG00000229905.1	-	-	chr1:760910-761989	456	0	0	0	0	OK
ENST00000655765.1	-	-	CUFF.859	-	-	chr1:778746-805994	1869	0	0	0	0.166874	OK
ENST00000412115.2	-	-	CUFF.859	-	-	chr1:778746-810063	1358	0	0	0	0.239019	OK
ENST00000670700.1	-	-	CUFF.859	-	-	chr1:778757-810062	1378	0	0	0	0.235041	OK
ENST00000429505.6	-	-	CUFF.859	-	-	chr1:778759-805270	1201	0	0	0	0.235233	OK
ENST00000657896.1	-	-	CUFF.859	-	-	chr1:778759-810062	1185	0	0	0	0.280001	OK
ENST00000434264.6	-	-	CUFF.859	-	-	chr1:778769-784690	844	0	0	0	0.334733	OK
ENST00000457084.1	-	-	CUFF.859	-	-	chr1:778781-782191	566	0	0	0	0.72427	OK
ENST00000658648.1	-	-	CUFF.859	-	-	chr1:778795-810062	1214	0	0	0	0.272178	OK
ENST00000656571.1	-	-	CUFF.859	-	-	chr1:778801-810057	1167	0	0	0	0.242086	OK
ENST00000665867.1	-	-	CUFF.859	-	-	chr1:778808-787186	1078	0.575156	0.591538	0	1.21797	OK
ENST00000669749.1	-	-	CUFF.859	-	-	chr1:778808-810047	1085	0	0	0	0.260382	OK
ENST00000666217.1	-	-	CUFF.859	-	-	chr1:778811-810057	1176	0	0	0	0.240234	OK
ENST00000665719.1	-	-	CUFF.859	-	-	chr1:778811-810065	1291	0	0	0	0.218834	OK
ENST00000651411.1	-	-	CUFF.859	-	-	chr1:778848-805272	1146	0	0	0	0.246523	OK
ENST00000589899.5	-	-	CUFF.859	-	-	chr1:778929-784655	809	0	0	0	0.349215	OK
ENST00000609830.1	-	-	CUFF.859	-	-	chr1:778936-784429	669	0	0	0	0.422294	OK
ENST00000443772.2	-	-	CUFF.859	-	-	chr1:778971-808378	1775	0	0	0	0.176685	OK
ENST00000644482.1	-	-	CUFF.859	-	-	chr1:781936-782050	114	0	0	0	2.4782	OK
ENST00000585826.1	-	-	CUFF.859	-	-	chr1:784369-784759	390	0	0	0	1.31584	OK
ENST00000592547.1	-	-	CUFF.859	-	-	chr1:784369-784977	608	1.29151	1.32829	0	2.80511	OK
ENST00000586928.5	-	-	CUFF.859	-	-	chr1:784369-786866	598	0	0	0	0.472433	OK
ENST00000585745.5	-	-	CUFF.859	-	-	chr1:784369-795513	168	0	0	0	1.68164	OK
ENST00000585768.5	-	-	CUFF.859	-	-	chr1:784369-801876	394	0	0	0	1.29198	OK
ENST00000590848.5	-	-	CUFF.859	-	-	chr1:784369-804832	726	0	0	0	0.389139	OK
ENST00000591440.5	-	-	CUFF.859	-	-	chr1:784369-805127	780	0	0	0	0.362199	OK
ENST00000587530.5	-	-	CUFF.859	-	-	chr1:784369-805270	1024	0	0	0	0.275893	OK
ENST00000593022.5	-	-	CUFF.859	-	-	chr1:784369-806459	693	0	0	0	0.407669	OK
ENST00000589531.5	-	-	CUFF.859	-	-	chr1:784369-807314	714	0	0	0	0.395679	OK
ENST00000588951.5	-	-	CUFF.859	-	-	chr1:784369-809729	607	0	0	0	0.465428	OK
ENST00000586288.1	-	-	CUFF.859	-	-	chr1:784395-807321	1040	0	0	0	0.271649	OK
ENST00000591702.1	-	-	CUFF.859	-	-	chr1:785799-787672	1873	0	0	0	0.166481	OK
ENST00000655384.1	-	-	CUFF.859	-	-	chr1:803835-806580	2192	0	0	0	0.140138	OK
CUFF.859.33	-	-	CUFF.859	-	-	chr1:803835-808575	4187	0.245188	0.252171	0.0521749	0.452168	OK
ENST00000667728.1	-	-	CUFF.859	-	-	chr1:803933-807435	2949	0	0	0	0.101881	OK
ENST00000326734.2	-	-	ENSG00000177757.2	-	-	chr1:817370-819837	1947	0	0	0	0.159525	OK
ENST00000447500.4	-	-	CUFF.860	-	-	chr1:800878-817712	872	0	0	0	0.323985	OK
ENST00000590817.3	-	-	CUFF.860	-	-	chr1:805798-810161	238	0	0	0	1.18704	OK
ENST00000054666.11	-	-	CUFF.93	-	-	chr1:7771295-7781432	2178	12.1634	12.4092	10.4436	14.3747	OK
CUFF.93.2	-	-	CUFF.93	-	-	chr1:7772183-7778298	1425	2.45334	2.50292	1.36079	3.64504	OK
ENST00000470357.1	-	-	CUFF.93	-	-	chr1:7772706-7779806	954	0	0	0	0.36314	OK
ENST00000487194.1	-	-	CUFF.93	-	-	chr1:7777096-7778169	274	0	0	0	2.77363	OK
ENST00000602406.1	-	-	ENSG00000269925.1	-	-	chr1:7776382-7776775	393	1.27712	1.29786	0	3.13588	OK
ENST00000615230.4	-	-	CUFF.109	-	-	chr1:7915893-7943165	5970	0.0717987	0.0731401	0	0.171323	OK
ENST00000377507.7	-	-	CUFF.109	-	-	chr1:7919846-7940866	1923	0	0	0	0.161716	OK
ENST00000474475.1	-	-	CUFF.109	-	-	chr1:7921799-7935100	445	0	0	0	0.634865	OK
ENST00000492571.1	-	-	CUFF.109	-	-	chr1:7933126-7938304	584	0	0	0	0.483758	OK
ENST00000603760.1	-	-	ENSG00000270330.1	-	-	chr1:7942371-7942726	355	0	0	0	0	OK
ENST00000377541.5	-	-	CUFF.106	-	-	chr1:7784319-7803958	1524	0	0	0	0.209584	OK
ENST00000613533.4	-	-	CUFF.106	-	-	chr1:7784428-7845176	6318	0	0	0	0.0459974	OK
ENST00000614998.4	-	-	CUFF.106	-	-	chr1:7784428-7845176	6261	0	0	0	0.0464282	OK
ENST00000377532.7	-	-	CUFF.106	-	-	chr1:7784653-7845177	6279	1.20982	1.23122	0.849491	1.61295	OK
ENST00000361923.2	-	-	CUFF.106	-	-	chr1:7784702-7845177	6203	1.124	1.14388	0.768882	1.51888	OK
ENST00000473653.1	-	-	CUFF.106	-	-	chr1:7785522-7788338	523	0	0	0	0.540181	OK
ENST00000602883.1	-	-	CUFF.106	-	-	chr1:7787321-7788570	1249	0	0	0	0.2633	OK
ENST00000463106.1	-	-	CUFF.106	-	-	chr1:7803050-7810347	715	0	0	0	0.524167	OK
ENST00000494684.1	-	-	CUFF.106	-	-	chr1:7836807-7842884	555	0	0	0	0.745257	OK
ENST00000451646.1	-	-	ENSG00000236266.1	-	-	chr1:7810241-7827342	830	0	0	0	0.340379	OK
ENST00000377516.6	-	-	CUFF.107	-	-	chr1:7843082-7853512	1601	0	0	0	0.198259	OK
ENST00000361696.9	-	-	CUFF.107	-	-	chr1:7847613-7853035	559	0	0	0	0.505393	OK
ENST00000054668.5	-	-	CUFF.107	-	-	chr1:7847765-7853431	420	0	0	0	0.672654	OK
ENST00000054650.8	-	-	CUFF.120	-	-	chr1:6624865-6633565	1366	0	0	0	0.237412	OK
ENST00000484676.1	-	-	CUFF.120	-	-	chr1:6625170-6628519	879	0	0	0	0.401883	OK
ENST00000307896.10	-	-	CUFF.120	-	-	chr1:6625180-6633368	1046	0	0	0	0.324738	OK
ENST00000377627.7	-	-	CUFF.120	-	-	chr1:6625191-6635586	2053	0	0	0	0.150516	OK
ENST00000484669.6	-	-	CUFF.120	-	-	chr1:6625197-6633273	744	0	0	0	0.497404	OK
ENST00000487819.5	-	-	CUFF.120	-	-	chr1:6625224-6633121	840	0	0	0	0.425488	OK
ENST00000472925.1	-	-	CUFF.120	-	-	chr1:6625229-6633051	983	0	0	0	0.35009	OK
ENST00000480647.1	-	-	CUFF.120	-	-	chr1:6628394-6630326	336	0	0	0	1.7496	OK
ENST00000465508.5	-	-	CUFF.119	-	-	chr1:6634167-6645057	3014	0	0	0	0.0995479	OK
ENST00000451196.5	-	-	CUFF.119	-	-	chr1:6634167-6681037	1357	0	0	0	0.239221	OK
ENST00000377577.10	-	-	CUFF.119	-	-	chr1:6634169-6701816	3201	19.7233	20.0797	17.9541	22.2053	OK
ENST00000294401.11	-	-	CUFF.119	-	-	chr1:6635112-6701924	2210	0	0	0	0.138898	OK
ENST00000472414.1	-	-	CUFF.119	-	-	chr1:6637300-6645112	725	0	0	0	0.514619	OK
ENST00000426784.1	-	-	CUFF.119	-	-	chr1:6645799-6701802	975	0	0	0	0.353595	OK
ENST00000473993.5	-	-	CUFF.119	-	-	chr1:6645875-6701822	755	0	0	0	0.487954	OK
ENST00000469318.5	-	-	CUFF.119	-	-	chr1:6652913-6668210	355	0	0	0	1.56844	OK
ENST00000485073.5	-	-	CUFF.119	-	-	chr1:6653808-6701804	613	0	0	0	0.646461	OK
ENST00000460594.5	-	-	CUFF.119	-	-	chr1:6654107-6701823	581	0	0	0	0.697483	OK
ENST00000465911.1	-	-	CUFF.119	-	-	chr1:6670460-6701819	745	0	0	0	0.49653	OK
ENST00000460696.1	-	-	CUFF.132	-	-	chr1:5862810-5867652	3967	0	0	0	0.0745229	OK
ENST00000378161.5	-	-	CUFF.132	-	-	chr1:5862810-5868375	4370	0	0	0	0.067362	OK
ENST00000478423.6	-	-	CUFF.132	-	-	chr1:5862810-5992424	4467	6.70534	6.84364	5.71473	7.97255	OK
ENST00000378156.9	-	-	CUFF.132	-	-	chr1:5862810-5992425	4955	10.0236	10.2304	8.95559	11.5051	OK
ENST00000489180.6	-	-	CUFF.132	-	-	chr1:5862812-5992473	5548	0	0	0	0.0525905	OK
ENST00000378169.7	-	-	CUFF.132	-	-	chr1:5863264-5992447	4213	0	0	0	0.0699818	OK
ENST00000468253.1	-	-	CUFF.132	-	-	chr1:5867081-5873841	781	0	0	0	0.466983	OK
ENST00000506941.1	-	-	CUFF.132	-	-	chr1:5874904-5877466	570	0	0	0	0.716928	OK
ENST00000470763.1	-	-	CUFF.132	-	-	chr1:5876878-5882849	3156	0	0	0	0.0948043	OK
ENST00000622020.4	-	-	CUFF.132	-	-	chr1:5879504-5992473	3004	0	0	0	0.0998999	OK
ENST00000466897.1	-	-	CUFF.132	-	-	chr1:5886494-5905324	1192	0	0	0	0.278072	OK
ENST00000655548.1	-	-	CUFF.133	-	-	chr1:5990926-6090419	615	0	0	0	0.643519	OK
ENST00000378111.6	-	-	CUFF.133	-	-	chr1:5991319-6090446	762	0	0	0	0.482125	OK
ENST00000378097.6	-	-	CUFF.133	-	-	chr1:5992261-6101193	4302	0	0	0	0.0684722	OK
ENST00000666163.1	-	-	CUFF.133	-	-	chr1:5992638-6101188	3878	0	0	0	0.0763146	OK
ENST00000671676.1	-	-	CUFF.133	-	-	chr1:5992665-6101178	4084	0	0	0	0.0722918	OK
ENST00000658691.1	-	-	CUFF.133	-	-	chr1:5992670-6082218	639	0	0	0	0.610186	OK
ENST00000658883.1	-	-	CUFF.133	-	-	chr1:5992670-6082236	635	0	0	0	0.6155	OK
ENST00000655748.1	-	-	CUFF.133	-	-	chr1:5992674-6018968	448	0	0	0	1.03731	OK
ENST00000435937.6	-	-	CUFF.133	-	-	chr1:5992684-6074791	1336	0	0	0	0.243552	OK
ENST00000493807.2	-	-	CUFF.133	-	-	chr1:5992692-6007660	540	0	0	0	0.523176	OK
ENST00000445501.6	-	-	CUFF.133	-	-	chr1:5992702-6089007	557	0	0	0	0.741351	OK
ENST00000478098.5	-	-	CUFF.133	-	-	chr1:5992705-6073847	413	0	0	0	1.1894	OK
ENST00000668706.1	-	-	CUFF.133	-	-	chr1:5992710-6089051	599	0	0	0	0.667836	OK
ENST00000653262.1	-	-	CUFF.133	-	-	chr1:5992710-6101178	3835	0	0	0	0.0772114	OK
ENST00000389632.9	-	-	CUFF.133	-	-	chr1:5992713-6095393	615	0	0	0	0.643519	OK
ENST00000657222.1	-	-	CUFF.133	-	-	chr1:5992722-6018963	617	0	0	0	0.457885	OK
ENST00000654144.1	-	-	CUFF.133	-	-	chr1:5992730-6098508	2954	0	0	0	0.101698	OK
ENST00000341524.6	-	-	CUFF.133	-	-	chr1:5992752-6101190	3853	0	0	0	0.0768334	OK
ENST00000462676.3	-	-	CUFF.133	-	-	chr1:5992759-6086371	997	0	0	0	0.34412	OK
ENST00000428161.6	-	-	CUFF.133	-	-	chr1:6026012-6099119	2134	0	0	0	0.144289	OK
ENST00000352527.6	-	-	CUFF.133	-	-	chr1:6026162-6101178	4001	0	0	0	0.0738605	OK
ENST00000663169.1	-	-	CUFF.133	-	-	chr1:6026271-6086366	719	0	0	0	0.520306	OK
ENST00000653635.1	-	-	CUFF.133	-	-	chr1:6026274-6101180	5979	0	0	0	0.0486845	OK
ENST00000661248.1	-	-	CUFF.133	-	-	chr1:6026275-6091169	1122	0	0	0	0.298648	OK
ENST00000656198.1	-	-	CUFF.133	-	-	chr1:6026293-6086363	736	0	0	0	0.50451	OK
ENST00000602612.5	-	-	CUFF.133	-	-	chr1:6026319-6098561	2396	0	0	0	0.12726	OK
ENST00000481789.2	-	-	CUFF.133	-	-	chr1:6026326-6101099	4769	0	0	0	0.0615102	OK
ENST00000656746.1	-	-	CUFF.133	-	-	chr1:6026333-6089016	533	0	0	0	0.791092	OK
ENST00000666299.1	-	-	CUFF.133	-	-	chr1:6026344-6086363	1552	0	0	0	0.205319	OK
ENST00000665338.1	-	-	CUFF.133	-	-	chr1:6026344-6101102	5239	0	0	0	0.0558001	OK
ENST00000652845.1	-	-	CUFF.133	-	-	chr1:6026346-6082816	932	0	0	0	0.373707	OK
ENST00000655703.1	-	-	CUFF.133	-	-	chr1:6026360-6072788	394	0	0	0	1.29198	OK
ENST00000669250.1	-	-	CUFF.133	-	-	chr1:6027296-6101180	3883	0	0	0	0.0762116	OK
ENST00000164247.5	-	-	CUFF.133	-	-	chr1:6034282-6101179	4273	0	0	0	0.0689569	OK
ENST00000668559.1	-	-	CUFF.133	-	-	chr1:6034676-6098213	2209	0	0	0	0.138966	OK
ENST00000378092.6	-	-	CUFF.133	-	-	chr1:6034979-6098723	1498	0	0	0	0.213706	OK
ENST00000472700.7	-	-	CUFF.133	-	-	chr1:6035089-6086362	720	0	0	0	0.519349	OK
ENST00000459822.1	-	-	CUFF.133	-	-	chr1:6035916-6041762	856	0	0	0	0.330041	OK
ENST00000378083.7	-	-	CUFF.133	-	-	chr1:6045920-6101179	4142	0	0	0	0.0712346	OK
ENST00000662147.1	-	-	CUFF.133	-	-	chr1:6046113-6087511	496	0	0	0	0.882305	OK
ENST00000458166.6	-	-	CUFF.133	-	-	chr1:6046113-6098855	1336	0	0	0	0.243552	OK
ENST00000662363.1	-	-	CUFF.133	-	-	chr1:6065752-6100023	2958	0	0	0	0.101552	OK
ENST00000663671.1	-	-	CUFF.133	-	-	chr1:6073414-6087511	526	0	0	0	0.806879	OK
ENST00000656607.1	-	-	CUFF.133	-	-	chr1:6087500-6092187	467	0	0	0	0.604957	OK
ENST00000663419.1	-	-	CUFF.133	-	-	chr1:6090295-6096700	547	0	0	0	0.761298	OK
ENST00000652911.1	-	-	CUFF.133	-	-	chr1:6094315-6101180	4395	0	0	0	0.0669629	OK
ENST00000662815.1	-	-	CUFF.133	-	-	chr1:6094399-6101004	5647	0	0	0	0.0516388	OK
ENST00000671076.1	-	-	CUFF.133	-	-	chr1:6094482-6101187	4620	0	0	0	0.0635725	OK
ENST00000445300.1	-	-	ENSG00000238290.1	-	-	chr1:8026737-8122702	2044	0.0749473	0.0756205	0	0.226861	OK
ENST00000399343.2	-	-	ENSG00000232848.1	-	-	chr1:8057244-8058463	800	0	0	0	0	OK
ENST00000453364.1	-	-	ENSG00000229305.1	-	-	chr1:8189823-8192770	1075	0	0	0	0	OK
ENST00000493373.5	-	-	CUFF.110	-	-	chr1:7954290-7985052	624	58.7991	59.8584	49.2126	70.5042	OK
ENST00000460192.5	-	-	CUFF.110	-	-	chr1:7961662-7971048	567	0	0	0	0.722421	OK
ENST00000493678.5	-	-	CUFF.110	-	-	chr1:7961691-7985505	1088	0	0	0	0.309782	OK
ENST00000377493.9	-	-	CUFF.110	-	-	chr1:7961700-7985281	795	0	0	0	0.456421	OK
ENST00000338639.10	-	-	CUFF.110	-	-	chr1:7961710-7985505	1127	27.8742	28.3764	23.1627	33.5901	OK
ENST00000465354.5	-	-	CUFF.110	-	-	chr1:7961747-7971521	949	0	0	0	0.365489	OK
ENST00000377491.5	-	-	CUFF.110	-	-	chr1:7961893-7985250	977	0	0	0	0.352712	OK
ENST00000377488.5	-	-	CUFF.110	-	-	chr1:7961968-7985111	783	0	0	0	0.465444	OK
ENST00000497113.1	-	-	CUFF.110	-	-	chr1:7962766-7971957	670	0	0	0	0.571912	OK
ENST00000469225.1	-	-	CUFF.110	-	-	chr1:7965350-7985282	711	0	0	0	0.528086	OK
CUFF.110.11	-	-	CUFF.110	-	-	chr1:7977755-7985187	277	94.2784	95.9769	71.0926	120.861	OK
ENST00000363474.1	-	-	ENSG00000200344.1	-	-	chr1:7982880-7982983	103	0	0	0	0	OK
ENST00000670361.1	-	-	ENSG00000227634.3	-	-	chr1:8201517-8215207	683	0	0	0	0	OK
ENST00000635451.1	-	-	ENSG00000227634.3	-	-	chr1:8202428-8215210	896	0	0	0	0	OK
ENST00000452982.1	-	-	ENSG00000227634.3	-	-	chr1:8208671-8215210	497	0	0	0	0	OK
ENST00000364105.1	-	-	ENSG00000200975.1	-	-	chr1:8206433-8206597	164	0	0	0	0	OK
ENST00000424689.1	-	-	ENSG00000233645.1	-	-	chr1:8218189-8220529	477	0	0	0	0	OK
ENST00000516168.1	-	-	ENSG00000251977.1	-	-	chr1:8292156-8292263	107	0	0	0	0	OK
ENST00000641354.1	-	-	CUFF.114	-	-	chr1:7991133-8005312	2101	0	0	0	0.134467	OK
ENST00000642135.1	-	-	CUFF.114	-	-	chr1:7999539-8002961	2236	0	0	0	0.126348	OK
ENST00000641100.1	-	-	ENSG00000284716.1	-	-	chr1:7998186-7999934	1043	0	0	0	0.270868	OK
ENST00000474874.5	-	-	CUFF.115	-	-	chr1:8004403-8026283	479	0	0	0	0.93163	OK
ENST00000377482.10	-	-	CUFF.115	-	-	chr1:8011726-8026309	3097	14.8228	15.1366	13.2964	16.9768	OK
ENST00000467067.1	-	-	CUFF.115	-	-	chr1:8013426-8015633	2097	0	0	0	0.147068	OK
ENST00000469499.5	-	-	CUFF.115	-	-	chr1:8013738-8026296	995	0	0	0	0.34496	OK
ENST00000487559.1	-	-	CUFF.115	-	-	chr1:8014039-8026296	787	0	0	0	0.462397	OK
CUFF.108.2	-	-	CUFF.108	-	-	chr1:8317825-8336109	2013	0.64474	0.657171	0.102662	1.21168	OK
ENST00000471889.5	-	-	CUFF.108	-	-	chr1:8317825-8344165	2784	0	0	0	0.108327	OK
ENST00000289877.8	-	-	CUFF.108	-	-	chr1:8324329-8344167	2401	0.823948	0.839834	0.21779	1.46188	OK
ENST00000497660.5	-	-	CUFF.108	-	-	chr1:8330137-8344157	1747	1.69599	1.72869	0.760254	2.69712	OK
ENST00000481265.1	-	-	CUFF.108	-	-	chr1:8330427-8336109	694	0	0	0	0.545418	OK
ENST00000516445.1	-	-	ENSG00000252254.1	-	-	chr1:8328066-8328179	113	0	0	0	0	OK
ENST00000490738.5	-	-	CUFF.94	-	-	chr1:6785453-6872053	538	0	0	0	0.780188	OK
ENST00000303635.12	-	-	CUFF.94	-	-	chr1:6785453-7769706	8314	1.992	2.06462	1.60933	2.51991	OK
ENST00000476163.5	-	-	CUFF.94	-	-	chr1:6785463-6888201	863	0	0	0	0.411243	OK
ENST00000473578.5	-	-	CUFF.94	-	-	chr1:6785479-6872038	567	26.9481	27.9304	21.3093	34.5515	OK
ENST00000557126.5	-	-	CUFF.94	-	-	chr1:6785490-6887865	486	0	0	0	0.910668	OK
ENST00000467404.6	-	-	CUFF.94	-	-	chr1:6785517-6872019	546	0	0	0	0.763351	OK
ENST00000461311.1	-	-	CUFF.94	-	-	chr1:6785551-6887787	431	0	0	0	1.10604	OK
ENST00000486138.1	-	-	CUFF.94	-	-	chr1:6806987-6871858	392	0	0	0	1.3038	OK
ENST00000482934.1	-	-	CUFF.94	-	-	chr1:6825109-6888188	743	0	0	0	0.498281	OK
ENST00000470648.5	-	-	CUFF.94	-	-	chr1:6853047-6888193	766	0	0	0	0.478856	OK
ENST00000461580.5	-	-	CUFF.94	-	-	chr1:6853051-6888150	826	0	0	0	0.434652	OK
ENST00000472283.1	-	-	CUFF.94	-	-	chr1:6853094-6872045	384	0	0	0	1.3533	OK
ENST00000467267.1	-	-	CUFF.94	-	-	chr1:6874055-6887842	664	0	0	0	0.578942	OK
CUFF.94.15	-	-	CUFF.94	-	-	chr1:7704619-7769706	5021	4.21863	4.37241	3.47473	5.2701	OK
CUFF.94.16	-	-	CUFF.94	-	-	chr1:7704868-7769706	5318	3.14725	3.26197	2.51064	4.01331	OK
ENST00000495233.5	-	-	CUFF.94	-	-	chr1:7736407-7767856	3247	0	0	0	0.0919951	OK
ENST00000490905.5	-	-	CUFF.94	-	-	chr1:7744913-7767856	2053	0	0	0	0.150516	OK
ENST00000476864.1	-	-	CUFF.94	-	-	chr1:7744960-7766522	714	0	0	0	0.525141	OK
CUFF.95.1	-	-	CUFF.95	-	-	chr1:7766151-7769668	3517	3.42749	3.55243	2.51333	4.59153	OK
ENST00000433407.1	-	-	ENSG00000227950.1	-	-	chr1:6834332-6834618	286	0	0	0	0	OK
ENST00000456701.1	-	-	ENSG00000237365.1	-	-	chr1:7008375-7014279	349	0	0	0	0	OK
ENST00000384328.1	-	-	ENSG00000207056.1	-	-	chr1:7219359-7219524	165	0	0	0	0	OK
ENST00000427317.1	-	-	CUFF.94	-	-	chr1:7368941-7370270	365	0.368462	0.743542	0	2.23063	OK
ENST00000618051.1	-	-	ENSG00000237728.2	-	-	chr1:7382486-7389754	433	0	0	0	0	OK
ENST00000411708.1	-	-	ENSG00000237728.2	-	-	chr1:7388182-7389419	391	0	0	0	0	OK
ENST00000440032.1	-	-	ENSG00000225126.1	-	-	chr1:7441095-7441554	361	0	0	0	0	OK
ENST00000602640.1	-	-	CUFF.96	-	-	chr1:7693123-7694844	1721	3.40169	3.4871	2.31622	4.65797	OK
CUFF.96.1	-	-	CUFF.96	-	-	chr1:7693123-7704551	2487	2.31918	2.37741	1.48742	3.2674	OK
CUFF.96.3	-	-	CUFF.96	-	-	chr1:7699307-7704551	3421	3.42231	3.50823	2.59298	4.42348	OK
CUFF.96.4	-	-	CUFF.96	-	-	chr1:7699307-7704551	3426	1.07587	1.10288	0.464742	1.74102	OK
ENST00000602916.1	-	-	CUFF.96	-	-	chr1:7700703-7700970	267	0	0	0	2.96328	OK
CUFF.97.1	-	-	CUFF.97	-	-	chr1:7696619-7697300	681	2.47911	2.51756	0.839187	4.19593	OK
ENST00000602973.1	-	-	CUFF.98	-	-	chr1:7698302-7698872	570	2.25873	2.30068	0.214117	4.38724	OK
CUFF.98.2	-	-	CUFF.98	-	-	chr1:7698302-7699236	839	3.25941	3.31994	1.45774	5.18215	OK
CUFF.99.1	-	-	CUFF.99	-	-	chr1:7707570-7708611	1041	1.76189	1.79638	0.713123	2.87964	OK
CUFF.100.1	-	-	CUFF.100	-	-	chr1:7712669-7714787	1314	2.18985	2.23434	1.18037	3.28832	OK
CUFF.101.1	-	-	CUFF.101	-	-	chr1:7748257-7749239	982	2.74821	2.80419	1.4021	4.20629	OK
CUFF.102.1	-	-	CUFF.102	-	-	chr1:7757372-7758362	990	2.89811	2.95017	1.51913	4.38121	OK
CUFF.103.1	-	-	CUFF.103	-	-	chr1:7759097-7761339	2242	2.88193	2.94004	2.03678	3.84331	OK
CUFF.104.1	-	-	CUFF.104	-	-	chr1:7761649-7762721	1072	3.71437	3.78377	2.22864	5.3389	OK
CUFF.105.1	-	-	CUFF.105	-	-	chr1:7765169-7765918	749	2.90761	2.95838	1.24388	4.67288	OK
ENST00000262450.8	-	-	CUFF.231	-	-	chr1:6101786-6180321	9850	0	0	0	0.0292036	OK
ENST00000475121.1	-	-	CUFF.231	-	-	chr1:6105080-6106772	558	0	0	0	0.739414	OK
ENST00000462991.5	-	-	CUFF.231	-	-	chr1:6105080-6144104	4396	0	0	0	0.066947	OK
ENST00000377999.5	-	-	CUFF.231	-	-	chr1:6105082-6131739	3044	0	0	0	0.0985066	OK
ENST00000496404.1	-	-	CUFF.231	-	-	chr1:6105090-6180023	4966	0	0	0	0.0589804	OK
ENST00000491020.1	-	-	CUFF.231	-	-	chr1:6125533-6128542	646	0	0	0	0.437329	OK
ENST00000484532.6	-	-	CUFF.231	-	-	chr1:6159429-6197757	663	0	0	0	0.58013	OK
ENST00000234875.9	-	-	CUFF.231	-	-	chr1:6185019-6199595	2061	78.0771	79.5756	73.4179	85.7333	OK
ENST00000480661.1	-	-	CUFF.231	-	-	chr1:6186574-6199563	2279	0	0	0	0.13434	OK
ENST00000497965.5	-	-	CUFF.231	-	-	chr1:6186614-6200842	786	0	0	0	0.463155	OK
ENST00000471204.5	-	-	CUFF.231	-	-	chr1:6186691-6209244	524	0	0	0	0.811505	OK
ENST00000465387.5	-	-	CUFF.231	-	-	chr1:6186722-6199553	508	165.107	168.275	147.547	189.004	OK
ENST00000462296.5	-	-	CUFF.231	-	-	chr1:6192926-6203494	600	0	0	0	0.666263	OK
ENST00000465335.1	-	-	CUFF.231	-	-	chr1:6192929-6209389	806	0	0	0	0.448451	OK
ENST00000455744.1	-	-	ENSG00000226944.1	-	-	chr1:6204839-6205780	378	0	0	0	0.747394	OK
ENST00000343813.10	-	-	CUFF.232	-	-	chr1:6221192-6235964	4795	12.825	13.0712	11.6845	14.4579	OK
ENST00000495791.1	-	-	CUFF.232	-	-	chr1:6221897-6223502	328	0	0	0	1.8386	OK
ENST00000489498.5	-	-	CUFF.232	-	-	chr1:6223490-6235972	2612	0	0	0	0.115976	OK
ENST00000474756.1	-	-	CUFF.232	-	-	chr1:6224598-6235972	1227	0	0	0	0.268811	OK
ENST00000466994.5	-	-	CUFF.233	-	-	chr1:6205474-6208307	1854	0	0	0	0.152381	OK
ENST00000377939.5	-	-	CUFF.233	-	-	chr1:6206118-6221299	3981	0	0	0	0.0742487	OK
ENST00000484435.1	-	-	CUFF.233	-	-	chr1:6206128-6207564	551	0	0	0	0.512731	OK
ENST00000485539.5	-	-	CUFF.233	-	-	chr1:6208617-6210900	1413	0	0	0	0.19994	OK
ENST00000496676.5	-	-	CUFF.233	-	-	chr1:6208859-6220805	3020	0	0	0	0.0993379	OK
ENST00000463453.1	-	-	CUFF.233	-	-	chr1:6210901-6212053	266	0	0	0	1.06209	OK
ENST00000496329.1	-	-	CUFF.233	-	-	chr1:6210937-6211916	231	0	0	0	1.22301	OK
ENST00000492476.1	-	-	CUFF.233	-	-	chr1:6211034-6212836	612	0	0	0	0.461626	OK
ENST00000483336.1	-	-	CUFF.233	-	-	chr1:6212737-6219343	473	0	0	0	0.597283	OK
ENST00000650463.1	-	-	CUFF.234	-	-	chr1:6234691-6239408	2040	0	0	0	0.151565	OK
ENST00000441724.1	-	-	CUFF.234	-	-	chr1:6236239-6238940	1138	0	0	0	0.293681	OK
ENST00000429480.2	-	-	CUFF.234	-	-	chr1:6237770-6239444	1302	0	0	0	0.250906	OK
ENST00000364855.1	-	-	ENSG00000201725.1	-	-	chr1:8883426-8883533	107	0	0	0	0	OK
ENST00000549778.5	-	-	ENSG00000131686.15	-	-	chr1:8945866-8967745	582	0	0	0	0	OK
ENST00000476083.1	-	-	ENSG00000131686.15	-	-	chr1:8945867-8974874	787	0	0	0	0	OK
ENST00000377443.7	-	-	ENSG00000131686.15	-	-	chr1:8945867-8975092	1334	0	0	0	0	OK
ENST00000480186.7	-	-	ENSG00000131686.15	-	-	chr1:8945881-8952651	1493	0	0	0	0	OK
ENST00000377436.6	-	-	ENSG00000131686.15	-	-	chr1:8945886-8974444	942	0	0	0	0	OK
ENST00000377442.3	-	-	ENSG00000131686.15	-	-	chr1:8945886-8974704	747	0	0	0	0	OK
ENST00000424862.2	-	-	ENSG00000232208.2	-	-	chr1:8907392-8907744	352	0	0	0	0	OK
ENST00000431968.2	-	-	ENSG00000232663.2	-	-	chr1:8909741-8909904	163	0	0	0	0	OK
ENST00000400906.1	-	-	ENSG00000197241.3	-	-	chr1:9003299-9026345	1539	0	0	0	0	OK
ENST00000425872.1	-	-	ENSG00000238249.2	-	-	chr1:8893408-8894151	743	0	0	0	0	OK
ENST00000583026.2	-	-	ENSG00000265141.2	-	-	chr1:8979575-8979874	299	0	0	0	0	OK
ENST00000377424.9	-	-	CUFF.117	-	-	chr1:9035105-9069635	4085	0.0355592	0.0361367	0	0.138347	OK
ENST00000487492.1	-	-	CUFF.117	-	-	chr1:9038430-9039895	522	0	0	0	0.541216	OK
ENST00000377414.7	-	-	CUFF.117	-	-	chr1:9040079-9069604	2344	0	0	0	0.120527	OK
ENST00000484798.5	-	-	CUFF.117	-	-	chr1:9041784-9071727	684	0	0	0	0.413033	OK
ENST00000474145.5	-	-	CUFF.117	-	-	chr1:9041784-9072265	846	0	0	0	0.333942	OK
ENST00000479813.5	-	-	CUFF.117	-	-	chr1:9041784-9073122	758	0	0	0	0.372711	OK
ENST00000486632.5	-	-	CUFF.117	-	-	chr1:9041784-9088478	889	0	0	0	0.317789	OK
ENST00000487835.5	-	-	CUFF.117	-	-	chr1:9041857-9088457	755	0	0	0	0.374192	OK
ENST00000464985.5	-	-	CUFF.117	-	-	chr1:9047610-9088443	676	0	0	0	0.417921	OK
ENST00000473209.1	-	-	CUFF.117	-	-	chr1:9057497-9069851	455	0	0	0	0.620912	OK
ENST00000516595.1	-	-	ENSG00000252404.1	-	-	chr1:9082695-9082879	184	0	0	0	0	OK
ENST00000377411.5	-	-	ENSG00000180758.12	-	-	chr1:9100304-9129102	5197	0.468235	0.506402	0.259181	0.753623	OK
ENST00000465853.1	-	-	ENSG00000180758.12	-	-	chr1:9104531-9111370	198	0	0	0	1.42684	OK
ENST00000466131.1	-	-	ENSG00000180758.12	-	-	chr1:9111168-9128781	458	0	0	0	1.0007	OK
ENST00000645284.1	-	-	CUFF.111	-	-	chr1:6424775-6460944	3543	0	0	0	0.0839075	OK
ENST00000636330.1	-	-	CUFF.111	-	-	chr1:6424787-6456671	4731	0	0	0	0.0597157	OK
ENST00000633651.1	-	-	CUFF.111	-	-	chr1:6437299-6440797	566	0	0	0	0.499143	OK
ENST00000632142.1	-	-	CUFF.111	-	-	chr1:6437567-6440822	564	0	0	0	0.500913	OK
ENST00000418286.1	-	-	CUFF.111	-	-	chr1:6440377-6445757	641	0	0	0	0.440741	OK
ENST00000632803.1	-	-	CUFF.111	-	-	chr1:6447330-6449056	455	0	0	0	0.620912	OK
ENST00000632593.1	-	-	CUFF.111	-	-	chr1:6447350-6449037	506	0	0	0	0.55833	OK
ENST00000416731.5	-	-	CUFF.111	-	-	chr1:6448042-6460398	1339	0	0	0	0.210989	OK
ENST00000461727.6	-	-	CUFF.111	-	-	chr1:6448042-6460399	1339	0	0	0	0.210989	OK
ENST00000475228.6	-	-	CUFF.111	-	-	chr1:6448466-6460052	813	0	0	0	0.347497	OK
ENST00000478323.1	-	-	CUFF.111	-	-	chr1:6448519-6448958	270	0	0	0	1.04635	OK
ENST00000633239.1	-	-	CUFF.111	-	-	chr1:6449054-6460926	1494	0	0	0	0.214355	OK
ENST00000475479.2	-	-	CUFF.111	-	-	chr1:6450373-6451949	360	0	0	0	0.784763	OK
ENST00000636644.1	-	-	CUFF.111	-	-	chr1:6451316-6457263	544	0	0	0	0.519329	OK
ENST00000434576.2	-	-	CUFF.111	-	-	chr1:6451657-6461367	747	0	0	0	0.494791	OK
ENST00000477679.2	-	-	CUFF.111	-	-	chr1:6451716-6460405	879	0	0	0	0.321405	OK
ENST00000468561.2	-	-	CUFF.111	-	-	chr1:6460507-6461367	661	0	0	0	0.582521	OK
ENST00000419034.1	-	-	ENSG00000231868.1	-	-	chr1:6443033-6447006	351	0	0	0	0.804886	OK
ENST00000647810.1	-	-	CUFF.112	-	-	chr1:6460785-6465470	1770	0	0	0	0.177239	OK
ENST00000473343.5	-	-	CUFF.112	-	-	chr1:6461150-6463622	1591	0	0	0	0.19966	OK
ENST00000513135.5	-	-	CUFF.112	-	-	chr1:6461150-6466099	3483	0	0	0	0.0854299	OK
ENST00000480393.5	-	-	CUFF.112	-	-	chr1:6461150-6466175	1706	0	0	0	0.184653	OK
ENST00000485036.5	-	-	CUFF.112	-	-	chr1:6461150-6466175	1726	0	0	0	0.18227	OK
ENST00000377782.7	-	-	CUFF.112	-	-	chr1:6461150-6466175	1632	0	0	0	0.194038	OK
ENST00000356876.7	-	-	CUFF.112	-	-	chr1:6461150-6466195	1625	0	0	0	0.194975	OK
ENST00000351959.9	-	-	CUFF.112	-	-	chr1:6461203-6466175	1441	0	0	0	0.223336	OK
ENST00000351748.7	-	-	CUFF.112	-	-	chr1:6461433-6466107	705	0	0	0	0.534076	OK
ENST00000502730.5	-	-	CUFF.112	-	-	chr1:6461433-6466107	838	0	0	0	0.426773	OK
ENST00000502588.5	-	-	CUFF.112	-	-	chr1:6461433-6466107	952	0	0	0	0.364076	OK
ENST00000510563.5	-	-	CUFF.112	-	-	chr1:6461433-6466107	1087	0	0	0	0.310122	OK
ENST00000348333.7	-	-	CUFF.112	-	-	chr1:6461433-6466107	1119	0	0	0	0.299598	OK
ENST00000414040.6	-	-	CUFF.112	-	-	chr1:6461433-6466107	1198	0	0	0	0.276439	OK
ENST00000453260.6	-	-	CUFF.112	-	-	chr1:6461479-6463347	984	0	0	0	0.349656	OK
ENST00000475730.5	-	-	CUFF.112	-	-	chr1:6461755-6462607	477	0	0	0	0.937797	OK
ENST00000469691.5	-	-	CUFF.112	-	-	chr1:6461993-6465272	801	0	0	0	0.452039	OK
ENST00000481401.5	-	-	CUFF.112	-	-	chr1:6462636-6465630	764	0	0	0	0.480485	OK
ENST00000461703.6	-	-	CUFF.112	-	-	chr1:6463535-6466107	567	0	0	0	0.722421	OK
ENST00000453341.1	-	-	CUFF.112	-	-	chr1:6464110-6466099	798	0	0	0	0.454219	OK
ENST00000515145.1	-	-	CUFF.112	-	-	chr1:6464566-6465858	572	0	0	0	0.713313	OK
ENST00000489097.5	-	-	CUFF.112	-	-	chr1:6466091-6477588	4968	0	0	0	0.0589558	OK
ENST00000535355.5	-	-	CUFF.112	-	-	chr1:6466091-6485469	4725	0	0	0	0.0621051	OK
ENST00000400913.5	-	-	CUFF.112	-	-	chr1:6466091-6485954	4698	0	0	0	0.0624759	OK
ENST00000340850.9	-	-	CUFF.112	-	-	chr1:6466091-6490580	4715	0	0	0	0.0622419	OK
ENST00000537245.5	-	-	CUFF.112	-	-	chr1:6466091-6497096	4794	0	0	0	0.0611772	OK
ENST00000377748.5	-	-	CUFF.112	-	-	chr1:6466091-6520009	5221	0	0	0	0.0559992	OK
ENST00000673471.1	-	-	CUFF.112	-	-	chr1:6466505-6506158	4375	0	0	0	0.0672818	OK
ENST00000487949.4	-	-	CUFF.112	-	-	chr1:6467121-6471583	2664	0	0	0	0.113552	OK
ENST00000377725.5	-	-	CUFF.112	-	-	chr1:6467121-6490570	3475	0	0	0	0.0856371	OK
ENST00000377728.7	-	-	CUFF.112	-	-	chr1:6467121-6491700	3613	0	0	0	0.0821986	OK
ENST00000377732.5	-	-	CUFF.112	-	-	chr1:6467121-6496696	3753	0	0	0	0.0789814	OK
ENST00000400915.7	-	-	CUFF.112	-	-	chr1:6467121-6497390	3697	9.81131	9.98595	8.59388	11.378	OK
ENST00000377740.4	-	-	CUFF.112	-	-	chr1:6467121-6520061	3550	0	0	0	0.0837334	OK
CUFF.113.1	-	-	CUFF.113	-	-	chr1:6465877-6469230	3353	7.29939	7.42932	6.17487	8.68377	OK
ENST00000585139.1	-	-	ENSG00000265392.1	-	-	chr1:6429833-6429896	63	0	0	0	0	OK
ENST00000441033.1	-	-	ENSG00000235263.1	-	-	chr1:9501091-9503471	708	0	0	0	0	OK
ENST00000328089.11	-	-	CUFF.128	-	-	chr1:9292893-9369532	3106	0	0	0	0.0964222	OK
ENST00000450402.1	-	-	CUFF.128	-	-	chr1:9294527-9356497	822	0	0	0	0.437344	OK
ENST00000357898.3	-	-	CUFF.128	-	-	chr1:9351430-9367863	1439	0	0	0	0.223689	OK
ENST00000377399.2	-	-	CUFF.128	-	-	chr1:9355706-9367575	1007	0	0	0	0.339978	OK
CUFF.128.5	-	-	CUFF.128	-	-	chr1:9355706-9369532	2964	1.24742	1.26667	0.744623	1.78871	OK
ENST00000641006.1	-	-	ENSG00000284652.1	-	-	chr1:9421097-9422862	1765	0.174955	0.177796	0	0.429589	OK
ENST00000377403.6	-	-	CUFF.129	-	-	chr1:9234774-9271337	9146	5.38334	5.48023	4.84483	6.11563	OK
ENST00000602477.1	-	-	CUFF.129	-	-	chr1:9239843-9267898	5590	0	0	0	0.0521825	OK
ENST00000495451.1	-	-	CUFF.129	-	-	chr1:9265529-9271337	2701	0	0	0	0.111888	OK
ENST00000302692.7	-	-	CUFF.131	-	-	chr1:9539464-9585173	3865	3.25566	3.33138	2.61309	4.04967	OK
ENST00000435277.1	-	-	ENSG00000231181.1	-	-	chr1:9576426-9576985	559	0.36285	0.368743	0	1.10623	OK
ENST00000635687.1	-	-	CUFF.122	-	-	chr1:9148010-9182392	4211	5.41607	5.5313	4.61304	6.44956	OK
ENST00000385130.1	-	-	CUFF.122	-	-	chr1:9151667-9151777	110	0	0	0	2.56832	OK
ENST00000635405.2	-	-	CUFF.122	-	-	chr1:9179630-9198703	4457	0	0	0	0.0659931	OK
ENST00000437157.3	-	-	CUFF.122	-	-	chr1:9182006-9183750	409	0	0	0	0.690745	OK
ENST00000632503.1	-	-	CUFF.122	-	-	chr1:9197142-9198906	1764	0	0	0	0.177908	OK
ENST00000635271.1	-	-	CUFF.123	-	-	chr1:9182003-9196284	888	0	0	0	0.396802	OK
ENST00000412639.3	-	-	CUFF.123	-	-	chr1:9182163-9192089	1025	0	0	0	0.33277	OK
ENST00000664915.1	-	-	CUFF.123	-	-	chr1:9182164-9192094	1114	0	0	0	0.301195	OK
ENST00000657715.1	-	-	CUFF.123	-	-	chr1:9182177-9192089	1265	0	0	0	0.259431	OK
ENST00000665148.1	-	-	CUFF.123	-	-	chr1:9182213-9185386	488	0	0	0	0.904851	OK
ENST00000634966.2	-	-	CUFF.123	-	-	chr1:9191037-9192089	784	0	0	0	0.464679	OK
ENST00000641325.1	-	-	CUFF.130	-	-	chr1:9425093-9429075	2442	0.284488	0.288072	0	0.582487	OK
ENST00000641940.1	-	-	CUFF.130	-	-	chr1:9426648-9440564	839	0	0	0	0.42613	OK
ENST00000641507.1	-	-	CUFF.130	-	-	chr1:9426974-9428916	482	0.628123	0.636036	0	2.11002	OK
ENST00000517147.1	-	-	ENSG00000252956.1	-	-	chr1:9437668-9437778	110	0	0	0	0	OK
CUFF.134.1	-	-	CUFF.134	-	-	chr1:9588765-9614877	3888	3.20127	3.2507	2.34459	4.15682	OK
ENST00000340381.11	-	-	CUFF.134	-	-	chr1:9588910-9614877	3815	2.62644	2.667	1.8096	3.52439	OK
ENST00000340305.9	-	-	CUFF.134	-	-	chr1:9588921-9604954	3851	4.19686	4.26167	3.36515	5.15818	OK
ENST00000416541.5	-	-	CUFF.134	-	-	chr1:9596896-9614873	3447	0	0	0	0.0863701	OK
ENST00000510900.1	-	-	CUFF.134	-	-	chr1:9606213-9607685	554	0	0	0	0.509955	OK
ENST00000508400.1	-	-	CUFF.134	-	-	chr1:9607727-9613247	893	0	0	0	0.394035	OK
ENST00000639753.1	-	-	ENSG00000280113.2	-	-	chr1:9826288-9828271	1983	0	0	0	0	OK
ENST00000623863.1	-	-	ENSG00000280113.2	-	-	chr1:9827609-9828258	649	0	0	0	0	OK
ENST00000315901.4	-	-	CUFF.135	-	-	chr1:9997205-10016020	861	0.46629	0.476913	0	1.30888	OK
ENST00000294435.8	-	-	CUFF.135	-	-	chr1:9997227-10016021	625	2.05698	2.10384	0.193859	4.01383	OK
ENST00000488540.5	-	-	CUFF.140	-	-	chr1:9922112-9935620	652	0	0	0	0.59353	OK
ENST00000377223.6	-	-	CUFF.140	-	-	chr1:9926292-9943391	4989	3.92934	4.0219	3.12976	4.91404	OK
CUFF.140.3	-	-	CUFF.140	-	-	chr1:9926292-9943407	4905	4.66827	4.77823	3.82611	5.73035	OK
ENST00000400903.6	-	-	CUFF.140	-	-	chr1:9929719-9942768	1405	0	0	0	0.229878	OK
ENST00000377213.1	-	-	CUFF.140	-	-	chr1:9930252-9943407	945	0	0	0	0.36739	OK
ENST00000471853.1	-	-	CUFF.140	-	-	chr1:9930260-9932180	487	0	0	0	0.90775	OK
ENST00000445884.1	-	-	CUFF.141	-	-	chr1:9942922-9949974	440	0	0	0	0	OK
ENST00000403197.5	-	-	CUFF.143	-	-	chr1:9943427-9981766	1094	1.40622	1.44436	0.322581	2.56614	OK
CUFF.143.2	-	-	CUFF.143	-	-	chr1:9943427-9985501	3651	0.337232	0.346379	0.0342823	0.658476	OK
ENST00000462686.1	-	-	CUFF.143	-	-	chr1:9943428-9983669	1818	0	0	0	0.172058	OK
ENST00000377205.6	-	-	CUFF.143	-	-	chr1:9943474-9985498	3734	1.43375	1.47264	0.92414	2.02113	OK
ENST00000492735.1	-	-	CUFF.143	-	-	chr1:9943487-9972503	514	0	0	0	0.835452	OK
ENST00000496751.1	-	-	CUFF.143	-	-	chr1:9981051-9985501	485	0	0	0	0.913605	OK
ENST00000413148.1	-	-	CUFF.143	-	-	chr1:9983140-9984568	436	0	0	0	1.0849	OK
ENST00000365545.1	-	-	ENSG00000202415.1	-	-	chr1:9947317-9947636	319	0	0	0	0	OK
ENST00000636827.2	-	-	ENSG00000283611.2	-	-	chr1:9950571-9960787	444	0	0	0	0	OK
ENST00000578045.1	-	-	ENSG00000265521.1	-	-	chr1:9967380-9967458	78	0	0	0	0	OK
CUFF.138.2	-	-	CUFF.138	-	-	chr1:9848275-9878176	2834	2.54057	2.5829	1.57426	3.59155	OK
ENST00000377263.6	-	-	CUFF.138	-	-	chr1:9848275-9910269	3006	0	0	0	0.0998293	OK
CUFF.138.1	-	-	CUFF.138	-	-	chr1:9848275-9910360	3063	13.4016	13.6249	11.6555	15.5942	OK
ENST00000400904.7	-	-	CUFF.138	-	-	chr1:9850108-9910336	1206	0	0	0	0.274292	OK
ENST00000377258.5	-	-	CUFF.138	-	-	chr1:9850449-9893237	852	0	0	0	0.417935	OK
ENST00000377256.1	-	-	CUFF.138	-	-	chr1:9850658-9878176	451	0	0	0	1.02605	OK
CUFF.139.1	-	-	CUFF.139	-	-	chr1:9848284-9850761	2477	3.19656	3.24982	1.92759	4.57205	OK
ENST00000454104.1	-	-	CUFF.139	-	-	chr1:9848317-9850154	424	0	0	0	1.13704	OK
ENST00000648956.1	-	-	ENSG00000285701.1	-	-	chr1:9900613-9908034	762	0.238917	0.241062	0	0.723187	OK
ENST00000234590.10	-	-	CUFF.136	-	-	chr1:8860999-8878686	1781	179.877	183.065	171.985	194.145	OK
ENST00000464920.2	-	-	CUFF.136	-	-	chr1:8861001-8871576	2548	0	0	0	0.119105	OK
ENST00000647408.1	-	-	CUFF.136	-	-	chr1:8861001-8878689	1782	0	0	0	0.175914	OK
ENST00000646370.2	-	-	CUFF.136	-	-	chr1:8861006-8878690	1837	0	0	0	0.170089	OK
ENST00000645609.1	-	-	CUFF.136	-	-	chr1:8863113-8879092	1819	0	0	0	0.171953	OK
ENST00000645600.1	-	-	CUFF.136	-	-	chr1:8866008-8871944	605	0	0	0	0.658505	OK
ENST00000497492.1	-	-	CUFF.136	-	-	chr1:8866360-8878267	647	0	0	0	0.599828	OK
ENST00000646660.1	-	-	CUFF.136	-	-	chr1:8866431-8878032	581	0	0	0	0.697483	OK
ENST00000646680.1	-	-	CUFF.136	-	-	chr1:8866479-8878720	557	0	0	0	0.741351	OK
ENST00000646906.1	-	-	CUFF.136	-	-	chr1:8867183-8878033	548	0	0	0	0.759255	OK
ENST00000646156.1	-	-	CUFF.136	-	-	chr1:8868026-8878720	622	0	0	0	0.633427	OK
ENST00000643438.1	-	-	CUFF.136	-	-	chr1:8868047-8878646	569	0	0	0	0.71875	OK
ENST00000489867.2	-	-	CUFF.136	-	-	chr1:8868048-8879190	637	0	0	0	0.612831	OK
ENST00000486051.5	-	-	CUFF.136	-	-	chr1:8870171-8878688	536	0	0	0	0.784513	OK
ENST00000492343.2	-	-	CUFF.136	-	-	chr1:8870946-8878692	1247	0	0	0	0.263791	OK
ENST00000414948.1	-	-	CUFF.136	-	-	chr1:8875787-8878007	744	0	0	0	0.379724	OK
ENST00000442636.1	-	-	CUFF.137	-	-	chr1:8878834-8879894	456	0	0	0	0.61955	OK
ENST00000618792.1	-	-	ENSG00000274258.1	-	-	chr1:8866501-8866590	89	0	0	0	0	OK
ENST00000253251.12	-	-	CUFF.142	-	-	chr1:10032831-10180367	4772	2.83296	2.89363	2.09983	3.68743	OK
CUFF.142.3	-	-	CUFF.142	-	-	chr1:10032831-10181239	5644	9.85268	10.0637	8.80552	11.3219	OK
ENST00000672724.1	-	-	CUFF.142	-	-	chr1:10032831-10181239	6184	0	0	0	0.0470233	OK
ENST00000343090.11	-	-	CUFF.142	-	-	chr1:10032957-10181239	5905	0	0	0	0.0493133	OK
ENST00000377153.5	-	-	CUFF.142	-	-	chr1:10033273-10073118	1273	0	0	0	0.257539	OK
ENST00000462658.1	-	-	CUFF.142	-	-	chr1:10100860-10103185	573	0	0	0	0.711519	OK
ENST00000470736.1	-	-	CUFF.142	-	-	chr1:10122041-10145039	827	0	0	0	0.433985	OK
ENST00000466379.1	-	-	CUFF.142	-	-	chr1:10128338-10145599	2299	0	0	0	0.133075	OK
ENST00000488228.1	-	-	CUFF.142	-	-	chr1:10158353-10171189	560	0	0	0	0.735569	OK
ENST00000487244.5	-	-	CUFF.142	-	-	chr1:10170955-10180016	818	0	0	0	0.440069	OK
CUFF.142.11	-	-	CUFF.142	-	-	chr1:10172993-10181239	1705	9.52376	9.72773	7.2904	12.1651	OK
ENST00000465408.1	-	-	CUFF.142	-	-	chr1:10179015-10179950	355	0	0	0	1.56844	OK
ENST00000456484.1	-	-	ENSG00000224340.1	-	-	chr1:10054444-10054781	337	0	0	0	0	OK
ENST00000416729.2	-	-	ENSG00000233623.2	-	-	chr1:10058670-10059648	680	0	0	0	0	OK
ENST00000364876.1	-	-	ENSG00000201746.1	-	-	chr1:10163267-10163374	107	0	0	0	0	OK
CUFF.144.1	-	-	CUFF.144	-	-	chr1:10168933-10169897	964	3.344	3.40605	1.84104	4.97105	OK
ENST00000377346.9	-	-	CUFF.155	-	-	chr1:9651730-9729114	5412	0	0	0	0.0539565	OK
ENST00000536656.5	-	-	CUFF.155	-	-	chr1:9651731-9729114	5484	0	0	0	0.0532246	OK
ENST00000628140.2	-	-	CUFF.155	-	-	chr1:9651731-9729114	5483	0	0	0	0.0532346	OK
ENST00000484851.1	-	-	CUFF.155	-	-	chr1:9688175-9691946	515	0	0	0	0.832994	OK
ENST00000543390.2	-	-	CUFF.155	-	-	chr1:9710197-9727227	3504	0	0	0	0.0848908	OK
ENST00000361110.6	-	-	CUFF.155	-	-	chr1:9710197-9727232	3508	0	0	0	0.0847889	OK
ENST00000481137.1	-	-	CUFF.155	-	-	chr1:9715698-9716163	386	0	0	0	1.34058	OK
ENST00000479223.1	-	-	CUFF.155	-	-	chr1:9716275-9717581	539	0	0	0	0.778043	OK
ENST00000377298.8	-	-	CUFF.156	-	-	chr1:9729025-9824526	5221	0	0	0	0.0559992	OK
ENST00000650348.1	-	-	CUFF.156	-	-	chr1:9729026-9823669	4457	0	0	0	0.0659931	OK
ENST00000477264.1	-	-	CUFF.156	-	-	chr1:9729027-9733486	2169	0	0	0	0.141755	OK
ENST00000435891.5	-	-	CUFF.156	-	-	chr1:9729027-9751581	3829	36.4472	37.4983	34.2946	40.702	OK
ENST00000361311.4	-	-	CUFF.156	-	-	chr1:9729027-9823984	4647	39.1927	40.3231	37.2893	43.3568	OK
ENST00000464286.1	-	-	CUFF.156	-	-	chr1:9749487-9750167	563	0	0	0	0.729876	OK
ENST00000377320.3	-	-	ENSG00000179840.5	-	-	chr1:9652609-9654586	1823	0	0	0	0	OK
ENST00000426570.3	-	-	ENSG00000233268.3	-	-	chr1:9660827-9662626	421	0	0	0	0	OK
ENST00000415330.2	-	-	ENSG00000231789.2	-	-	chr1:9672425-9687555	939	0.543921	0.555418	0	1.19676	OK
ENST00000603781.1	-	-	ENSG00000271264.1	-	-	chr1:9780821-9781240	246	0	0	0	0	OK
CUFF.201.1	-	-	CUFF.201	-	-	chr1:10391377-10393468	2091	3.73477	3.83575	2.77119	4.90032	OK
CUFF.202.1	-	-	CUFF.202	-	-	chr1:10393635-10397432	3797	4.29083	4.40822	3.54999	5.26646	OK
ENST00000641011.1	-	-	CUFF.202	-	-	chr1:10395415-10396041	299	0	0	0	2.24976	OK
ENST00000641335.1	-	-	CUFF.202	-	-	chr1:10395617-10397432	1369	0	0	0	0.236815	OK
ENST00000641456.1	-	-	CUFF.202	-	-	chr1:10395782-10397376	1142	0	0	0	0.292465	OK
ENST00000641062.1	-	-	CUFF.202	-	-	chr1:10396237-10397363	670	0	0	0	0.571912	OK
CUFF.200.1	-	-	CUFF.200	-	-	chr1:10387503-10391213	3710	2.20776	2.25172	1.57365	2.92978	OK
CUFF.200.2	-	-	CUFF.200	-	-	chr1:10387955-10389091	1136	1.84846	1.88526	0.536644	3.23388	OK
CUFF.200.3	-	-	CUFF.200	-	-	chr1:10389220-10390094	874	2.15383	2.19671	0.527839	3.86559	OK
ENST00000400899.2	-	-	ENSG00000215785.2	-	-	chr1:10990977-10991797	494	0	0	0	0	OK
ENST00000607572.1	-	-	CUFF.145	-	-	chr1:10429880-10430677	797	0	0	0	0.454951	OK
CUFF.146.1	-	-	CUFF.146	-	-	chr1:10430794-10431262	468	7.94099	8.08632	3.52158	12.6511	OK
CUFF.147.1	-	-	CUFF.147	-	-	chr1:10442304-10442753	449	6.57002	6.69026	2.82315	10.5574	OK
ENST00000400900.6	-	-	CUFF.148	-	-	chr1:10430101-10452153	1469	0	0	0	0.218499	OK
ENST00000470413.6	-	-	CUFF.148	-	-	chr1:10430383-10451659	626	0	0	0	0.627801	OK
ENST00000309048.8	-	-	CUFF.148	-	-	chr1:10430432-10442808	905	0	0	0	0.387549	OK
ENST00000602787.6	-	-	CUFF.148	-	-	chr1:10430434-10451411	571	4.50963	4.59216	1.73169	7.45262	OK
ENST00000602486.1	-	-	CUFF.148	-	-	chr1:10430511-10431130	312	0	0	0	2.04562	OK
ENST00000477755.1	-	-	CUFF.148	-	-	chr1:10430782-10442334	914	4.03737	4.11126	2.0497	6.17282	OK
ENST00000602296.6	-	-	CUFF.148	-	-	chr1:10430803-10452003	1326	0	0	0	0.24567	OK
ENST00000462462.1	-	-	CUFF.148	-	-	chr1:10431122-10442502	584	0	0	0	0.69236	OK
ENST00000465026.1	-	-	CUFF.148	-	-	chr1:10431257-10451659	494	0	0	0	0.887836	OK
ENST00000464507.1	-	-	CUFF.148	-	-	chr1:10440122-10442657	684	0	0	0	0.556154	OK
ENST00000377049.3	-	-	CUFF.148	-	-	chr1:10449718-10451902	1130	0	0	0	0.296144	OK
ENST00000450782.2	-	-	ENSG00000225158.2	-	-	chr1:10895760-10895998	238	0	0	0	0	OK
ENST00000377038.8	-	-	CUFF.154	-	-	chr1:10456521-10472529	6035	7.0792	7.36443	6.45976	8.2691	OK
ENST00000476658.5	-	-	CUFF.154	-	-	chr1:10461642-10472479	744	0	0	0	0.497404	OK
ENST00000377036.2	-	-	CUFF.154	-	-	chr1:10462467-10472488	1403	0	0	0	0.230252	OK
ENST00000424487.1	-	-	CUFF.152	-	-	chr1:10458554-10459338	467	0	0	0	0.969891	OK
ENST00000472851.1	-	-	CUFF.153	-	-	chr1:10472287-10536572	805	0	0	0	0.449164	OK
ENST00000356607.9	-	-	CUFF.153	-	-	chr1:10474949-10630758	1922	12.4078	12.9077	10.7733	15.0422	OK
ENST00000491661.2	-	-	CUFF.153	-	-	chr1:10474981-10623286	637	0	0	0	0.612831	OK
ENST00000492696.1	-	-	CUFF.153	-	-	chr1:10535887-10536289	250	0	0	0	3.54001	OK
ENST00000663738.1	-	-	ENSG00000287727.1	-	-	chr1:10612221-10616452	2876	0.102964	0.104636	0	0.25282	OK
ENST00000461850.3	-	-	ENSG00000243267.3	-	-	chr1:10616835-10617115	280	0	0	0	0	OK
ENST00000476357.1	-	-	ENSG00000175262.14	-	-	chr1:10946470-10949751	2377	0	0	0	0	OK
ENST00000418570.6	-	-	ENSG00000175262.14	-	-	chr1:10946472-10964201	2265	0	0	0	0	OK
ENST00000377004.8	-	-	ENSG00000175262.14	-	-	chr1:10946472-10982037	2761	0	0	0	0	OK
ENST00000468348.1	-	-	ENSG00000175262.14	-	-	chr1:10946474-10947870	340	0	0	0	0	OK
ENST00000520253.1	-	-	ENSG00000175262.14	-	-	chr1:10946729-10976215	2359	0	0	0	0	OK
CUFF.149.1	-	-	CUFF.149	-	-	chr1:8352396-8423666	6294	15.5898	16.2422	14.5064	17.978	OK
CUFF.149.3	-	-	CUFF.149	-	-	chr1:8352396-8703219	7700	9.15745	9.54068	8.31186	10.7695	OK
ENST00000337907.7	-	-	CUFF.149	-	-	chr1:8352396-8817465	8026	0	0	0	0.0359892	OK
ENST00000400908.7	-	-	CUFF.149	-	-	chr1:8352403-8817640	8009	23.1314	24.0995	22.2063	25.9926	OK
ENST00000377464.5	-	-	CUFF.149	-	-	chr1:8352405-8525939	6733	0	0	0	0.0430861	OK
ENST00000467350.1	-	-	CUFF.149	-	-	chr1:8352908-8355082	410	0	0	0	1.20451	OK
ENST00000400907.6	-	-	CUFF.149	-	-	chr1:8353942-8656371	2973	0	0	0	0.101007	OK
ENST00000476556.5	-	-	CUFF.149	-	-	chr1:8354092-8423666	4598	0	0	0	0.0638888	OK
ENST00000505225.1	-	-	CUFF.149	-	-	chr1:8355520-8362844	533	0	0	0	0.791092	OK
ENST00000656437.1	-	-	CUFF.149	-	-	chr1:8361157-8848921	3574	0	0	0	0.083142	OK
ENST00000464367.1	-	-	CUFF.149	-	-	chr1:8363709-8364838	639	0	0	0	0.610186	OK
ENST00000488215.5	-	-	CUFF.149	-	-	chr1:8364055-8425212	962	0	0	0	0.359443	OK
ENST00000460659.5	-	-	CUFF.149	-	-	chr1:8365854-8423419	454	0	0	0	1.01503	OK
ENST00000492766.5	-	-	CUFF.149	-	-	chr1:8365875-8423666	367	0	0	0	1.4718	OK
ENST00000465125.1	-	-	CUFF.149	-	-	chr1:8365879-8424234	396	0	0	0	1.28037	OK
ENST00000464972.5	-	-	CUFF.149	-	-	chr1:8422789-8526027	743	0	0	0	0.498281	OK
ENST00000659924.1	-	-	CUFF.149	-	-	chr1:8436769-8817271	2990	0	0	0	0.100397	OK
ENST00000480342.5	-	-	CUFF.149	-	-	chr1:8464969-8753838	2710	0	0	0	0.111491	OK
ENST00000507012.1	-	-	CUFF.149	-	-	chr1:8495150-8526039	418	0	0	0	1.16502	OK
ENST00000469251.1	-	-	CUFF.149	-	-	chr1:8541223-8590841	355	0	0	0	1.56844	OK
ENST00000514428.1	-	-	CUFF.149	-	-	chr1:8556475-8624380	273	0	0	0	2.79934	OK
ENST00000468247.1	-	-	CUFF.149	-	-	chr1:8656192-8703219	414	0	0	0	1.18444	OK
ENST00000449895.5	-	-	CUFF.150	-	-	chr1:8424644-8434838	516	0	0	0	0	OK
ENST00000653698.1	-	-	CUFF.150	-	-	chr1:8425399-8435013	1052	0	0	0	0	OK
ENST00000444276.1	-	-	CUFF.150	-	-	chr1:8425637-8430041	439	0	0	0	0	OK
ENST00000408156.1	-	-	ENSG00000221083.1	-	-	chr1:8511794-8511919	125	0	0	0	0	OK
ENST00000605785.1	-	-	ENSG00000270282.1	-	-	chr1:8512652-8513021	369	0.721921	0.728405	0	2.18521	OK
ENST00000437586.1	-	-	ENSG00000234619.1	-	-	chr1:8750429-8751087	658	0	0	0	0	OK
ENST00000428803.2	-	-	ENSG00000224315.2	-	-	chr1:8786210-8786913	703	0	0	0	0	OK
ENST00000410579.2	-	-	ENSG00000222511.2	-	-	chr1:8796570-8796673	103	0	0	0	0	OK
ENST00000445254.1	-	-	ENSG00000226545.1	-	-	chr1:8798474-8799506	415	0	0	0	0	OK
ENST00000433876.2	-	-	ENSG00000228423.2	-	-	chr1:8805859-8807051	353	0	0	0	0	OK
ENST00000436229.2	-	-	ENSG00000229716.2	-	-	chr1:8831006-8831375	369	0	0	0	0	OK
CUFF.163.2	-	-	CUFF.163	-	-	chr1:10636603-10694479	7824	1.39684	1.41904	1.03872	1.79936	OK
CUFF.163.3	-	-	CUFF.163	-	-	chr1:10636603-10705575	7725	1.05497	1.07174	0.694135	1.44935	OK
ENST00000377022.8	-	-	CUFF.163	-	-	chr1:10636603-10796646	7934	0	0	0	0.036416	OK
ENST00000478524.1	-	-	CUFF.163	-	-	chr1:10637120-10638763	337	0	0	0	1.73906	OK
ENST00000447850.3	-	-	CUFF.163	-	-	chr1:10642081-10645076	695	0	0	0	0.544367	OK
CUFF.163.6	-	-	CUFF.163	-	-	chr1:10644677-10796650	4427	1.32914	1.35027	0.759572	1.94097	OK
ENST00000344008.5	-	-	CUFF.163	-	-	chr1:10647212-10796650	4405	0	0	0	0.0668045	OK
ENST00000490176.1	-	-	CUFF.163	-	-	chr1:10650483-10651100	432	0	0	0	0.65397	OK
ENST00000496432.6	-	-	CUFF.163	-	-	chr1:10652983-10694479	3279	0	0	0	0.0910463	OK
ENST00000492173.1	-	-	CUFF.163	-	-	chr1:10658006-10661398	2267	0	0	0	0.135111	OK
ENST00000478728.2	-	-	CUFF.163	-	-	chr1:10660736-10693912	648	0	0	0	0.598558	OK
ENST00000472814.1	-	-	CUFF.163	-	-	chr1:10704195-10705575	451	0	0	0	0.626419	OK
CUFF.164.1	-	-	CUFF.164	-	-	chr1:10636794-10640670	3876	2.18943	2.22424	1.55422	2.89425	OK
ENST00000606802.1	-	-	CUFF.164	-	-	chr1:10639240-10654333	7923	0	0	0	0.0364677	OK
ENST00000491493.5	-	-	CUFF.203	-	-	chr1:10398591-10411552	806	0	0	0	0.448451	OK
ENST00000487775.1	-	-	CUFF.203	-	-	chr1:10399043-10400008	462	0	0	0	0.986771	OK
ENST00000270776.13	-	-	CUFF.203	-	-	chr1:10399063-10420511	2268	96.9485	98.7191	92.1019	105.336	OK
ENST00000477958.5	-	-	CUFF.203	-	-	chr1:10399072-10404276	508	0	0	0	0.850509	OK
ENST00000483936.5	-	-	CUFF.203	-	-	chr1:10399111-10417509	680	0	0	0	0.560568	OK
ENST00000465632.5	-	-	CUFF.203	-	-	chr1:10399497-10408140	642	0	0	0	0.60626	OK
ENST00000460189.1	-	-	CUFF.203	-	-	chr1:10399631-10413251	767	0	0	0	0.478046	OK
ENST00000493288.1	-	-	CUFF.203	-	-	chr1:10412833-10417044	476	0	0	0	0.940911	OK
ENST00000498356.1	-	-	CUFF.203	-	-	chr1:10415291-10419830	790	0	0	0	0.460138	OK
ENST00000496718.1	-	-	CUFF.203	-	-	chr1:10418811-10419808	506	0	0	0	0.855649	OK
ENST00000475189.1	-	-	CUFF.157	-	-	chr1:11054583-11055204	545	0	0	0	0.765416	OK
ENST00000376957.7	-	-	CUFF.157	-	-	chr1:11054588-11060018	1260	26.4083	26.8447	22.9006	30.7887	OK
ENST00000490101.1	-	-	CUFF.157	-	-	chr1:11054663-11055820	461	0	0	0	0.990218	OK
ENST00000465788.1	-	-	CUFF.157	-	-	chr1:11056010-11058873	402	0	0	0	1.24673	OK
ENST00000459997.1	-	-	CUFF.157	-	-	chr1:11056010-11060020	731	0	0	0	0.509055	OK
ENST00000487300.1	-	-	CUFF.157	-	-	chr1:11056701-11059686	611	0	0	0	0.649431	OK
CUFF.165.1	-	-	CUFF.165	-	-	chr1:11298499-11299478	979	1.72607	1.75917	0.623295	2.89504	OK
ENST00000641979.1	-	-	ENSG00000284646.1	-	-	chr1:11311733-11319093	742	0.484117	0.499162	0	1.20607	OK
CUFF.167.1	-	-	CUFF.167	-	-	chr1:11547352-11548038	686	2.96483	3.04685	1.20953	4.88418	OK
ENST00000453135.2	-	-	ENSG00000235643.2	-	-	chr1:11609467-11613358	1351	0	0	0	0	OK
ENST00000435243.2	-	-	ENSG00000224338.2	-	-	chr1:11425256-11425821	565	0	0	0	0	OK
ENST00000376810.5	-	-	CUFF.166	-	-	chr1:11273205-11288434	3646	6.25335	6.39123	5.32656	7.45589	OK
ENST00000376804.2	-	-	CUFF.166	-	-	chr1:11273527-11295164	825	0	0	0	0.435322	OK
ENST00000486588.6	-	-	CUFF.166	-	-	chr1:11273888-11295183	831	0	0	0	0.431334	OK
ENST00000483738.1	-	-	CUFF.166	-	-	chr1:11273933-11296049	1393	0	0	0	0.232144	OK
ENST00000433562.1	-	-	ENSG00000238199.1	-	-	chr1:11278615-11279351	437	0	0	0	0	OK
ENST00000376753.9	-	-	CUFF.179	-	-	chr1:11664199-11674354	1444	0.224148	0.226971	0	0.629886	OK
ENST00000474239.1	-	-	CUFF.179	-	-	chr1:11664485-11672064	803	0.436674	0.442176	0	1.26983	OK
ENST00000449067.1	-	-	CUFF.179	-	-	chr1:11668695-11674030	928	0	0	0	0.304434	OK
CUFF.173.2	-	-	CUFF.173	-	-	chr1:11479154-11530570	3876	2.73693	2.78118	1.93739	3.62497	OK
ENST00000294484.7	-	-	CUFF.173	-	-	chr1:11479154-11537551	5265	6.39606	6.49948	5.52204	7.47692	OK
ENST00000423056.2	-	-	CUFF.173	-	-	chr1:11479165-11481960	910	0	0	0	0.384909	OK
ENST00000304391.6	-	-	CUFF.173	-	-	chr1:11533675-11537225	1495	0	0	0	0.214192	OK
CUFF.173.5	-	-	CUFF.173	-	-	chr1:11536234-11537680	1446	0	0	0	0.222456	OK
ENST00000649975.1	-	-	CUFF.174	-	-	chr1:11500802-11502016	1051	0	0	0	0.322882	OK
ENST00000304457.11	-	-	CUFF.171	-	-	chr1:11066617-11099869	2721	0	0	0	0.111009	OK
ENST00000376936.9	-	-	CUFF.171	-	-	chr1:11066617-11099869	2796	22.7222	23.1615	20.6143	25.7087	OK
ENST00000474216.5	-	-	CUFF.171	-	-	chr1:11066620-11081217	2007	7.52396	7.66943	5.80505	9.53381	OK
ENST00000490565.1	-	-	CUFF.171	-	-	chr1:11066684-11068924	421	0	0	0	1.15086	OK
ENST00000469634.5	-	-	CUFF.171	-	-	chr1:11068644-11073026	2361	0	0	0	0.129299	OK
ENST00000478271.1	-	-	CUFF.171	-	-	chr1:11068653-11072395	608	0	0	0	0.653937	OK
ENST00000470611.5	-	-	CUFF.171	-	-	chr1:11074287-11079800	401	0	0	0	1.25222	OK
ENST00000498576.1	-	-	CUFF.171	-	-	chr1:11077008-11077651	486	0	0	0	0.910668	OK
ENST00000472078.1	-	-	CUFF.171	-	-	chr1:11079769-11080857	412	0	0	0	1.19439	OK
ENST00000485606.1	-	-	CUFF.171	-	-	chr1:11080700-11082623	459	0	0	0	0.997184	OK
ENST00000460196.1	-	-	CUFF.171	-	-	chr1:11091502-11099854	622	0	0	0	0.633427	OK
ENST00000452378.1	-	-	CUFF.172	-	-	chr1:11068470-11073097	2682	0	0	0	0.112736	OK
ENST00000447600.1	-	-	ENSG00000230337.1	-	-	chr1:11099674-11102051	487	0	0	0	0.580113	OK
ENST00000435388.1	-	-	ENSG00000230337.1	-	-	chr1:11099674-11102100	440	0	0	0	0.642079	OK
ENST00000642131.1	-	-	ENSG00000284708.1	-	-	chr1:11623557-11643416	2094	0.0729935	0.0736491	0	0.220947	OK
ENST00000642025.1	-	-	CUFF.177	-	-	chr1:11637017-11650770	2215	0	0	0	0.138557	OK
ENST00000354287.5	-	-	CUFF.177	-	-	chr1:11648386-11654429	1287	0	0	0	0.254294	OK
ENST00000471501.1	-	-	CUFF.177	-	-	chr1:11649527-11650713	725	0	0	0	0.514619	OK
ENST00000466919.1	-	-	CUFF.177	-	-	chr1:11649873-11654197	774	0	0	0	0.47245	OK
ENST00000465901.1	-	-	CUFF.177	-	-	chr1:11650546-11655785	434	0	0	0	0.650956	OK
ENST00000475961.1	-	-	CUFF.177	-	-	chr1:11650736-11653529	237	0	0	0	1.19205	OK
CUFF.178.1	-	-	CUFF.178	-	-	chr1:11654321-11663327	3251	2.13882	2.17662	1.39164	2.96161	OK
ENST00000251546.8	-	-	CUFF.178	-	-	chr1:11654374-11662289	1896	0	0	0	0.164255	OK
ENST00000425796.5	-	-	CUFF.178	-	-	chr1:11654856-11658868	994	0	0	0	0.345382	OK
ENST00000376770.5	-	-	CUFF.178	-	-	chr1:11654856-11663327	3320	0	0	0	0.089859	OK
CUFF.178.3	-	-	CUFF.178	-	-	chr1:11654856-11663327	3162	1.30534	1.32841	0.675511	1.98131	OK
ENST00000251547.10	-	-	CUFF.178	-	-	chr1:11654876-11663327	2928	0	0	0	0.102659	OK
ENST00000376768.5	-	-	CUFF.178	-	-	chr1:11654880-11661391	959	0	0	0	0.360821	OK
ENST00000376760.5	-	-	CUFF.178	-	-	chr1:11654909-11661349	822	0	0	0	0.437344	OK
ENST00000376762.8	-	-	CUFF.178	-	-	chr1:11654909-11662291	1734	6.46251	6.57675	4.7634	8.39009	OK
ENST00000475435.5	-	-	CUFF.178	-	-	chr1:11656064-11663117	942	0	0	0	0.368829	OK
ENST00000471895.1	-	-	CUFF.178	-	-	chr1:11658541-11663324	769	0	0	0	0.476433	OK
ENST00000438808.1	-	-	ENSG00000224904.1	-	-	chr1:11877769-11880406	2637	0	0	0	0	OK
ENST00000376637.7	-	-	CUFF.184	-	-	chr1:11736083-11750710	1067	0	0	0	0.317084	OK
ENST00000476512.5	-	-	CUFF.184	-	-	chr1:11736116-11750326	942	0	0	0	0.368829	OK
ENST00000400895.6	-	-	CUFF.184	-	-	chr1:11736123-11750316	786	0	0	0	0.463155	OK
ENST00000494437.1	-	-	CUFF.184	-	-	chr1:11736129-11746672	976	0	0	0	0.353153	OK
ENST00000314340.10	-	-	CUFF.184	-	-	chr1:11736135-11750769	1130	10.3524	10.5173	7.63209	13.4025	OK
ENST00000491346.5	-	-	CUFF.184	-	-	chr1:11736141-11750488	1116	0	0	0	0.300555	OK
ENST00000376629.8	-	-	CUFF.184	-	-	chr1:11736146-11750771	1100	3.60729	3.66477	1.6085	5.72103	OK
ENST00000376627.6	-	-	CUFF.184	-	-	chr1:11736152-11750578	1055	0	0	0	0.321413	OK
ENST00000452018.6	-	-	CUFF.184	-	-	chr1:11736172-11750409	809	0	0	0	0.446326	OK
ENST00000510878.1	-	-	CUFF.184	-	-	chr1:11736174-11750633	849	0	0	0	0.419798	OK
ENST00000476309.5	-	-	CUFF.184	-	-	chr1:11745800-11750409	748	0	0	0	0.493925	OK
ENST00000514733.5	-	-	CUFF.184	-	-	chr1:11745997-11750488	919	0	0	0	0.380246	OK
ENST00000513739.5	-	-	CUFF.184	-	-	chr1:11746008-11750125	566	0	0	0	0.72427	OK
ENST00000471765.1	-	-	CUFF.184	-	-	chr1:11747511-11754802	717	0	0	0	0.522229	OK
CUFF.186.1	-	-	CUFF.186	-	-	chr1:11751545-11753094	1549	2.42538	2.46921	1.45437	3.48406	OK
ENST00000376838.5	-	-	CUFF.168	-	-	chr1:11106534-11131558	4017	3.43743	3.50037	2.5817	4.41905	OK
CUFF.168.3	-	-	CUFF.168	-	-	chr1:11106534-11262551	9075	2.00613	2.04286	1.52315	2.56258	OK
ENST00000361445.9	-	-	CUFF.168	-	-	chr1:11106534-11262551	8721	10.1644	10.3505	9.33196	11.369	OK
ENST00000473471.5	-	-	CUFF.168	-	-	chr1:11107284-11114629	862	0	0	0	0.411842	OK
ENST00000490931.1	-	-	CUFF.168	-	-	chr1:11107306-11115527	1111	0	0	0	0.302162	OK
ENST00000455339.1	-	-	CUFF.168	-	-	chr1:11109302-11115663	694	0	0	0	0.545418	OK
ENST00000495435.1	-	-	CUFF.168	-	-	chr1:11131593-11145025	2356	0	0	0	0.129595	OK
ENST00000476768.1	-	-	CUFF.168	-	-	chr1:11138953-11139660	610	0	0	0	0.650926	OK
ENST00000445982.5	-	-	CUFF.169	-	-	chr1:11143897-11149537	705	0	0	0	0.40073	OK
ENST00000420480.1	-	-	CUFF.169	-	-	chr1:11144423-11149537	673	0	0	0	0.419784	OK
ENST00000517277.1	-	-	ENSG00000253086.1	-	-	chr1:11152349-11152452	103	0	0	0	0	OK
ENST00000376819.4	-	-	CUFF.170	-	-	chr1:11189354-11195981	2224	0.0683601	0.0689741	0	0.264062	OK
ENST00000476934.1	-	-	CUFF.170	-	-	chr1:11193626-11195178	607	0	0	0	0.465428	OK
ENST00000384720.1	-	-	ENSG00000207451.1	-	-	chr1:11226253-11226360	107	0	0	0	0	OK
ENST00000448289.1	-	-	ENSG00000238173.1	-	-	chr1:11232962-11233112	150	0	0	0	0	OK
ENST00000376468.4	-	-	ENSG00000120937.9	-	-	chr1:11857463-11858945	708	0.522577	0.531064	0	1.28315	OK
ENST00000661075.1	-	-	CUFF.363	-	-	chr1:11907939-11913323	952	0	0	0	0.296759	OK
ENST00000650448.1	-	-	CUFF.363	-	-	chr1:11908146-11913232	654	0	0	0	0.43198	OK
ENST00000649268.2	-	-	CUFF.363	-	-	chr1:11908146-11913238	743	0	0	0	0.380235	OK
ENST00000666735.1	-	-	CUFF.363	-	-	chr1:11908150-11909330	1180	0.136955	0.140698	0	0.538651	OK
ENST00000362477.1	-	-	CUFF.363	-	-	chr1:11908151-11908271	120	0	0	0	2.35429	OK
ENST00000658167.1	-	-	CUFF.363	-	-	chr1:11908151-11913226	759	0	0	0	0.37222	OK
ENST00000660618.1	-	-	CUFF.363	-	-	chr1:11908151-11914298	1715	0.089345	0.0917865	0	0.352314	OK
ENST00000364931.1	-	-	ENSG00000201801.1	-	-	chr1:11909807-11909927	120	0	0	0	0	OK
ENST00000660216.1	-	-	ENSG00000287384.1	-	-	chr1:11979532-11980127	595	0	0	0	0	OK
ENST00000603287.1	-	-	ENSG00000270914.1	-	-	chr1:12017215-12017308	93	0	0	0	0	OK
ENST00000496974.3	-	-	ENSG00000243539.3	-	-	chr1:12036739-12037014	275	0	0	0	0	OK
ENST00000485046.5	-	-	CUFF.365	-	-	chr1:11934204-11958620	991	0	0	0	0.346653	OK
ENST00000449038.5	-	-	CUFF.365	-	-	chr1:11934693-11952691	762	0	0	0	0.482125	OK
CUFF.365.2	-	-	CUFF.365	-	-	chr1:11934693-11975538	3006	0.69531	0.708219	0.196417	1.22002	OK
ENST00000196061.5	-	-	CUFF.365	-	-	chr1:11934716-11975537	2976	4.44835	4.53094	3.49212	5.56976	OK
ENST00000358133.5	-	-	CUFF.365	-	-	chr1:11934733-11954767	819	0	0	0	0.439384	OK
ENST00000429000.6	-	-	CUFF.365	-	-	chr1:11934742-11957943	886	0	0	0	0.39792	OK
ENST00000465920.1	-	-	CUFF.365	-	-	chr1:11954300-11958593	871	0	0	0	0.406509	OK
ENST00000491536.5	-	-	CUFF.365	-	-	chr1:11964687-11975538	639	0	0	0	0.610186	OK
ENST00000470133.1	-	-	CUFF.365	-	-	chr1:11964701-11966414	362	0	0	0	1.51061	OK
ENST00000481933.1	-	-	CUFF.365	-	-	chr1:11971542-11975536	2339	0	0	0	0.130614	OK
CUFF.364.2	-	-	CUFF.364	-	-	chr1:11919590-11921496	1906	6.43868	6.55985	4.90447	8.21523	OK
ENST00000376572.8	-	-	CUFF.364	-	-	chr1:11919590-11926427	2819	8.09864	8.25105	6.637	9.86509	OK
ENST00000616327.1	-	-	CUFF.364	-	-	chr1:11920182-11926403	2170	2.6376	2.68724	1.50183	3.87266	OK
ENST00000376576.3	-	-	CUFF.364	-	-	chr1:11922174-11926428	2539	3.48229	3.54782	2.34502	4.75063	OK
ENST00000453852.2	-	-	ENSG00000225196.2	-	-	chr1:12220793-12221109	316	0	0	0	0	OK
ENST00000517160.1	-	-	ENSG00000252969.1	-	-	chr1:12221147-12221271	124	0	0	0	0	OK
ENST00000622420.1	-	-	CUFF.176	-	-	chr1:12166942-12167038	96	0	0	0	2.94286	OK
ENST00000376259.7	-	-	CUFF.176	-	-	chr1:12166990-12209220	3687	0.132179	0.133844	0	0.294776	OK
ENST00000536782.2	-	-	CUFF.176	-	-	chr1:12167002-12192358	557	0.246464	0.249569	0	1.16124	OK
ENST00000492361.1	-	-	CUFF.176	-	-	chr1:12167002-12209228	3583	0	0	0	0.0829224	OK
ENST00000489921.1	-	-	CUFF.176	-	-	chr1:12191837-12193008	409	0	0	0	0.690745	OK
ENST00000584158.1	-	-	ENSG00000263676.1	-	-	chr1:12191712-12191773	61	0	0	0	0	OK
ENST00000376692.9	-	-	CUFF.182	-	-	chr1:11674479-11681148	1053	32.809	33.4244	28.5282	38.3206	OK
ENST00000235310.7	-	-	CUFF.182	-	-	chr1:11674479-11691650	1860	0	0	0	0.167766	OK
ENST00000376672.5	-	-	CUFF.182	-	-	chr1:11674524-11691477	1002	0	0	0	0.342036	OK
ENST00000376669.9	-	-	CUFF.182	-	-	chr1:11674677-11681118	864	0	0	0	0.410645	OK
ENST00000376667.7	-	-	CUFF.182	-	-	chr1:11674747-11691609	872	0	0	0	0.405925	OK
ENST00000445656.5	-	-	CUFF.182	-	-	chr1:11675655-11681111	678	0	0	0	0.562801	OK
ENST00000456915.1	-	-	CUFF.182	-	-	chr1:11675656-11681131	1032	0	0	0	0.330049	OK
ENST00000376664.10	-	-	CUFF.182	-	-	chr1:11675699-11681111	858	0	0	0	0.414258	OK
ENST00000376655.1	-	-	CUFF.182	-	-	chr1:11676871-11691593	1095	0	0	0	0.307423	OK
CUFF.183.1	-	-	CUFF.183	-	-	chr1:11703055-11725854	4161	7.29639	7.43326	6.11836	8.74817	OK
CUFF.184.1	-	-	CUFF.184	-	-	chr1:11691377-11725857	5530	7.1181	7.25162	6.11376	8.38949	OK
ENST00000294485.6	-	-	CUFF.184	-	-	chr1:11691709-11725857	7365	10.279	10.4718	9.32268	11.6209	OK
CUFF.185.1	-	-	CUFF.185	-	-	chr1:11707164-11708165	1001	2.18794	2.22593	0.991207	3.46066	OK
ENST00000416696.1	-	-	ENSG00000229484.1	-	-	chr1:12527723-12528420	438	0	0	0	0	OK
ENST00000444836.5	-	-	CUFF.368	-	-	chr1:11980180-12013514	4531	0	0	0	0.0648717	OK
ENST00000490079.5	-	-	CUFF.368	-	-	chr1:11980298-11989234	445	0	0	0	1.04881	OK
ENST00000235329.9	-	-	CUFF.368	-	-	chr1:11980311-12013508	4539	12.7385	12.9715	11.2731	14.67	OK
ENST00000484391.5	-	-	CUFF.368	-	-	chr1:11980369-11989343	294	0	0	0	2.33894	OK
ENST00000497302.1	-	-	CUFF.368	-	-	chr1:11980434-11992640	645	0	0	0	0.602384	OK
CUFF.368.6	-	-	CUFF.368	-	-	chr1:11981881-12013514	4460	11.8952	12.1128	10.4406	13.7851	OK
ENST00000412236.1	-	-	CUFF.368	-	-	chr1:11981991-11992673	489	0	0	0	0.90197	OK
ENST00000263932.7	-	-	ENSG00000120949.15	-	-	chr1:12063302-12144207	3760	0	0	0	0	OK
ENST00000417814.3	-	-	ENSG00000120949.15	-	-	chr1:12063376-12144205	3593	0	0	0	0	OK
ENST00000514649.5	-	-	ENSG00000120949.15	-	-	chr1:12063469-12143117	2412	0	0	0	0	OK
ENST00000413146.6	-	-	ENSG00000120949.15	-	-	chr1:12125898-12144207	2363	0	0	0	0	OK
ENST00000479933.2	-	-	ENSG00000120949.15	-	-	chr1:12125933-12144207	2120	0	0	0	0	OK
ENST00000364265.1	-	-	ENSG00000201135.1	-	-	chr1:12077880-12077984	104	0	0	0	0	OK
ENST00000439324.2	-	-	ENSG00000227875.2	-	-	chr1:12080292-12080547	255	0	0	0	0	OK
ENST00000647616.1	-	-	ENSG00000285604.1	-	-	chr1:12088440-12092264	1196	0	0	0	0	OK
ENST00000478749.5	-	-	CUFF.371	-	-	chr1:12019465-12029855	779	0	0	0	0.468532	OK
ENST00000235332.6	-	-	CUFF.371	-	-	chr1:12019497-12032045	1541	19.7399	20.0741	16.9488	23.1993	OK
ENST00000466860.5	-	-	CUFF.371	-	-	chr1:12022221-12031975	1709	0	0	0	0.184291	OK
ENST00000498685.5	-	-	CUFF.371	-	-	chr1:12022863-12032043	1392	5.82858	5.92724	3.98047	7.87401	OK
ENST00000492256.1	-	-	CUFF.371	-	-	chr1:12028720-12029607	806	0	0	0	0.448451	OK
ENST00000460823.1	-	-	CUFF.371	-	-	chr1:12029095-12032025	955	0	0	0	0.362673	OK
ENST00000478299.1	-	-	CUFF.371	-	-	chr1:12031126-12032039	595	0	0	0	0.674205	OK
ENST00000365591.1	-	-	ENSG00000202461.1	-	-	chr1:12024011-12024124	113	0	0	0	0	OK
ENST00000618194.1	-	-	ENSG00000276869.1	-	-	chr1:12029157-12029222	65	0	0	0	0	OK
ENST00000606790.1	-	-	ENSG00000272482.1	-	-	chr1:12618899-12619244	345	0	0	0	0	OK
ENST00000376221.1	-	-	ENSG00000204518.2	-	-	chr1:12644546-12667086	1575	0	0	0	0	OK
ENST00000616661.5	-	-	CUFF.190	-	-	chr1:12567909-12618210	2201	0.686427	0.697575	0.234856	1.16029	OK
ENST00000464917.5	-	-	CUFF.190	-	-	chr1:12568391-12616795	539	0	0	0	0.524146	OK
ENST00000430996.2	-	-	CUFF.190	-	-	chr1:12578717-12596308	826	0	0	0	0.434652	OK
ENST00000482265.1	-	-	CUFF.190	-	-	chr1:12579767-12616696	1036	0	0	0	0.272698	OK
ENST00000408413.1	-	-	ENSG00000221340.1	-	-	chr1:12569971-12570072	101	0	0	0	0	OK
ENST00000622213.1	-	-	CUFF.190	-	-	chr1:12578956-12579023	67	0	0	0	0	OK
ENST00000614859.5	-	-	CUFF.180	-	-	chr1:12746199-12763699	3564	0.0413226	0.0416937	0	0.159621	OK
ENST00000474179.1	-	-	CUFF.180	-	-	chr1:12746386-12753926	724	0	0	0	0.390214	OK
ENST00000376210.3	-	-	CUFF.180	-	-	chr1:12746424-12761169	695	0	0	0	0.406496	OK
ENST00000436879.2	-	-	ENSG00000226166.2	-	-	chr1:12692908-12693020	112	0	0	0	0	OK
ENST00000357726.4	-	-	ENSG00000116726.4	-	-	chr1:12774840-12777906	1786	0.0869577	0.0877387	0	0.263216	OK
ENST00000359318.8	-	-	ENSG00000188984.12	-	-	chr1:12716109-12728760	4055	0	0	0	0	OK
ENST00000620146.2	-	-	ENSG00000188984.12	-	-	chr1:12716114-12728759	3832	0	0	0	0	OK
ENST00000332296.7	-	-	ENSG00000116721.9	-	-	chr1:12791396-12796628	2160	0	0	0	0	OK
ENST00000400814.3	-	-	ENSG00000116721.9	-	-	chr1:12794690-12796485	1327	0	0	0	0	OK
ENST00000619922.1	-	-	ENSG00000239810.3	-	-	chr1:12824604-12831410	1845	0	0	0	0	OK
ENST00000438401.1	-	-	ENSG00000228338.1	-	-	chr1:12822685-12823159	378	0	0	0	0	OK
ENST00000317869.6	-	-	ENSG00000179172.9	-	-	chr1:12847407-12848725	1108	0.150218	0.303134	0	0.732429	OK
ENST00000438176.2	-	-	ENSG00000231103.2	-	-	chr1:12838124-12841357	1417	0	0	0	0	OK
ENST00000235347.4	-	-	ENSG00000187545.5	-	-	chr1:12892895-12898270	1525	0	0	0	0	OK
ENST00000240189.2	-	-	ENSG00000120952.4	-	-	chr1:12857085-12861909	1642	0	0	0	0	OK
ENST00000235349.6	-	-	ENSG00000243073.4	-	-	chr1:12879211-12886201	1840	0	0	0	0	OK
ENST00000473118.5	-	-	CUFF.187	-	-	chr1:11012343-11020489	701	0	0	0	0.538145	OK
ENST00000240185.7	-	-	CUFF.187	-	-	chr1:11012399-11026420	5367	6.36879	6.49655	5.38252	7.61059	OK
ENST00000639083.1	-	-	CUFF.187	-	-	chr1:11012423-11023609	2269	32.108	32.7521	28.9847	36.5196	OK
ENST00000639599.1	-	-	CUFF.187	-	-	chr1:11012424-11024183	1283	0	0	0	0.255213	OK
ENST00000629725.2	-	-	CUFF.187	-	-	chr1:11012621-11023248	1031	0	0	0	0.330435	OK
ENST00000439080.6	-	-	CUFF.187	-	-	chr1:11012652-11022858	1388	0	0	0	0.233102	OK
ENST00000613864.4	-	-	CUFF.187	-	-	chr1:11012653-11018453	584	0	0	0	0.69236	OK
ENST00000476201.5	-	-	CUFF.187	-	-	chr1:11012653-11020589	929	0	0	0	0.375196	OK
ENST00000472476.5	-	-	CUFF.187	-	-	chr1:11012653-11022176	1001	0	0	0	0.342451	OK
ENST00000614757.4	-	-	CUFF.187	-	-	chr1:11012661-11030528	1793	0	0	0	0.174718	OK
ENST00000621715.4	-	-	CUFF.187	-	-	chr1:11012669-11022310	816	0	0	0	0.441444	OK
ENST00000315091.7	-	-	CUFF.187	-	-	chr1:11013715-11024183	1835	28.8907	29.4703	25.362	33.5785	OK
ENST00000473869.5	-	-	CUFF.187	-	-	chr1:11013715-11025019	1946	0	0	0	0.159615	OK
ENST00000638264.1	-	-	CUFF.187	-	-	chr1:11013727-11022651	774	0	0	0	0.47245	OK
ENST00000649624.1	-	-	CUFF.187	-	-	chr1:11013727-11023234	810	0	0	0	0.445622	OK
ENST00000616545.4	-	-	CUFF.187	-	-	chr1:11013727-11023341	920	0	0	0	0.379735	OK
ENST00000621790.4	-	-	CUFF.187	-	-	chr1:11013727-11023341	1008	0	0	0	0.33957	OK
ENST00000622057.4	-	-	CUFF.187	-	-	chr1:11016858-11023287	706	0	0	0	0.533068	OK
ENST00000617172.4	-	-	CUFF.187	-	-	chr1:11016864-11023590	980	0	0	0	0.351396	OK
ENST00000618606.1	-	-	CUFF.187	-	-	chr1:11016877-11019186	584	0	0	0	0.69236	OK
ENST00000611963.4	-	-	CUFF.187	-	-	chr1:11016965-11024193	739	0	0	0	0.501822	OK
ENST00000620632.4	-	-	CUFF.187	-	-	chr1:11018779-11024043	706	0	0	0	0.533068	OK
ENST00000619555.4	-	-	CUFF.187	-	-	chr1:11018779-11024184	682	0	0	0	0.558352	OK
ENST00000610369.4	-	-	CUFF.187	-	-	chr1:11018852-11024043	563	0	0	0	0.729876	OK
ENST00000614494.1	-	-	CUFF.187	-	-	chr1:11020432-11024183	515	0	0	0	0.832994	OK
ENST00000611136.4	-	-	CUFF.187	-	-	chr1:11020505-11030430	700	0	0	0	0.539172	OK
ENST00000477447.6	-	-	CUFF.187	-	-	chr1:11020586-11025207	409	0	0	0	1.20963	OK
ENST00000612542.1	-	-	CUFF.187	-	-	chr1:11022143-11030526	554	0	0	0	0.747225	OK
ENST00000620505.1	-	-	CUFF.187	-	-	chr1:11022307-11025221	657	0	0	0	0.587363	OK
ENST00000621573.1	-	-	CUFF.187	-	-	chr1:11022547-11024273	992	0	0	0	0.346228	OK
ENST00000611008.4	-	-	CUFF.187	-	-	chr1:11022817-11025492	929	0	0	0	0.375196	OK
ENST00000613177.1	-	-	CUFF.187	-	-	chr1:11023044-11025203	379	0	0	0	1.38616	OK
ENST00000496840.1	-	-	CUFF.187	-	-	chr1:11023197-11025739	692	0	0	0	0.547532	OK
ENST00000622108.1	-	-	CUFF.187	-	-	chr1:11023197-11030497	645	0	0	0	0.602384	OK
ENST00000617757.1	-	-	CUFF.187	-	-	chr1:11023322-11024152	434	0	0	0	1.09326	OK
ENST00000480464.2	-	-	CUFF.187	-	-	chr1:11023928-11025492	790	0	0	0	0.460138	OK
ENST00000620028.1	-	-	CUFF.187	-	-	chr1:11024792-11030525	763	0	0	0	0.481303	OK
ENST00000607145.1	-	-	CUFF.187	-	-	chr1:11029658-11030528	870	0	0	0	0.407094	OK
ENST00000612387.1	-	-	CUFF.187	-	-	chr1:11029757-11030528	651	0	0	0	0.594779	OK
CUFF.188.1	-	-	CUFF.188	-	-	chr1:11020785-11030526	9741	5.28253	5.3885	4.68271	6.09429	OK
ENST00000400897.8	-	-	CUFF.188	-	-	chr1:11026522-11047239	2455	0	0	0	0.123966	OK
ENST00000478645.1	-	-	CUFF.188	-	-	chr1:11037692-11043198	443	0	0	0	0.637731	OK
ENST00000480221.1	-	-	CUFF.188	-	-	chr1:11044797-11047227	2190	0	0	0	0.140277	OK
ENST00000400898.3	-	-	CUFF.188	-	-	chr1:11044797-11047233	726	0	0	0	0.389139	OK
ENST00000415464.6	-	-	ENSG00000232423.6	-	-	chr1:12938471-12945416	1720	0	0	0	0	OK
ENST00000376189.5	-	-	ENSG00000232423.6	-	-	chr1:12938471-12947580	1720	0	0	0	0	OK
ENST00000616979.4	-	-	ENSG00000204510.5	-	-	chr1:12916609-12920482	1592	0	0	0	0	OK
ENST00000330881.6	-	-	ENSG00000204510.5	-	-	chr1:12917624-12920480	1560	0	0	0	0	OK
ENST00000418187.1	-	-	ENSG00000234064.1	-	-	chr1:12926161-12928253	1139	0	0	0	0	OK
ENST00000384703.1	-	-	ENSG00000207434.1	-	-	chr1:12922553-12922660	107	0	0	0	0	OK
ENST00000436041.5	-	-	ENSG00000274764.5	-	-	chr1:13049475-13056491	1863	0	0	0	0	OK
ENST00000614839.4	-	-	ENSG00000229571.7	-	-	chr1:13068676-13077884	1863	0	0	0	0	OK
ENST00000619661.2	-	-	ENSG00000229571.7	-	-	chr1:13070852-13077884	1840	0	0	0	0	OK
ENST00000610289.2	-	-	ENSG00000274178.2	-	-	chr1:13029338-13032130	1450	0	0	0	0	OK
ENST00000611860.1	-	-	ENSG00000277862.1	-	-	chr1:13095178-13097971	1447	0	0	0	0	OK
ENST00000617807.2	-	-	ENSG00000277058.2	-	-	chr1:13060868-13062229	1148	0	0	0	0	OK
ENST00000448180.1	-	-	ENSG00000229978.1	-	-	chr1:13128817-13131615	1452	0	0	0	0	OK
ENST00000434606.1	-	-	ENSG00000229978.1	-	-	chr1:13129792-13131409	667	0	0	0	0	OK
ENST00000621994.3	-	-	ENSG00000275774.3	-	-	chr1:13115487-13116854	1156	0.136738	0.288287	0	0.696554	OK
ENST00000437631.1	-	-	ENSG00000233336.1	-	-	chr1:13146980-13147460	384	0	0	0	0	OK
ENST00000458709.1	-	-	ENSG00000236179.1	-	-	chr1:13104402-13105689	891	0	0	0	0	OK
ENST00000624207.1	-	-	ENSG00000280267.4	-	-	chr1:13148904-13155961	1863	0	0	0	0	OK
ENST00000323770.7	-	-	ENSG00000179412.10	-	-	chr1:13164585-13165467	882	0	0	0	0	OK
ENST00000625019.3	-	-	ENSG00000279169.3	-	-	chr1:13196187-13201409	2163	0	0	0	0	OK
ENST00000638454.1	-	-	ENSG00000279169.3	-	-	chr1:13196329-13198130	1331	0	0	0	0	OK
ENST00000415919.2	-	-	ENSG00000204505.4	-	-	chr1:13172454-13179464	1863	0	0	0	0	OK
ENST00000431596.1	-	-	ENSG00000231219.1	-	-	chr1:13273538-13275627	1068	0	0	0	0	OK
ENST00000504262.1	-	-	ENSG00000250894.1	-	-	chr1:13245862-13248652	1371	0	0	0	0	OK
ENST00000624297.2	-	-	ENSG00000279804.2	-	-	chr1:13222704-13226106	2067	0	0	0	0	OK
ENST00000622421.2	-	-	ENSG00000270601.4	-	-	chr1:13254211-13263314	1720	0	0	0	0	OK
ENST00000334600.7	-	-	ENSG00000204481.8	-	-	chr1:13341891-13347134	2164	0	0	0	0	OK
ENST00000602491.1	-	-	ENSG00000204481.8	-	-	chr1:13342033-13343840	1332	0	0	0	0	OK
ENST00000384780.1	-	-	ENSG00000207511.1	-	-	chr1:13279124-13279231	107	0	0	0	0	OK
ENST00000432559.2	-	-	ENSG00000228229.2	-	-	chr1:13324038-13324518	384	0	0	0	0	OK
ENST00000437300.2	-	-	ENSG00000237700.2	-	-	chr1:13303538-13308907	1518	0	0	0	0	OK
ENST00000357367.6	-	-	ENSG00000182330.10	-	-	chr1:13281034-13285154	1844	0	0	0	0	OK
ENST00000621519.4	-	-	ENSG00000182330.10	-	-	chr1:13281167-13284169	1706	0	0	0	0	OK
ENST00000614831.1	-	-	ENSG00000182330.10	-	-	chr1:13281301-13285174	1592	0	0	0	0	OK
ENST00000376152.2	-	-	ENSG00000204501.7	-	-	chr1:13315580-13322598	1865	0	0	0	0	OK
ENST00000401091.2	-	-	ENSG00000215909.3	-	-	chr1:13555000-13555694	371	0	0	0	0	OK
ENST00000376085.4	-	-	ENSG00000162494.6	-	-	chr1:13474972-13514003	2168	0	0	0	0	OK
ENST00000563570.1	-	-	ENSG00000259961.1	-	-	chr1:13513219-13516270	477	0	0	0	0	OK
ENST00000376101.3	-	-	ENSG00000204480.8	-	-	chr1:13369066-13371900	1440	0	0	0	0	OK
ENST00000376098.4	-	-	ENSG00000204479.4	-	-	chr1:13389631-13392629	1578	0	0	0	0	OK
ENST00000316412.9	-	-	ENSG00000204478.9	-	-	chr1:13410449-13421328	1597	0	0	0	0	OK
ENST00000602960.1	-	-	ENSG00000204478.9	-	-	chr1:13416350-13421328	1502	0	0	0	0	OK
ENST00000517276.1	-	-	ENSG00000253085.1	-	-	chr1:13696069-13696199	130	0	0	0	0	OK
ENST00000411020.1	-	-	ENSG00000222952.1	-	-	chr1:13623183-13623284	101	0	0	0	0	OK
ENST00000441809.2	-	-	ENSG00000237445.2	-	-	chr1:13657310-13659910	379	0.686911	0.69308	0	2.07924	OK
ENST00000612442.1	-	-	ENSG00000278480.1	-	-	chr1:15226372-15227549	966	0.175954	0.178812	0	0.536435	OK
ENST00000375980.9	-	-	CUFF.192	-	-	chr1:15409887-15430339	2422	8.25075	8.36483	6.85539	9.87428	OK
ENST00000445566.1	-	-	CUFF.192	-	-	chr1:15410264-15429081	899	0	0	0	0.390765	OK
ENST00000427824.1	-	-	CUFF.191	-	-	chr1:15402978-15409433	5178	0.0549782	0.0564806	0	0.154308	OK
ENST00000667833.1	-	-	CUFF.191	-	-	chr1:15403024-15407882	1355	0	0	0	0.208498	OK
ENST00000375943.6	-	-	CUFF.193	-	-	chr1:15438441-15449242	3147	0	0	0	0	OK
ENST00000375949.5	-	-	CUFF.193	-	-	chr1:15438442-15449242	3482	0	0	0	0	OK
ENST00000476813.5	-	-	CUFF.193	-	-	chr1:15438452-15443540	300	0	0	0	0	OK
ENST00000483406.1	-	-	CUFF.193	-	-	chr1:15440349-15446654	636	0	0	0	0	OK
ENST00000294489.10	-	-	CUFF.181	-	-	chr1:13583464-13617957	3104	1.11505	1.13836	0.525305	1.75141	OK
ENST00000617617.4	-	-	CUFF.181	-	-	chr1:13583756-13617953	2808	0	0	0	0.107339	OK
ENST00000376057.8	-	-	CUFF.181	-	-	chr1:13583761-13617957	2801	2.23203	2.27867	1.41097	3.14638	OK
ENST00000621990.4	-	-	CUFF.181	-	-	chr1:13583830-13617957	2738	2.48757	2.53956	1.63694	3.44217	OK
ENST00000506205.1	-	-	CUFF.181	-	-	chr1:13583831-13607221	476	0	0	0	0.940911	OK
ENST00000510906.5	-	-	CUFF.181	-	-	chr1:13583832-13614514	786	0	0	0	0.463155	OK
ENST00000509009.5	-	-	CUFF.181	-	-	chr1:13584092-13615964	571	0	0	0	0.715116	OK
ENST00000376061.8	-	-	CUFF.181	-	-	chr1:13584266-13616782	1368	0	0	0	0.237013	OK
ENST00000513143.5	-	-	CUFF.181	-	-	chr1:13584269-13616564	1305	0	0	0	0.250239	OK
ENST00000487038.5	-	-	CUFF.181	-	-	chr1:13585460-13615917	607	0	0	0	0.655452	OK
ENST00000475043.5	-	-	CUFF.181	-	-	chr1:13585471-13616247	849	0	0	0	0.419798	OK
ENST00000488631.1	-	-	CUFF.181	-	-	chr1:13585479-13616259	794	0	0	0	0.45716	OK
ENST00000516608.1	-	-	ENSG00000252417.1	-	-	chr1:15608077-15608145	68	0	0	0	0	OK
ENST00000454346.1	-	-	ENSG00000235084.3	-	-	chr1:15604596-15605043	447	0.508553	0.520557	0	1.56167	OK
ENST00000422383.1	-	-	ENSG00000236500.1	-	-	chr1:15614642-15614867	225	0	0	0	0	OK
CUFF.189.1	-	-	CUFF.189	-	-	chr1:12230029-12512047	16530	1.12675	1.14781	0.883549	1.41206	OK
ENST00000620676.6	-	-	CUFF.189	-	-	chr1:12230029-12512047	16357	0.762036	0.776278	0.55463	0.997926	OK
ENST00000613099.4	-	-	CUFF.189	-	-	chr1:12230066-12512047	16245	1.36505	1.39056	1.11257	1.66855	OK
ENST00000476169.1	-	-	CUFF.189	-	-	chr1:12244423-12249603	475	0	0	0	0.944045	OK
ENST00000489961.1	-	-	CUFF.189	-	-	chr1:12253733-12257955	443	0	0	0	1.05663	OK
ENST00000011700.10	-	-	CUFF.189	-	-	chr1:12277120-12510361	10969	0	0	0	0.0261758	OK
ENST00000646917.1	-	-	CUFF.189	-	-	chr1:12283434-12373788	5369	0	0	0	0.0544032	OK
ENST00000460333.5	-	-	CUFF.189	-	-	chr1:12299280-12373848	4910	0	0	0	0.0596781	OK
ENST00000487188.1	-	-	CUFF.189	-	-	chr1:12311525-12337988	3990	0	0	0	0.0740735	OK
ENST00000643711.1	-	-	CUFF.189	-	-	chr1:12342804-12348973	582	0	0	0	0.695767	OK
ENST00000469054.1	-	-	CUFF.189	-	-	chr1:12344864-12349249	567	0	0	0	0.722421	OK
ENST00000646411.1	-	-	CUFF.189	-	-	chr1:12356350-12510346	4522	2.55272	2.60043	1.82181	3.37905	OK
ENST00000543710.5	-	-	CUFF.189	-	-	chr1:12367669-12512047	5676	0	0	0	0.0513665	OK
ENST00000645371.1	-	-	CUFF.189	-	-	chr1:12382995-12509030	2024	0	0	0	0.152878	OK
ENST00000466732.2	-	-	CUFF.189	-	-	chr1:12400309-12403948	377	0	0	0	1.39975	OK
ENST00000476045.5	-	-	CUFF.189	-	-	chr1:12407253-12416827	380	0	0	0	1.37946	OK
ENST00000481484.1	-	-	CUFF.189	-	-	chr1:12409837-12416827	360	0	0	0	1.5267	OK
ENST00000543766.2	-	-	CUFF.189	-	-	chr1:12464939-12512047	3838	0	0	0	0.0771481	OK
ENST00000645148.1	-	-	CUFF.189	-	-	chr1:12478548-12506972	577	0	0	0	0.704431	OK
ENST00000647414.1	-	-	CUFF.189	-	-	chr1:12497097-12507163	554	0	0	0	0.747225	OK
ENST00000473099.1	-	-	CUFF.189	-	-	chr1:12497225-12506907	461	0	0	0	0.990218	OK
ENST00000459326.1	-	-	ENSG00000239149.1	-	-	chr1:12507245-12507397	152	0	0	0	0	OK
ENST00000606262.1	-	-	ENSG00000271742.1	-	-	chr1:15682872-15683128	256	0	0	0	0	OK
ENST00000433342.5	-	-	CUFF.360	-	-	chr1:11761786-11789584	4545	0	0	0	0.0646638	OK
ENST00000484153.1	-	-	CUFF.360	-	-	chr1:11766741-11778310	2566	0	0	0	0.110099	OK
ENST00000312793.9	-	-	CUFF.360	-	-	chr1:11772121-11789585	2624	0	0	0	0.115407	OK
ENST00000444493.5	-	-	CUFF.360	-	-	chr1:11778930-11789478	1881	0	0	0	0.1657	OK
[truncated: 237,195+ more rows]

## Sheet: SRR3191544
tracking_id	class_code	nearest_ref_id	gene_id	gene_short_name	tss_id	locus	length	coverage	FPKM	FPKM_conf_lo	FPKM_conf_hi	FPKM_status
ENST00000641515.2	-	-	ENSG00000186092.6	-	-	chr1:65418-71585	2618	0	0	0	0	OK
ENST00000335137.4	-	-	ENSG00000186092.6	-	-	chr1:69054-70108	1054	0	0	0	0	OK
ENST00000595919.1	-	-	ENSG00000269981.1	-	-	chr1:137681-137965	284	1.26477	1.27746	0	3.83239	OK
ENST00000606857.1	-	-	ENSG00000268020.3	-	-	chr1:52472-53312	840	0	0	0	0	OK
ENST00000642116.1	-	-	ENSG00000240361.2	-	-	chr1:57597-64116	1414	0	0	0	0	OK
ENST00000492842.2	-	-	ENSG00000240361.2	-	-	chr1:62948-63887	939	0	0	0	0	OK
ENST00000417324.1	-	-	ENSG00000237613.2	-	-	chr1:34553-36081	1187	0	0	0	0	OK
ENST00000461467.1	-	-	ENSG00000237613.2	-	-	chr1:35244-36073	590	0	0	0	0	OK
ENST00000494149.2	-	-	ENSG00000268903.1	-	-	chr1:135140-135895	755	0.719091	0.730604	0	1.57423	OK
ENST00000624431.2	-	-	CUFF.61	-	-	chr1:182695-184174	570	0	0	0	0	OK
ENST00000493797.1	-	-	ENSG00000239906.1	-	-	chr1:139789-140339	323	0	0	0	0	OK
ENST00000466430.5	-	-	CUFF.60	-	-	chr1:89294-120932	2748	0	0	0	0.102425	OK
ENST00000495576.1	-	-	CUFF.60	-	-	chr1:89550-91105	1319	0	0	0	0.213391	OK
ENST00000477740.5	-	-	CUFF.60	-	-	chr1:92229-129217	491	0	0	0	0.573244	OK
ENST00000471248.1	-	-	CUFF.60	-	-	chr1:110952-129173	629	0	0	0	0.447477	OK
ENST00000610542.1	-	-	CUFF.60	-	-	chr1:120724-133723	727	0	0	0	0.387157	OK
ENST00000453576.2	-	-	CUFF.60	-	-	chr1:129080-133566	336	0	0	0	0.837687	OK
ENST00000442987.3	-	-	ENSG00000233750.3	-	-	chr1:131024-134836	3812	0.0356239	0.0387171	0	0.148225	OK
ENST00000623083.4	-	-	CUFF.59	-	-	chr1:185216-195411	1397	1.99458	2.19195	1.1848	3.19911	OK
ENST00000612080.1	-	-	CUFF.59	-	-	chr1:187890-187958	68	0	0	0	0	OK
ENST00000484859.1	-	-	CUFF.60	-	-	chr1:141473-149707	4860	0	0	0	0	OK
ENST00000490997.5	-	-	CUFF.60	-	-	chr1:142807-146831	518	0	0	0	0	OK
ENST00000466557.6	-	-	CUFF.60	-	-	chr1:146385-173862	1301	0	0	0	0	OK
ENST00000662089.1	-	-	CUFF.60	-	-	chr1:165490-169210	821	0	0	0	0	OK
ENST00000491962.1	-	-	CUFF.60	-	-	chr1:165888-168767	278	0	0	0	0	OK
ENST00000655252.1	-	-	CUFF.60	-	-	chr1:167128-169240	1229	0	0	0	0	OK
ENST00000410691.1	-	-	ENSG00000222623.1	-	-	chr1:157783-157887	104	0	0	0	0	OK
ENST00000496488.1	-	-	ENSG00000241599.1	-	-	chr1:160445-161525	457	0	0	0	0	OK
ENST00000456328.2	-	-	CUFF.57	-	-	chr1:11868-14409	1657	0	0	0	0.169863	OK
ENST00000450305.2	-	-	CUFF.57	-	-	chr1:12009-13670	632	0	0	0	0.445353	OK
ENST00000473358.1	-	-	CUFF.58	-	-	chr1:29553-31097	712	0	0	0	0.395313	OK
ENST00000469289.1	-	-	CUFF.58	-	-	chr1:30266-31109	535	0	0	0	0.526099	OK
ENST00000607096.1	-	-	CUFF.58	-	-	chr1:30365-30503	138	0	0	0	2.03959	OK
ENST00000488147.1	-	-	CUFF.59	-	-	chr1:14403-29570	1351	1.56878	1.67841	0.749775	2.60705	OK
ENST00000619216.1	-	-	ENSG00000278267.1	-	-	chr1:17368-17436	68	0	0	0	0	OK
ENST00000442116.1	-	-	CUFF.632	-	-	chr1:257863-264733	1292	0	0	0	0.252462	OK
ENST00000448958.2	-	-	CUFF.632	-	-	chr1:257912-268816	2250	0	0	0	0.135784	OK
ENST00000441866.2	-	-	CUFF.632	-	-	chr1:258143-359681	2256	0	0	0	0.135392	OK
ENST00000634344.2	-	-	CUFF.632	-	-	chr1:258523-268816	1554	0	0	0	0.204422	OK
ENST00000450734.1	-	-	CUFF.632	-	-	chr1:258567-259024	457	0.468845	0.502297	0	1.92881	OK
ENST00000424587.7	-	-	CUFF.632	-	-	chr1:263014-297502	5603	0	0	0	0.0502343	OK
ENST00000669836.1	-	-	CUFF.633	-	-	chr1:266854-268655	736	0	0	0	0.382422	OK
ENST00000458203.2	-	-	ENSG00000236679.2	-	-	chr1:347981-348366	385	0.626914	0.674629	0	2.02389	OK
ENST00000450983.1	-	-	ENSG00000236601.2	-	-	chr1:358856-365704	607	0	0	0	0.463695	OK
ENST00000412666.1	-	-	ENSG00000236601.2	-	-	chr1:358871-365510	426	0	0	0	0.660711	OK
ENST00000635159.1	-	-	ENSG00000236601.2	-	-	chr1:360056-366052	994	0	0	0	0.283162	OK
ENST00000432723.3	-	-	CUFF.635	-	-	chr1:487100-489906	2477	0	0	0	0.113631	OK
ENST00000431321.2	-	-	CUFF.632	-	-	chr1:365388-366151	437	0	0	0	0.64408	OK
ENST00000453935.1	-	-	CUFF.632	-	-	chr1:365394-368450	498	0	0	0	0.565187	OK
ENST00000440163.1	-	-	CUFF.632	-	-	chr1:365614-379972	462	0	0	0	0.609227	OK
ENST00000455207.5	-	-	CUFF.632	-	-	chr1:373181-485208	413	0	0	0	0.681508	OK
ENST00000455464.7	-	-	CUFF.632	-	-	chr1:476363-497259	902	0	0	0	0.312043	OK
ENST00000601814.5	-	-	CUFF.632	-	-	chr1:484831-495476	635	0	0	0	0.443249	OK
ENST00000445840.2	-	-	CUFF.632	-	-	chr1:485025-485208	183	0	0	0	1.53805	OK
ENST00000431812.1	-	-	CUFF.632	-	-	chr1:485065-489553	336	0	0	0	0.837687	OK
ENST00000419160.4	-	-	CUFF.632	-	-	chr1:494381-496605	547	0	0	0	0.514557	OK
ENST00000440038.7	-	-	CUFF.632	-	-	chr1:494463-502508	793	0	0	0	0.457016	OK
ENST00000642074.1	-	-	CUFF.632	-	-	chr1:494474-495368	574	0.366933	0.481555	0	1.5156	OK
ENST00000423728.6	-	-	CUFF.632	-	-	chr1:494610-499175	838	0	0	0	0.425897	OK
ENST00000616311.5	-	-	CUFF.632	-	-	chr1:494770-498976	728	0.644801	0.846224	0	1.98873	OK
ENST00000599771.6	-	-	CUFF.632	-	-	chr1:497133-498456	457	0	0	0	0.615893	OK
ENST00000641845.1	-	-	CUFF.632	-	-	chr1:497204-502598	571	0.272214	0.357248	0	1.36769	OK
ENST00000641916.1	-	-	CUFF.632	-	-	chr1:497209-502873	622	0.320419	0.420512	0	1.31737	OK
ENST00000601486.5	-	-	CUFF.632	-	-	chr1:497239-499002	696	0	0	0	0.404401	OK
ENST00000641579.1	-	-	CUFF.632	-	-	chr1:497244-502598	545	0	0	0	0.516446	OK
ENST00000616947.2	-	-	CUFF.632	-	-	chr1:497274-498976	603	0	0	0	0.466771	OK
ENST00000432964.1	-	-	CUFF.632	-	-	chr1:498280-499175	575	0	0	0	0.489501	OK
ENST00000608420.1	-	-	CUFF.632	-	-	chr1:498983-501607	438	0	0	0	0.642609	OK
ENST00000641303.1	-	-	CUFF.632	-	-	chr1:501587-517252	384	0	0	0	0.732976	OK
ENST00000641063.1	-	-	CUFF.632	-	-	chr1:501603-517225	473	0	0	0	0.595059	OK
ENST00000641049.1	-	-	CUFF.632	-	-	chr1:504469-514413	519	0	0	0	0.542318	OK
ENST00000642124.1	-	-	CUFF.632	-	-	chr1:504864-522928	456	0	0	0	0.617243	OK
ENST00000437905.2	-	-	ENSG00000269732.1	-	-	chr1:439869-440232	363	0	0	0	0	OK
ENST00000426406.3	-	-	ENSG00000284733.1	-	-	chr1:450702-451697	995	0	0	0	0	OK
ENST00000514436.1	-	-	CUFF.632	-	-	chr1:491224-493241	1239	0	0	0	0	OK
ENST00000614007.1	-	-	ENSG00000278757.1	-	-	chr1:516375-516479	104	0	0	0	0	OK
ENST00000609207.1	-	-	CUFF.5	-	-	chr1:916864-921016	4152	0.907703	0.920538	0.544234	1.29684	OK
ENST00000417705.1	-	-	CUFF.5	-	-	chr1:916869-919692	1389	0	0	0	0.232255	OK
ENST00000432961.1	-	-	CUFF.5	-	-	chr1:917369-918534	630	0	0	0	0.621488	OK
ENST00000671208.1	-	-	ENSG00000228794.9	-	-	chr1:860225-866720	2509	0	0	0	0.112181	OK
ENST00000661463.1	-	-	ENSG00000228794.9	-	-	chr1:860226-868202	2070	0	0	0	0.135972	OK
ENST00000415481.1	-	-	ENSG00000234711.1	-	-	chr1:873291-874349	1058	0.132445	0.159764	0	0.617071	OK
ENST00000446136.1	-	-	CUFF.1	-	-	chr1:868070-876903	1807	0	0	0	0.17269	OK
ENST00000432963.1	-	-	CUFF.1	-	-	chr1:868239-870201	504	0	0	0	0.558458	OK
ENST00000427857.1	-	-	CUFF.1	-	-	chr1:868402-876802	446	0	0	0	0.631083	OK
ENST00000635557.1	-	-	CUFF.1	-	-	chr1:874528-877234	837	0	0	0	0.336276	OK
ENST00000606034.1	-	-	CUFF.172	-	-	chr1:995965-998051	2086	0	0	0	0.14745	OK
CUFF.172.2	-	-	CUFF.172	-	-	chr1:995965-998203	2041	1.41937	1.43459	0.749602	2.11959	OK
ENST00000379410.8	-	-	CUFF.167	-	-	chr1:966481-975865	3176	0	0	0	0	OK
ENST00000379407.7	-	-	CUFF.167	-	-	chr1:966501-975008	2194	0	0	0	0	OK
ENST00000379409.6	-	-	CUFF.167	-	-	chr1:966501-975008	2455	0	0	0	0	OK
ENST00000480267.1	-	-	CUFF.167	-	-	chr1:970874-971523	464	0	0	0	0	OK
ENST00000491024.1	-	-	CUFF.167	-	-	chr1:973511-975865	698	0	0	0	0	OK
ENST00000341290.6	-	-	CUFF.168	-	-	chr1:975203-982093	3035	0	0	0	0	OK
ENST00000479361.1	-	-	CUFF.168	-	-	chr1:975204-976641	1208	0	0	0	0	OK
ENST00000433179.3	-	-	CUFF.168	-	-	chr1:975204-981029	3340	0	0	0	0	OK
ENST00000607769.1	-	-	CUFF.2	-	-	chr1:904833-915976	351	0.794086	0.803977	0	2.41193	OK
ENST00000448179.1	-	-	CUFF.4	-	-	chr1:911434-914948	3043	0.22677	0.229654	0	0.50842	OK
CUFF.4.2	-	-	CUFF.4	-	-	chr1:911434-915471	3041	1.13172	1.14611	0.615042	1.67719	OK
ENST00000398216.2	-	-	CUFF.4	-	-	chr1:914170-914971	443	0	0	0	1.05722	OK
ENST00000428771.6	-	-	CUFF.173	-	-	chr1:998961-1000172	1040	0	0	0	0.326194	OK
ENST00000304952.10	-	-	CUFF.173	-	-	chr1:998963-1000111	899	26.0243	26.3182	20.8874	31.7489	OK
ENST00000481869.1	-	-	CUFF.173	-	-	chr1:998965-1000096	1038	23.887	24.1567	19.4413	28.8721	OK
ENST00000484667.2	-	-	CUFF.173	-	-	chr1:998969-999981	667	13.702	13.8567	8.52843	19.185	OK
ENST00000453464.3	-	-	ENSG00000237330.3	-	-	chr1:1070966-1074306	1900	0	0	0	0	OK
ENST00000416774.1	-	-	ENSG00000223823.1	-	-	chr1:1137016-1144056	1620	0	0	0	0	OK
ENST00000384997.3	-	-	ENSG00000207730.3	-	-	chr1:1167103-1167198	95	0	0	0	0	OK
CUFF.8.3	-	-	CUFF.8	-	-	chr1:960583-962528	1302	2.83753	2.8703	1.40489	4.33571	OK
CUFF.8.4	-	-	CUFF.8	-	-	chr1:960583-965719	2741	3.1981	3.23503	2.26413	4.20593	OK
CUFF.8.2	-	-	CUFF.8	-	-	chr1:960583-965719	2554	2.38985	2.41745	1.40569	3.42921	OK
ENST00000338591.8	-	-	CUFF.8	-	-	chr1:960583-965719	2567	2.17094	2.19601	1.22889	3.16312	OK
ENST00000622660.1	-	-	CUFF.8	-	-	chr1:960638-965602	1950	0	0	0	0.158761	OK
ENST00000463212.1	-	-	CUFF.8	-	-	chr1:961448-962478	955	0	0	0	0.361838	OK
ENST00000466300.1	-	-	CUFF.8	-	-	chr1:962726-964530	913	0	0	0	0.38249	OK
ENST00000481067.1	-	-	CUFF.8	-	-	chr1:963551-964164	515	0	0	0	0.832674	OK
ENST00000362106.1	-	-	ENSG00000198976.1	-	-	chr1:1169004-1169087	83	0	0	0	0	OK
ENST00000394517.7	-	-	CUFF.176	-	-	chr1:1059707-1066459	1043	0.474691	0.483386	0	1.21025	OK
ENST00000427998.5	-	-	CUFF.176	-	-	chr1:1059733-1066456	977	0	0	0	0.351886	OK
ENST00000456409.5	-	-	CUFF.176	-	-	chr1:1063078-1066456	750	1.69494	1.72598	0.252023	3.19995	OK
ENST00000412397.2	-	-	CUFF.176	-	-	chr1:1063078-1069355	1219	0	0	0	0.230897	OK
ENST00000433695.1	-	-	CUFF.176	-	-	chr1:1064494-1066274	540	0	0	0	0.775424	OK
ENST00000451054.1	-	-	CUFF.176	-	-	chr1:1064517-1066441	565	0	0	0	0.725524	OK
ENST00000442292.2	-	-	ENSG00000273443.1	-	-	chr1:1062207-1063288	829	0	0	0	0.339521	OK
ENST00000606993.1	-	-	ENSG00000272141.1	-	-	chr1:1169356-1170343	987	0	0	0	0	OK
ENST00000384875.3	-	-	ENSG00000207607.3	-	-	chr1:1167862-1167952	90	0	0	0	0	OK
ENST00000328596.10	-	-	CUFF.3	-	-	chr1:1203507-1206571	851	0	0	0	0	OK
ENST00000379268.7	-	-	CUFF.3	-	-	chr1:1203507-1206592	1083	0	0	0	0	OK
ENST00000486728.5	-	-	CUFF.3	-	-	chr1:1203843-1205680	727	0	0	0	0	OK
ENST00000379265.5	-	-	CUFF.3	-	-	chr1:1203843-1206571	705	0	0	0	0	OK
ENST00000497869.5	-	-	ENSG00000186827.11	-	-	chr1:1211339-1214138	1707	0	0	0	0	OK
ENST00000379236.4	-	-	ENSG00000186827.11	-	-	chr1:1211339-1214153	1075	0	0	0	0	OK
ENST00000453580.1	-	-	ENSG00000186827.11	-	-	chr1:1212018-1213498	393	0	0	0	0	OK
ENST00000379317.1	-	-	ENSG00000205231.1	-	-	chr1:1173055-1179555	3532	0	0	0	0	OK
ENST00000506177.1	-	-	CUFF.6	-	-	chr1:1173883-1175034	557	0	0	0	0	OK
ENST00000379290.5	-	-	CUFF.6	-	-	chr1:1173902-1197935	2283	0	0	0	0	OK
ENST00000379289.5	-	-	CUFF.6	-	-	chr1:1173905-1197933	2259	0	0	0	0	OK
ENST00000379288.3	-	-	CUFF.6	-	-	chr1:1179696-1185864	2114	0	0	0	0	OK
ENST00000460998.1	-	-	CUFF.6	-	-	chr1:1180483-1183927	718	0	0	0	0	OK
ENST00000514695.1	-	-	CUFF.6	-	-	chr1:1180536-1180884	219	0	0	0	0	OK
ENST00000486379.1	-	-	CUFF.6	-	-	chr1:1185035-1197475	426	0	0	0	0	OK
ENST00000624697.4	-	-	CUFF.174	-	-	chr1:1001137-1014540	787	0	0	0	0.461513	OK
ENST00000624652.1	-	-	CUFF.174	-	-	chr1:1001144-1014435	657	0	0	0	0.586534	OK
ENST00000649529.1	-	-	CUFF.174	-	-	chr1:1013496-1014540	637	2.72026	2.75415	0.813251	4.69504	OK
ENST00000423619.2	-	-	ENSG00000231702.2	-	-	chr1:1008075-1008229	154	0	0	0	1.82768	OK
CUFF.175.1	-	-	CUFF.175	-	-	chr1:1008914-1009363	449	5.10644	5.17005	1.83181	8.50829	OK
ENST00000458555.1	-	-	ENSG00000224969.1	-	-	chr1:1011996-1013193	471	0	0	0	0	OK
ENST00000565563.1	-	-	ENSG00000260179.1	-	-	chr1:1249776-1251334	1558	0.605415	0.61149	0.112211	1.11077	OK
ENST00000379198.5	-	-	ENSG00000176022.7	-	-	chr1:1232236-1235041	2805	12.4941	12.6922	11.0192	14.3652	OK
ENST00000462849.1	-	-	CUFF.7	-	-	chr1:1242445-1243463	682	0	0	0	0.557495	OK
ENST00000478606.1	-	-	CUFF.7	-	-	chr1:1242448-1243158	522	0.545836	0.553248	0	1.76048	OK
ENST00000330388.2	-	-	CUFF.7	-	-	chr1:1242452-1246722	1036	0.972926	0.986136	0.0910752	1.8812	OK
ENST00000468365.1	-	-	CUFF.7	-	-	chr1:1243265-1244418	647	0	0	0	0.599013	OK
ENST00000486627.1	-	-	CUFF.7	-	-	chr1:1243980-1244724	639	1.69105	1.71401	0.118347	3.30968	OK
ENST00000434139.1	-	-	ENSG00000230415.1	-	-	chr1:1275222-1280420	268	0	0	0	0	OK
ENST00000453732.1	-	-	ENSG00000230415.1	-	-	chr1:1275236-1279393	389	0	0	0	0	OK
ENST00000360001.11	-	-	CUFF.9	-	-	chr1:1216907-1232001	1956	25.668	25.9713	22.6751	29.2676	OK
ENST00000660930.1	-	-	CUFF.9	-	-	chr1:1216908-1232067	2137	0	0	0	0.143613	OK
ENST00000263741.12	-	-	CUFF.9	-	-	chr1:1216930-1232031	2079	0	0	0	0.147993	OK
ENST00000465727.5	-	-	CUFF.9	-	-	chr1:1216930-1232031	2095	0	0	0	0.146758	OK
ENST00000494748.1	-	-	CUFF.9	-	-	chr1:1216931-1221351	3516	0	0	0	0.0842989	OK
ENST00000478938.1	-	-	CUFF.9	-	-	chr1:1216933-1220293	2591	0	0	0	0.116602	OK
ENST00000655486.1	-	-	CUFF.9	-	-	chr1:1217511-1228793	1089	17.4979	17.7047	13.552	21.8574	OK
ENST00000403997.2	-	-	CUFF.9	-	-	chr1:1218522-1228596	728	0	0	0	0.510942	OK
ENST00000459994.2	-	-	CUFF.9	-	-	chr1:1227271-1231968	604	0	0	0	0.659313	OK
ENST00000379116.10	-	-	CUFF.3212	-	-	chr1:1280435-1292025	3050	0	0	0	0.0979727	OK
CUFF.3212.2	-	-	CUFF.3212	-	-	chr1:1280435-1292029	2658	0.63851	0.64616	0.141351	1.15097	OK
CUFF.3212.1	-	-	CUFF.3212	-	-	chr1:1280435-1292029	3255	0.628613	0.636145	0.217081	1.05521	OK
ENST00000379101.8	-	-	CUFF.3212	-	-	chr1:1280471-1291373	2268	0	0	0	0.134615	OK
ENST00000338555.6	-	-	CUFF.3212	-	-	chr1:1280587-1292024	3475	0	0	0	0.0853469	OK
ENST00000400928.7	-	-	CUFF.3212	-	-	chr1:1281223-1292029	2731	0.376518	0.381029	0	0.762809	OK
ENST00000470022.1	-	-	CUFF.3212	-	-	chr1:1281924-1286168	645	0	0	0	0.601572	OK
ENST00000325425.12	-	-	CUFF.3212	-	-	chr1:1282108-1292024	2679	0	0	0	0.112501	OK
ENST00000467651.2	-	-	CUFF.3212	-	-	chr1:1282163-1285597	204	0	0	0	1.37972	OK
CUFF.3212.10	-	-	CUFF.3212	-	-	chr1:1285880-1292029	2391	0.802896	0.812517	0.243947	1.38109	OK
ENST00000379099.3	-	-	CUFF.3212	-	-	chr1:1287108-1290943	923	0	0	0	0.377362	OK
CUFF.177.2	-	-	CUFF.177	-	-	chr1:1081817-1087492	3081	1.72107	1.74426	1.07273	2.41579	OK
CUFF.177.1	-	-	CUFF.177	-	-	chr1:1081817-1106189	3256	0.74105	0.751037	0.293949	1.20812	OK
ENST00000379339.5	-	-	CUFF.177	-	-	chr1:1081817-1116081	2429	0	0	0	0.124991	OK
ENST00000465822.5	-	-	CUFF.177	-	-	chr1:1081822-1092077	1933	0	0	0	0.160298	OK
ENST00000379325.7	-	-	CUFF.177	-	-	chr1:1081822-1116095	2010	1.08024	1.09479	0.326973	1.86261	OK
ENST00000421241.6	-	-	CUFF.177	-	-	chr1:1081822-1116098	1841	2.19651	2.22611	1.1314	3.32083	OK
ENST00000487177.5	-	-	CUFF.177	-	-	chr1:1081824-1087636	3315	0	0	0	0.0896987	OK
ENST00000477196.5	-	-	CUFF.177	-	-	chr1:1081824-1116089	3214	0	0	0	0.0926819	OK
ENST00000467751.5	-	-	CUFF.177	-	-	chr1:1081824-1116089	2099	0	0	0	0.146453	OK
ENST00000464905.1	-	-	CUFF.177	-	-	chr1:1082145-1084072	650	0	0	0	0.595214	OK
ENST00000379320.5	-	-	CUFF.177	-	-	chr1:1082234-1092174	2324	0	0	0	0.131104	OK
ENST00000379319.5	-	-	CUFF.177	-	-	chr1:1082699-1106127	1097	0	0	0	0.305981	OK
ENST00000434641.5	-	-	CUFF.177	-	-	chr1:1082915-1116095	842	0	0	0	0.423335	OK
ENST00000482816.5	-	-	CUFF.177	-	-	chr1:1083925-1116243	982	0	0	0	0.3497	OK
ENST00000462097.5	-	-	CUFF.177	-	-	chr1:1087138-1116356	836	0	0	0	0.42719	OK
ENST00000473600.1	-	-	CUFF.177	-	-	chr1:1087140-1092294	793	0	0	0	0.457016	OK
ENST00000475119.5	-	-	CUFF.177	-	-	chr1:1087189-1116361	740	0	0	0	0.500049	OK
ENST00000442117.5	-	-	CUFF.177	-	-	chr1:1087574-1092813	554	0	0	0	0.746668	OK
ENST00000427787.5	-	-	CUFF.177	-	-	chr1:1090405-1092813	575	0	0	0	0.707313	OK
ENST00000472741.5	-	-	CUFF.177	-	-	chr1:1091045-1116087	661	0	0	0	0.581687	OK
ENST00000480643.1	-	-	CUFF.177	-	-	chr1:1091499-1116089	579	0	0	0	0.486119	OK
ENST00000648183.1	-	-	ENSG00000285812.1	-	-	chr1:1097584-1104598	1095	0	0	0	0	OK
ENST00000435351.2	-	-	ENSG00000223663.2	-	-	chr1:1378665-1379032	367	0	0	0	0	OK
ENST00000464957.1	-	-	CUFF.3233	-	-	chr1:1324755-1327994	1101	0	0	0	0.304656	OK
CUFF.3233.1	-	-	CUFF.3233	-	-	chr1:1324755-1328980	2087	2.06303	2.09044	1.10183	3.07904	OK
ENST00000343938.9	-	-	CUFF.3233	-	-	chr1:1324801-1328896	2154	4.18939	4.24505	2.99258	5.49751	OK
ENST00000488011.1	-	-	CUFF.3233	-	-	chr1:1325240-1327471	783	0	0	0	0.46456	OK
ENST00000338370.7	-	-	CUFF.3235	-	-	chr1:1373729-1375157	1072	5.48712	5.55743	3.05717	8.05769	OK
ENST00000338338.9	-	-	CUFF.3235	-	-	chr1:1373729-1375495	1047	8.01705	8.11977	5.18973	11.0498	OK
ENST00000321751.9	-	-	CUFF.3235	-	-	chr1:1373731-1375169	798	11.2947	11.4394	7.30932	15.5695	OK
ENST00000378853.3	-	-	CUFF.3235	-	-	chr1:1373736-1375173	875	9.55823	9.6807	6.05085	13.3106	OK
ENST00000489799.1	-	-	CUFF.3235	-	-	chr1:1374243-1375144	695	0	0	0	0.543501	OK
ENST00000496905.1	-	-	CUFF.3235	-	-	chr1:1374437-1375159	608	0	0	0	0.653197	OK
ENST00000607307.1	-	-	ENSG00000272455.1	-	-	chr1:1409095-1410618	1523	1.85339	1.88218	0.994324	2.77003	OK
ENST00000474033.5	-	-	CUFF.3234	-	-	chr1:1352688-1354264	1171	7.77624	7.87137	5.41997	10.3228	OK
ENST00000342753.8	-	-	CUFF.3234	-	-	chr1:1352688-1358794	2231	0	0	0	0.13704	OK
ENST00000309212.10	-	-	CUFF.3234	-	-	chr1:1352690-1358535	2273	2.90923	2.94482	1.83122	4.05843	OK
ENST00000445648.5	-	-	CUFF.3234	-	-	chr1:1352691-1358543	2001	2.2529	2.28046	1.21129	3.34964	OK
ENST00000477278.3	-	-	CUFF.3234	-	-	chr1:1352691-1361777	2728	0	0	0	0.11034	OK
ENST00000473097.5	-	-	CUFF.3234	-	-	chr1:1353191-1354474	975	0	0	0	0.352768	OK
ENST00000478517.5	-	-	CUFF.3234	-	-	chr1:1353214-1354247	846	0	0	0	0.420803	OK
ENST00000476718.1	-	-	CUFF.3234	-	-	chr1:1353438-1355016	1001	0	0	0	0.341635	OK
ENST00000464351.1	-	-	CUFF.3234	-	-	chr1:1355003-1355512	405	0	0	0	1.23212	OK
ENST00000460473.1	-	-	CUFF.3234	-	-	chr1:1355082-1355512	339	0	0	0	1.72396	OK
ENST00000520296.5	-	-	CUFF.3241	-	-	chr1:1418419-1421444	1632	0	0	0	0.193463	OK
ENST00000427211.3	-	-	CUFF.3241	-	-	chr1:1418419-1421769	1976	0.267074	0.271573	0	0.599354	OK
ENST00000537107.5	-	-	CUFF.3241	-	-	chr1:1418421-1421444	2190	0	0	0	0.139832	OK
ENST00000454272.2	-	-	CUFF.3241	-	-	chr1:1418879-1421091	1506	0	0	0	0.211806	OK
ENST00000442470.1	-	-	CUFF.3241	-	-	chr1:1419137-1421260	876	0.302729	0.307829	0	0.933569	OK
ENST00000428932.1	-	-	ENSG00000225905.1	-	-	chr1:1420244-1422691	543	0	0	0	0.518348	OK
ENST00000378821.3	-	-	ENSG00000205116.3	-	-	chr1:1426127-1427787	492	0.437993	0.446662	0	1.33999	OK
ENST00000430109.1	-	-	ENSG00000225285.1	-	-	chr1:1430538-1434573	510	0	0	0	0	OK
ENST00000434150.1	-	-	ENSG00000225285.1	-	-	chr1:1430549-1431843	444	0	0	0	0	OK
ENST00000454562.1	-	-	ENSG00000225285.1	-	-	chr1:1430549-1434488	424	0	0	0	0	OK
ENST00000417917.1	-	-	ENSG00000225285.1	-	-	chr1:1430663-1434520	634	0	0	0	0	OK
ENST00000339381.6	-	-	CUFF.3232	-	-	chr1:1331279-1335314	3475	0	0	0	0.0853469	OK
ENST00000378891.9	-	-	CUFF.3230	-	-	chr1:1335275-1349112	2926	10.5505	10.6913	8.80327	12.5793	OK
ENST00000378888.10	-	-	CUFF.3230	-	-	chr1:1335277-1349418	3305	8.1328	8.24131	6.64931	9.83332	OK
ENST00000610709.2	-	-	CUFF.3230	-	-	chr1:1335278-1349135	2268	0	0	0	0.134615	OK
ENST00000632445.1	-	-	CUFF.3230	-	-	chr1:1336411-1339422	785	0	0	0	0.463031	OK
ENST00000631679.1	-	-	CUFF.3230	-	-	chr1:1337022-1340052	778	0	0	0	0.468425	OK
ENST00000634054.1	-	-	CUFF.3230	-	-	chr1:1338333-1340190	828	0	0	0	0.432441	OK
ENST00000633096.1	-	-	CUFF.3230	-	-	chr1:1339491-1340365	580	0	0	0	0.698546	OK
ENST00000616525.1	-	-	CUFF.3230	-	-	chr1:1339649-1339708	59	0	0	0	4.77056	OK
ENST00000472445.1	-	-	CUFF.3230	-	-	chr1:1341769-1348955	639	0	0	0	0.609384	OK
ENST00000378785.7	-	-	CUFF.3243	-	-	chr1:1449688-1470163	3864	0.143699	0.190855	0.00245602	0.379254	OK
ENST00000475091.2	-	-	CUFF.3243	-	-	chr1:1449913-1455902	525	0	0	0	0.53612	OK
ENST00000484537.2	-	-	CUFF.3243	-	-	chr1:1462482-1468663	506	0	0	0	0.556251	OK
ENST00000495558.1	-	-	CUFF.3242	-	-	chr1:1434860-1437459	819	0	0	0	0.438504	OK
ENST00000338660.5	-	-	CUFF.3242	-	-	chr1:1435522-1440765	2147	1.65597	1.68905	0.892276	2.48582	OK
ENST00000476993.2	-	-	CUFF.3242	-	-	chr1:1435689-1442882	4492	0	0	0	0.0652309	OK
ENST00000471398.1	-	-	CUFF.3242	-	-	chr1:1435734-1437177	458	0	0	0	1.00103	OK
CUFF.3242.5	-	-	CUFF.3242	-	-	chr1:1436743-1442882	4543	0.516955	0.527283	0.211451	0.843115	OK
ENST00000379370.7	-	-	CUFF.171	-	-	chr1:1020119-1056116	7326	12.8684	13.0157	11.6349	14.3965	OK
ENST00000620552.4	-	-	CUFF.171	-	-	chr1:1020122-1056118	7394	15.8529	16.0344	14.4569	17.6118	OK
CUFF.171.3	-	-	CUFF.171	-	-	chr1:1033961-1056118	7826	6.84407	6.92242	5.97706	7.86778	OK
ENST00000652369.1	-	-	CUFF.171	-	-	chr1:1034105-1056116	7408	0	0	0	0.0389252	OK
ENST00000651234.1	-	-	CUFF.171	-	-	chr1:1034105-1056116	7477	0	0	0	0.0385573	OK
ENST00000469403.1	-	-	CUFF.171	-	-	chr1:1034866-1041397	899	0	0	0	0.389908	OK
ENST00000479707.1	-	-	CUFF.171	-	-	chr1:1045398-1046349	584	0	0	0	0.691687	OK
ENST00000466223.1	-	-	CUFF.171	-	-	chr1:1047200-1047865	459	0	0	0	0.997498	OK
ENST00000478677.1	-	-	CUFF.171	-	-	chr1:1047474-1047838	276	0	0	0	2.74247	OK
ENST00000492947.1	-	-	CUFF.171	-	-	chr1:1048528-1049394	690	0	0	0	0.548799	OK
ENST00000461111.1	-	-	CUFF.171	-	-	chr1:1051985-1056112	3385	12.6795	12.8247	11.0031	14.6463	OK
ENST00000418300.1	-	-	CUFF.171	-	-	chr1:1055032-1056116	402	0	0	0	1.24839	OK
ENST00000641974.1	-	-	CUFF.3208	-	-	chr1:1503249-1509452	660	0	0	0	0	OK
ENST00000641679.1	-	-	CUFF.3208	-	-	chr1:1503581-1509351	227	0	0	0	0	OK
ENST00000673477.1	-	-	CUFF.3208	-	-	chr1:1471764-1497848	4098	0	0	0	0.0717858	OK
ENST00000308647.8	-	-	CUFF.3208	-	-	chr1:1471783-1496201	2114	6.86612	6.94688	5.29	8.60377	OK
ENST00000472194.6	-	-	CUFF.3208	-	-	chr1:1478025-1497848	4314	2.02305	2.04684	1.4345	2.65918	OK
ENST00000378736.3	-	-	CUFF.3208	-	-	chr1:1479048-1482662	414	0	0	0	1.18571	OK
ENST00000485748.5	-	-	CUFF.3208	-	-	chr1:1483484-1496202	3233	1.14809	1.16159	0.582169	1.74101	OK
ENST00000474481.1	-	-	CUFF.3208	-	-	chr1:1484568-1496201	3367	0	0	0	0.0882365	OK
CUFF.3238.1	-	-	CUFF.3238	-	-	chr1:1399385-1402886	3501	5.31476	5.3829	4.37383	6.39197	OK
ENST00000659048.1	-	-	CUFF.3238	-	-	chr1:1399519-1402019	2199	0	0	0	0.139209	OK
ENST00000448629.6	-	-	CUFF.3238	-	-	chr1:1399519-1402036	1748	0	0	0	0.179176	OK
ENST00000444362.2	-	-	CUFF.3238	-	-	chr1:1399526-1402046	1747	0	0	0	0.179291	OK
ENST00000418833.2	-	-	CUFF.3238	-	-	chr1:1399529-1402026	2196	0	0	0	0.139416	OK
ENST00000576232.1	-	-	CUFF.3238	-	-	chr1:1399551-1400608	585	0	0	0	0.689993	OK
ENST00000570344.1	-	-	CUFF.3238	-	-	chr1:1399561-1400544	515	0	0	0	0.832674	OK
ENST00000447725.2	-	-	CUFF.3238	-	-	chr1:1399571-1402006	1843	0	0	0	0.168958	OK
ENST00000572242.1	-	-	CUFF.3238	-	-	chr1:1399805-1402033	2228	0	0	0	0.137241	OK
ENST00000453521.1	-	-	CUFF.3238	-	-	chr1:1400418-1402046	858	0	0	0	0.413387	OK
ENST00000344843.12	-	-	CUFF.3239	-	-	chr1:1401908-1407293	700	35.0421	35.4914	28.9648	42.018	OK
ENST00000493287.5	-	-	CUFF.3239	-	-	chr1:1401912-1406307	504	0	0	0	0.860623	OK
ENST00000487659.1	-	-	CUFF.3239	-	-	chr1:1401912-1407268	1693	0	0	0	0.185677	OK
ENST00000492508.1	-	-	CUFF.3239	-	-	chr1:1402181-1406998	588	0	0	0	0.684961	OK
ENST00000482352.1	-	-	CUFF.3239	-	-	chr1:1405108-1407290	1049	0	0	0	0.322827	OK
ENST00000582431.2	-	-	CUFF.3239	-	-	chr1:1405459-1405752	293	0	0	0	0.960624	OK
ENST00000477686.1	-	-	CUFF.3239	-	-	chr1:1406248-1407235	314	0	0	0	2.02632	OK
CUFF.3209.1	-	-	CUFF.3209	-	-	chr1:1253883-1257336	3453	4.19686	4.25329	3.26241	5.24416	OK
ENST00000450390.6	-	-	CUFF.3210	-	-	chr1:1253908-1273853	2455	0	0	0	0.123564	OK
ENST00000347370.6	-	-	CUFF.3210	-	-	chr1:1253913-1273854	2387	0	0	0	0.127366	OK
CUFF.3210.3	-	-	CUFF.3210	-	-	chr1:1254017-1273885	2185	6.44743	6.53412	4.68502	8.38322	OK
ENST00000349431.10	-	-	CUFF.3210	-	-	chr1:1254469-1273885	1733	11.7874	11.9459	9.33056	14.5612	OK
ENST00000400929.6	-	-	CUFF.3210	-	-	chr1:1254984-1273855	1057	11.6317	11.7881	8.35769	15.2186	OK
ENST00000464036.5	-	-	CUFF.3210	-	-	chr1:1255047-1273864	1256	0	0	0	0.260887	OK
ENST00000360466.6	-	-	CUFF.3210	-	-	chr1:1255163-1273726	1047	0	0	0	0.323569	OK
ENST00000400930.8	-	-	CUFF.3210	-	-	chr1:1255177-1273833	1021	0	0	0	0.333538	OK
ENST00000467339.1	-	-	CUFF.3210	-	-	chr1:1255263-1256335	515	0	0	0	0.832674	OK
ENST00000473215.5	-	-	CUFF.3210	-	-	chr1:1255267-1273849	1028	0	0	0	0.330794	OK
ENST00000435198.5	-	-	CUFF.3210	-	-	chr1:1255394-1273844	1056	0	0	0	0.320255	OK
ENST00000509720.5	-	-	CUFF.3210	-	-	chr1:1255438-1273827	472	0	0	0	0.9537	OK
ENST00000491779.5	-	-	CUFF.3210	-	-	chr1:1256048-1273790	611	0	0	0	0.648685	OK
ENST00000466752.5	-	-	CUFF.3210	-	-	chr1:1256991-1273815	886	0	0	0	0.397058	OK
ENST00000503294.5	-	-	CUFF.3210	-	-	chr1:1257010-1273833	814	0	0	0	0.441947	OK
ENST00000477894.5	-	-	CUFF.3210	-	-	chr1:1257048-1273854	767	0	0	0	0.477161	OK
ENST00000471154.1	-	-	CUFF.3210	-	-	chr1:1257121-1263569	336	0	0	0	1.75554	OK
ENST00000422076.5	-	-	CUFF.3210	-	-	chr1:1257226-1273837	643	0	0	0	0.604154	OK
ENST00000502382.1	-	-	CUFF.3210	-	-	chr1:1257269-1273854	530	0	0	0	0.797356	OK
ENST00000461142.3	-	-	CUFF.3210	-	-	chr1:1262852-1273837	837	0	0	0	0.426543	OK
ENST00000488418.2	-	-	CUFF.3210	-	-	chr1:1267861-1273471	750	0	0	0	0.49132	OK
ENST00000378733.9	-	-	CUFF.3245	-	-	chr1:1534777-1540624	1381	0.630282	0.636911	0	1.30484	OK
ENST00000425828.1	-	-	CUFF.3245	-	-	chr1:1535206-1540453	717	5.53307	5.59127	2.96195	8.22059	OK
ENST00000624426.1	-	-	CUFF.3245	-	-	chr1:1539055-1540350	796	0.698174	0.705518	0	1.61512	OK
ENST00000621860.1	-	-	ENSG00000274481.1	-	-	chr1:1583509-1583909	400	0	0	0	0	OK
ENST00000422725.4	-	-	ENSG00000228594.4	-	-	chr1:1598011-1600135	2124	3.85182	3.90344	2.82871	4.97817	OK
ENST00000378756.8	-	-	CUFF.3208	-	-	chr1:1512161-1534685	2481	6.56703	6.8415	5.5032	8.1798	OK
ENST00000672388.1	-	-	CUFF.3208	-	-	chr1:1512164-1534584	2610	0	0	0	0.115692	OK
ENST00000378755.9	-	-	CUFF.3208	-	-	chr1:1512174-1534685	2612	0	0	0	0.115597	OK
ENST00000339113.9	-	-	CUFF.3208	-	-	chr1:1512384-1534613	2266	0	0	0	0.134744	OK
ENST00000536055.6	-	-	CUFF.3208	-	-	chr1:1512529-1534685	2330	0	0	0	0.130738	OK
ENST00000439513.1	-	-	CUFF.3208	-	-	chr1:1517069-1517775	403	0	0	0	0.698419	OK
ENST00000429957.1	-	-	CUFF.3208	-	-	chr1:1517620-1522780	498	0	0	0	0.87667	OK
ENST00000400830.4	-	-	CUFF.3208	-	-	chr1:1523954-1534142	830	0	0	0	0.431116	OK
CUFF.3244.1	-	-	CUFF.3244	-	-	chr1:1528093-1529003	910	3.02782	3.07244	1.53622	4.60867	OK
ENST00000658591.1	-	-	CUFF.3248	-	-	chr1:1600313-1602703	1830	0.421086	0.425718	0.0449443	0.806493	OK
ENST00000291386.4	-	-	CUFF.3246	-	-	chr1:1541672-1574863	1284	42.5935	43.2862	38.2068	48.3656	OK
ENST00000378726.1	-	-	CUFF.3246	-	-	chr1:1541673-1546487	2238	0	0	0	0.136575	OK
ENST00000378725.3	-	-	CUFF.3246	-	-	chr1:1544637-1574587	619	0	0	0	0.636949	OK
ENST00000359060.5	-	-	CUFF.3246	-	-	chr1:1560847-1574584	4176	3.20492	3.25705	2.55319	3.9609	OK
ENST00000647566.1	-	-	CUFF.3247	-	-	chr1:1574101-1575879	841	0	0	0	0.334677	OK
ENST00000366221.3	-	-	CUFF.3247	-	-	chr1:1574974-1577075	2101	0.07277	0.0731502	0	0.28005	OK
ENST00000234610.5	-	-	CUFF.3280	-	-	chr1:1699941-1701782	1017	0	0	0	0	OK
ENST00000420190.6	-	-	CUFF.13	-	-	chr1:923927-939291	1578	0	0	0	0.20092	OK
ENST00000437963.5	-	-	CUFF.13	-	-	chr1:925149-935793	387	0	0	0	1.33657	OK
ENST00000342066.8	-	-	CUFF.13	-	-	chr1:925730-944574	2557	0	0	0	0.118268	OK
ENST00000620200.4	-	-	CUFF.13	-	-	chr1:925740-944581	1874	0	0	0	0.165872	OK
ENST00000618181.4	-	-	CUFF.13	-	-	chr1:925740-944581	2179	0	0	0	0.1406	OK
ENST00000618323.4	-	-	CUFF.13	-	-	chr1:925740-944581	2159	0	0	0	0.142019	OK
ENST00000616125.4	-	-	CUFF.13	-	-	chr1:925740-944581	2230	0	0	0	0.137107	OK
ENST00000617307.4	-	-	CUFF.13	-	-	chr1:925740-944581	2314	0	0	0	0.131717	OK
ENST00000616016.4	-	-	CUFF.13	-	-	chr1:925740-944581	2391	0	0	0	0.127136	OK
ENST00000618779.4	-	-	CUFF.13	-	-	chr1:925740-944581	2368	0	0	0	0.128471	OK
ENST00000622503.4	-	-	CUFF.13	-	-	chr1:925740-944581	2557	0	0	0	0.118268	OK
ENST00000341065.8	-	-	CUFF.13	-	-	chr1:930311-944575	2191	0	0	0	0.139762	OK
ENST00000455979.1	-	-	CUFF.13	-	-	chr1:939274-944259	1731	0	0	0	0.181137	OK
ENST00000478729.1	-	-	CUFF.13	-	-	chr1:940345-942173	318	0	0	0	0.885104	OK
ENST00000474461.1	-	-	CUFF.13	-	-	chr1:941075-942994	862	0	0	0	0.410973	OK
ENST00000466827.1	-	-	CUFF.13	-	-	chr1:942102-942802	542	0	0	0	0.771182	OK
ENST00000464948.1	-	-	CUFF.13	-	-	chr1:942165-942892	657	0	0	0	0.586534	OK
ENST00000327044.7	-	-	CUFF.14	-	-	chr1:944202-959256	2757	30.3415	30.7661	27.857	33.6752	OK
ENST00000483767.5	-	-	CUFF.14	-	-	chr1:944203-947060	1611	0	0	0	0.196296	OK
ENST00000477976.5	-	-	CUFF.14	-	-	chr1:944204-958458	4201	0	0	0	0.0699483	OK
ENST00000496938.1	-	-	CUFF.14	-	-	chr1:945318-945562	149	0	0	0	1.88901	OK
ENST00000487214.1	-	-	CUFF.14	-	-	chr1:954425-959309	865	0	0	0	0.40918	OK
ENST00000469563.1	-	-	CUFF.14	-	-	chr1:958245-959256	878	0	0	0	0.401591	OK
CUFF.15.1	-	-	CUFF.15	-	-	chr1:926797-928306	1509	1.23359	1.25196	0.416138	2.08778	OK
CUFF.15.2	-	-	CUFF.15	-	-	chr1:927529-928874	1345	1.08661	1.10279	0.232956	1.97262	OK
ENST00000412228.1	-	-	ENSG00000231050.1	-	-	chr1:1891470-1892658	906	0.569374	0.579245	0	1.2481	OK
ENST00000378604.3	-	-	ENSG00000169885.10	-	-	chr1:1915107-1917294	769	0	0	0	0	OK
ENST00000307786.8	-	-	ENSG00000169885.10	-	-	chr1:1915259-1917296	670	0	0	0	0	OK
ENST00000482402.1	-	-	ENSG00000169885.10	-	-	chr1:1915265-1917296	1882	0	0	0	0	OK
ENST00000462293.1	-	-	ENSG00000169885.10	-	-	chr1:1915408-1917071	570	0	0	0	0	OK
ENST00000341426.9	-	-	CUFF.3281	-	-	chr1:1751231-1778470	3235	9.88945	10.044	8.49282	11.5952	OK
ENST00000341991.7	-	-	CUFF.3281	-	-	chr1:1751231-1778790	3098	0	0	0	0.0963627	OK
ENST00000378625.5	-	-	CUFF.3281	-	-	chr1:1751231-1780069	3653	0	0	0	0.0809762	OK
ENST00000342348.9	-	-	CUFF.3281	-	-	chr1:1752470-1758575	1722	5.27044	5.3528	3.51275	7.19285	OK
ENST00000498806.1	-	-	CUFF.3281	-	-	chr1:1752974-1754383	269	0	0	0	2.92895	OK
ENST00000469045.5	-	-	CUFF.3281	-	-	chr1:1754060-1757268	890	0	0	0	0.39483	OK
ENST00000480499.5	-	-	CUFF.3281	-	-	chr1:1754162-1756327	549	0	0	0	0.75669	OK
ENST00000497747.5	-	-	CUFF.3281	-	-	chr1:1754164-1754866	467	0	0	0	0.970085	OK
ENST00000477235.5	-	-	CUFF.3281	-	-	chr1:1754170-1757024	1004	0	0	0	0.340395	OK
ENST00000489538.1	-	-	CUFF.3281	-	-	chr1:1754180-1756608	475	0	0	0	0.944131	OK
ENST00000497615.1	-	-	CUFF.3281	-	-	chr1:1754202-1754896	534	0	0	0	0.788436	OK
ENST00000497186.5	-	-	CUFF.3281	-	-	chr1:1754342-1757228	683	0	0	0	0.556393	OK
ENST00000492845.6	-	-	CUFF.3281	-	-	chr1:1756003-1779962	937	0	0	0	0.370409	OK
ENST00000492768.5	-	-	CUFF.3281	-	-	chr1:1756587-1778419	859	0	0	0	0.412781	OK
ENST00000460602.5	-	-	CUFF.3281	-	-	chr1:1756770-1778419	974	0	0	0	0.35321	OK
ENST00000464373.1	-	-	CUFF.3281	-	-	chr1:1761664-1778420	722	0	0	0	0.516569	OK
ENST00000480542.1	-	-	CUFF.3281	-	-	chr1:1779156-1780457	341	0	0	0	0.825405	OK
ENST00000607222.1	-	-	ENSG00000272106.1	-	-	chr1:1613757-1615795	2038	0	0	0	0.151253	OK
ENST00000520777.5	-	-	CUFF.3208	-	-	chr1:1615414-1630605	3321	0	0	0	0.0895275	OK
ENST00000355826.9	-	-	CUFF.3208	-	-	chr1:1615420-1630610	3290	0	0	0	0.0904191	OK
ENST00000518681.5	-	-	CUFF.3208	-	-	chr1:1615436-1630605	3116	0	0	0	0.0957725	OK
ENST00000505820.6	-	-	CUFF.3208	-	-	chr1:1615442-1630605	3305	0	0	0	0.0899855	OK
ENST00000479659.5	-	-	CUFF.3208	-	-	chr1:1615453-1630604	4247	5.96829	6.05708	4.92492	7.18924	OK
ENST00000489635.5	-	-	CUFF.3208	-	-	chr1:1615495-1630604	3034	6.9855	7.08943	5.5888	8.59006	OK
ENST00000511502.5	-	-	CUFF.3208	-	-	chr1:1615513-1630604	3326	0	0	0	0.0893854	OK
ENST00000477990.1	-	-	CUFF.3208	-	-	chr1:1615515-1619210	2821	0	0	0	0.106459	OK
ENST00000514363.1	-	-	CUFF.3208	-	-	chr1:1615529-1625040	592	0	0	0	0.678364	OK
CUFF.3208.26	-	-	CUFF.3208	-	-	chr1:1615875-1630610	3344	10.8556	11.0171	9.30979	12.7243	OK
ENST00000487053.5	-	-	CUFF.3208	-	-	chr1:1615878-1630604	3252	0	0	0	0.0915365	OK
ENST00000502470.5	-	-	CUFF.3208	-	-	chr1:1615886-1624832	780	0	0	0	0.466871	OK
ENST00000378712.5	-	-	CUFF.3208	-	-	chr1:1615904-1630604	2890	0	0	0	0.103751	OK
ENST00000507082.1	-	-	CUFF.3208	-	-	chr1:1615913-1617898	1578	0	0	0	0.20092	OK
ENST00000463492.1	-	-	CUFF.3208	-	-	chr1:1615967-1617323	486	0	0	0	0.910622	OK
ENST00000510793.5	-	-	CUFF.3208	-	-	chr1:1616273-1624901	889	0	0	0	0.395385	OK
ENST00000504599.5	-	-	CUFF.3208	-	-	chr1:1616309-1630604	3311	0	0	0	0.0898132	OK
ENST00000507229.5	-	-	CUFF.3208	-	-	chr1:1616310-1629163	2582	0	0	0	0.117039	OK
ENST00000503789.5	-	-	CUFF.3208	-	-	chr1:1617407-1624821	576	0	0	0	0.705542	OK
ENST00000378708.5	-	-	CUFF.3208	-	-	chr1:1617559-1630604	3012	0	0	0	0.099286	OK
ENST00000506488.5	-	-	CUFF.3208	-	-	chr1:1617576-1630532	2997	0	0	0	0.0998141	OK
ENST00000512004.1	-	-	CUFF.3208	-	-	chr1:1623121-1624859	598	0	0	0	0.668703	OK
ENST00000508455.1	-	-	CUFF.3208	-	-	chr1:1623580-1624209	555	0	0	0	0.744695	OK
ENST00000514234.5	-	-	CUFF.3208	-	-	chr1:1623801-1630604	2562	0	0	0	0.11802	OK
ENST00000467597.1	-	-	CUFF.3208	-	-	chr1:1624743-1625799	776	0	0	0	0.46999	OK
ENST00000508148.1	-	-	CUFF.3208	-	-	chr1:1625086-1625763	577	0	0	0	0.70378	OK
ENST00000486072.1	-	-	CUFF.3208	-	-	chr1:1625566-1626929	568	0	0	0	0.719963	OK
ENST00000505370.1	-	-	CUFF.3208	-	-	chr1:1626859-1627830	809	0	0	0	0.445444	OK
ENST00000473511.5	-	-	CUFF.3208	-	-	chr1:1627459-1629552	1332	0	0	0	0.243718	OK
ENST00000464570.1	-	-	CUFF.3208	-	-	chr1:1627521-1629270	968	0	0	0	0.35589	OK
ENST00000483015.1	-	-	CUFF.3208	-	-	chr1:1628488-1630589	1058	0	0	0	0.319528	OK
ENST00000511910.1	-	-	CUFF.3208	-	-	chr1:1629105-1630603	584	0	0	0	0.691687	OK
ENST00000470373.1	-	-	CUFF.3208	-	-	chr1:1629472-1630605	546	0	0	0	0.762834	OK
CUFF.3249.1	-	-	CUFF.3249	-	-	chr1:1619992-1620516	524	4.37456	4.46115	1.77098	7.15133	OK
ENST00000443930.1	-	-	ENSG00000233542.2	-	-	chr1:2013212-2015530	1954	0	0	0	0	OK
ENST00000659674.1	-	-	ENSG00000233542.2	-	-	chr1:2013568-2015639	977	0	0	0	0	OK
ENST00000378602.3	-	-	CUFF.10	-	-	chr1:1917589-1918797	1118	0.477305	0.48248	0	1.22065	OK
ENST00000310991.8	-	-	CUFF.10	-	-	chr1:1917590-1919279	935	0.767442	0.775762	0	1.80391	OK
ENST00000378598.4	-	-	CUFF.10	-	-	chr1:1917844-1919258	483	0	0	0	0.919524	OK
ENST00000470931.2	-	-	CUFF.10	-	-	chr1:1917936-1919270	690	0	0	0	0.548799	OK
ENST00000602604.1	-	-	CUFF.10	-	-	chr1:1918098-1919269	878	0.317171	0.320609	0	1.01618	OK
ENST00000416272.1	-	-	CUFF.10	-	-	chr1:1918385-1919269	313	0	0	0	0.899243	OK
ENST00000607013.1	-	-	CUFF.3276	-	-	chr1:1659324-1662602	400	0	0	0	1.25948	OK
CUFF.3276.2	-	-	CUFF.3276	-	-	chr1:1661482-1666052	4570	19.5181	20.2804	18.1806	22.3801	OK
ENST00000614300.4	-	-	CUFF.3278	-	-	chr1:1659528-1692724	2156	0	0	0	0.142234	OK
ENST00000617444.5	-	-	CUFF.3278	-	-	chr1:1661477-1692795	6434	0	0	0	0.0449846	OK
ENST00000611123.1	-	-	CUFF.3278	-	-	chr1:1661478-1692728	5948	10.3023	10.7047	9.3364	12.0729	OK
ENST00000480991.1	-	-	CUFF.3278	-	-	chr1:1663781-1670139	2860	0	0	0	0.104911	OK
ENST00000481276.1	-	-	CUFF.3278	-	-	chr1:1670424-1692709	2199	0	0	0	0.139209	OK
ENST00000596308.1	-	-	CUFF.3279	-	-	chr1:1671989-1673411	1422	1.75597	1.80879	0.871766	2.74581	OK
ENST00000597891.1	-	-	CUFF.3279	-	-	chr1:1673274-1674397	502	0	0	0	0.865907	OK
CUFF.3279.3	-	-	CUFF.3279	-	-	chr1:1673840-1674696	856	2.01248	2.07302	0.69793	3.44811	OK
ENST00000445600.1	-	-	ENSG00000226969.1	-	-	chr1:2049202-2049651	320	0	0	0	0	OK
ENST00000449154.1	-	-	ENSG00000226969.1	-	-	chr1:2049303-2050070	437	0	0	0	0	OK
ENST00000642590.1	-	-	CUFF.26	-	-	chr1:1921950-1959974	3476	0	0	0	0.085321	OK
ENST00000493964.5	-	-	CUFF.26	-	-	chr1:1921950-2003837	5247	0	0	0	0.0555168	OK
ENST00000464311.5	-	-	CUFF.26	-	-	chr1:1921956-1927929	2756	0	0	0	0.109142	OK
ENST00000412120.2	-	-	CUFF.26	-	-	chr1:1922082-1927403	1972	0.0781138	0.0787093	0	0.301434	OK
ENST00000493316.5	-	-	CUFF.26	-	-	chr1:1946347-1960106	550	0	0	0	0.754664	OK
ENST00000270720.11	-	-	CUFF.26	-	-	chr1:1953312-2003837	4710	0.0658387	0.0663407	0	0.179755	OK
ENST00000468610.5	-	-	CUFF.26	-	-	chr1:1955147-2003714	2585	0.10852	0.109348	0	0.31281	OK
ENST00000461752.3	-	-	CUFF.26	-	-	chr1:1955710-1960108	540	0.380337	0.383236	0	1.47985	OK
ENST00000378592.1	-	-	CUFF.26	-	-	chr1:1983670-2003837	2145	0	0	0	0.143029	OK
ENST00000378590.4	-	-	CUFF.26	-	-	chr1:1987961-1990929	441	0	0	0	0.638238	OK
ENST00000638411.1	-	-	CUFF.12	-	-	chr1:2019328-2030079	1282	0	0	0	0.254747	OK
ENST00000378585.7	-	-	CUFF.12	-	-	chr1:2019344-2030758	1914	0	0	0	0.162052	OK
ENST00000639045.1	-	-	CUFF.12	-	-	chr1:2019359-2030012	1247	0	0	0	0.263081	OK
ENST00000640067.1	-	-	CUFF.12	-	-	chr1:2019359-2030407	1632	0	0	0	0.193463	OK
ENST00000638604.1	-	-	CUFF.12	-	-	chr1:2019359-2030741	2377	0	0	0	0.127945	OK
ENST00000638771.1	-	-	CUFF.12	-	-	chr1:2019378-2030365	1707	0	0	0	0.183978	OK
ENST00000639935.1	-	-	CUFF.12	-	-	chr1:2019386-2025792	561	0	0	0	0.733073	OK
ENST00000640949.1	-	-	CUFF.12	-	-	chr1:2019403-2030656	1684	0	0	0	0.186786	OK
ENST00000640030.1	-	-	CUFF.12	-	-	chr1:2019483-2030717	1578	0.39761	0.40184	0	0.852691	OK
ENST00000640423.1	-	-	CUFF.12	-	-	chr1:2022314-2030086	1172	0	0	0	0.282914	OK
ENST00000639625.1	-	-	CUFF.12	-	-	chr1:2023560-2024223	663	0	0	0	0.424529	OK
ENST00000639777.1	-	-	CUFF.12	-	-	chr1:2024269-2030712	2393	0	0	0	0.127021	OK
ENST00000640981.1	-	-	CUFF.12	-	-	chr1:2025345-2029714	960	0	0	0	0.359527	OK
ENST00000638763.1	-	-	CUFF.12	-	-	chr1:2025525-2029185	504	0	0	0	0.860623	OK
ENST00000639070.1	-	-	CUFF.12	-	-	chr1:2026527-2030515	2171	0	0	0	0.141164	OK
ENST00000640892.1	-	-	CUFF.12	-	-	chr1:2026894-2030292	2036	0	0	0	0.151416	OK
ENST00000640317.1	-	-	CUFF.12	-	-	chr1:2027252-2030152	1578	0	0	0	0.178367	OK
ENST00000638804.1	-	-	CUFF.12	-	-	chr1:2027628-2030008	523	0	0	0	0.53817	OK
ENST00000640688.1	-	-	CUFF.12	-	-	chr1:2028918-2030717	1295	0	0	0	0.251785	OK
ENST00000472264.1	-	-	CUFF.3275	-	-	chr1:1632162-1633120	556	0	0	0	0.742732	OK
ENST00000356026.10	-	-	CUFF.3275	-	-	chr1:1632172-1634654	1248	0	0	0	0.262836	OK
ENST00000512731.5	-	-	CUFF.3275	-	-	chr1:1632177-1634474	1531	0	0	0	0.207895	OK
ENST00000378675.7	-	-	CUFF.3275	-	-	chr1:1632178-1634654	1309	0	0	0	0.248671	OK
ENST00000479814.5	-	-	CUFF.3275	-	-	chr1:1632782-1634651	903	0	0	0	0.311698	OK
ENST00000435358.5	-	-	CUFF.3275	-	-	chr1:1633202-1634568	750	0	0	0	0.49132	OK
ENST00000503792.1	-	-	CUFF.3275	-	-	chr1:1633202-1634568	799	0	0	0	0.352269	OK
ENST00000489782.1	-	-	CUFF.3275	-	-	chr1:1633678-1634604	626	0	0	0	0.449621	OK
ENST00000486400.1	-	-	CUFF.3275	-	-	chr1:1634001-1634608	485	0	0	0	0.580336	OK
ENST00000490017.1	-	-	CUFF.3275	-	-	chr1:1634239-1635263	530	0	0	0	0.531062	OK
ENST00000341832.10	-	-	CUFF.3278	-	-	chr1:1635226-1659012	2998	2.75098	3.10617	2.06445	4.14789	OK
ENST00000407249.7	-	-	CUFF.3278	-	-	chr1:1635586-1659012	2677	0	0	0	0.112591	OK
ENST00000615951.4	-	-	CUFF.3278	-	-	chr1:1635737-1659012	2227	0	0	0	0.137308	OK
ENST00000611150.3	-	-	CUFF.3278	-	-	chr1:1635737-1659012	2350	5.24207	5.9189	4.35909	7.47871	OK
ENST00000340677.9	-	-	CUFF.3278	-	-	chr1:1635737-1659012	2534	7.47514	8.44029	6.7097	10.1709	OK
ENST00000626918.2	-	-	CUFF.3278	-	-	chr1:1635737-1659012	2457	0	0	0	0.123456	OK
ENST00000629312.2	-	-	CUFF.3278	-	-	chr1:1635737-1659012	2496	0	0	0	0.121379	OK
ENST00000629289.2	-	-	CUFF.3278	-	-	chr1:1635737-1659012	2490	0	0	0	0.121694	OK
ENST00000341028.8	-	-	CUFF.3278	-	-	chr1:1641771-1658972	881	0	0	0	0.399879	OK
ENST00000659232.1	-	-	CUFF.16	-	-	chr1:2315039-2321323	4032	0	0	0	0.0730149	OK
ENST00000661319.1	-	-	CUFF.16	-	-	chr1:2315039-2323085	5675	0.441628	0.450707	0.227124	0.67429	OK
ENST00000378531.8	-	-	CUFF.17	-	-	chr1:2321252-2391554	1645	2.57204	2.62492	1.57467	3.67517	OK
ENST00000606372.5	-	-	CUFF.17	-	-	chr1:2332125-2391687	1960	0	0	0	0.157871	OK
ENST00000378529.7	-	-	CUFF.17	-	-	chr1:2355174-2391707	1500	0	0	0	0.212767	OK
ENST00000607342.5	-	-	CUFF.17	-	-	chr1:2358637-2375878	566	0	0	0	0.723661	OK
CUFF.17.5	-	-	CUFF.17	-	-	chr1:2370984-2391707	4029	0.465894	0.475472	0.192466	0.758477	OK
ENST00000469374.5	-	-	CUFF.17	-	-	chr1:2371164-2387529	1907	0	0	0	0.162708	OK
ENST00000419785.1	-	-	CUFF.17	-	-	chr1:2371675-2385121	582	0	0	0	0.6951	OK
ENST00000449373.2	-	-	CUFF.17	-	-	chr1:2374852-2388337	4764	0	0	0	0.0613627	OK
ENST00000378525.2	-	-	CUFF.17	-	-	chr1:2378054-2391671	1648	0	0	0	0.191358	OK
ENST00000607031.1	-	-	CUFF.17	-	-	chr1:2385371-2388509	3138	0	0	0	0.0950609	OK
ENST00000475812.1	-	-	CUFF.17	-	-	chr1:2387055-2388316	552	0	0	0	0.509897	OK
ENST00000494279.2	-	-	CUFF.17	-	-	chr1:2388003-2389996	406	0	0	0	1.22679	OK
ENST00000607720.1	-	-	ENSG00000272161.1	-	-	chr1:2326200-2326693	493	0	0	0	0	OK
ENST00000602865.1	-	-	ENSG00000269896.2	-	-	chr1:2350413-2352820	2407	0.248893	0.252448	0	0.536832	OK
ENST00000417061.2	-	-	ENSG00000269896.2	-	-	chr1:2351643-2351857	214	0	0	0	1.31525	OK
ENST00000607858.1	-	-	ENSG00000272420.1	-	-	chr1:2363060-2363628	568	0.716221	0.719963	0	1.73957	OK
CUFF.18.1	-	-	CUFF.18	-	-	chr1:2367979-2368955	976	2.43594	2.46628	1.148	3.78457	OK
ENST00000378536.5	-	-	CUFF.11	-	-	chr1:2228318-2310213	6083	9.0551	9.26348	8.01524	10.5117	OK
CUFF.11.2	-	-	CUFF.11	-	-	chr1:2228318-2310213	6089	4.09736	4.19165	3.28594	5.09737	OK
ENST00000508416.1	-	-	CUFF.11	-	-	chr1:2232478-2303038	252	0	0	0	1.11692	OK
ENST00000478223.2	-	-	CUFF.11	-	-	chr1:2247995-2303376	294	0	0	0	2.35204	OK
ENST00000507179.1	-	-	CUFF.11	-	-	chr1:2303645-2304368	539	0	0	0	0.777563	OK
CUFF.11.6	-	-	CUFF.11	-	-	chr1:2303645-2310213	4624	5.10958	5.22716	4.08962	6.36471	OK
ENST00000378453.4	-	-	CUFF.23	-	-	chr1:2528744-2530263	1324	9.54598	9.69402	7.49239	11.8957	OK
ENST00000644246.1	-	-	CUFF.24	-	-	chr1:2530063-2547460	1531	0.289328	0.293234	0	0.758101	OK
ENST00000606645.2	-	-	CUFF.24	-	-	chr1:2546399-2547460	1061	2.85595	2.8945	1.42666	4.36233	OK
ENST00000435556.8	-	-	CUFF.28	-	-	chr1:2508536-2526596	2524	0	0	0	0.119931	OK
ENST00000378466.9	-	-	CUFF.28	-	-	chr1:2508536-2526596	2641	7.23867	7.33747	5.84364	8.83131	OK
CUFF.28.2	-	-	CUFF.28	-	-	chr1:2508536-2526611	2622	2.0749	2.10322	1.13317	3.07327	OK
ENST00000505228.5	-	-	CUFF.28	-	-	chr1:2508794-2520901	1913	0	0	0	0.162145	OK
ENST00000651094.1	-	-	CUFF.28	-	-	chr1:2508846-2526611	2346	0	0	0	0.129774	OK
ENST00000502512.1	-	-	CUFF.28	-	-	chr1:2509792-2514403	706	0	0	0	0.532196	OK
ENST00000471361.1	-	-	CUFF.28	-	-	chr1:2510292-2513013	722	0	0	0	0.516569	OK
ENST00000487804.1	-	-	CUFF.28	-	-	chr1:2512405-2514085	718	0	0	0	0.520389	OK
ENST00000515423.1	-	-	CUFF.28	-	-	chr1:2514412-2515937	430	0	0	0	1.11123	OK
ENST00000468002.2	-	-	CUFF.28	-	-	chr1:2514432-2519295	670	0	0	0	0.571067	OK
ENST00000486396.1	-	-	CUFF.28	-	-	chr1:2519203-2526575	879	0	0	0	0.401018	OK
ENST00000502770.2	-	-	CUFF.28	-	-	chr1:2520839-2526596	1041	0	0	0	0.325816	OK
ENST00000491212.1	-	-	CUFF.28	-	-	chr1:2521260-2526187	725	0	0	0	0.388225	OK
ENST00000514922.1	-	-	CUFF.28	-	-	chr1:2521366-2526597	568	0	0	0	0.719963	OK
ENST00000378513.7	-	-	CUFF.20	-	-	chr1:2391774-2405442	3000	0	0	0	0.0997081	OK
ENST00000378518.5	-	-	CUFF.20	-	-	chr1:2391827-2402325	522	0	0	0	0.815812	OK
ENST00000605895.6	-	-	CUFF.20	-	-	chr1:2391840-2405436	3028	8.38344	8.5041	6.85797	10.1502	OK
ENST00000306256.13	-	-	CUFF.20	-	-	chr1:2391842-2403064	695	0	0	0	0.543501	OK
ENST00000493207.1	-	-	CUFF.20	-	-	chr1:2391856-2396367	686	0	0	0	0.553113	OK
ENST00000378512.5	-	-	CUFF.20	-	-	chr1:2391889-2403751	1404	7.57046	7.67942	5.21922	10.1396	OK
ENST00000443438.5	-	-	CUFF.20	-	-	chr1:2393173-2402316	540	0	0	0	0.775424	OK
CUFF.20.8	-	-	CUFF.20	-	-	chr1:2393497-2405800	5560	3.29517	3.3426	2.59212	4.09308	OK
ENST00000488353.2	-	-	CUFF.20	-	-	chr1:2394004-2403216	2469	0	0	0	0.122809	OK
ENST00000462129.1	-	-	CUFF.20	-	-	chr1:2401950-2403227	585	0	0	0	0.689993	OK
ENST00000288774.7	-	-	CUFF.21	-	-	chr1:2403963-2412530	2871	0	0	0	0.104483	OK
ENST00000650293.1	-	-	CUFF.21	-	-	chr1:2404060-2412456	2260	0	0	0	0.135132	OK
ENST00000447513.6	-	-	CUFF.21	-	-	chr1:2404818-2412571	1997	6.7793	6.87687	5.25477	8.49897	OK
ENST00000507596.5	-	-	CUFF.21	-	-	chr1:2404837-2412540	1941	0	0	0	0.159571	OK
ENST00000510434.1	-	-	CUFF.21	-	-	chr1:2406517-2412535	907	0	0	0	0.385634	OK
ENST00000508384.5	-	-	CUFF.21	-	-	chr1:2408529-2413797	611	0	0	0	0.648685	OK
ENST00000515760.1	-	-	CUFF.21	-	-	chr1:2408582-2410004	603	0	0	0	0.66086	OK
ENST00000502666.1	-	-	CUFF.21	-	-	chr1:2408603-2410836	653	0	0	0	0.591463	OK
ENST00000514502.1	-	-	CUFF.21	-	-	chr1:2408754-2412514	548	0	0	0	0.758727	OK
CUFF.22.1	-	-	CUFF.22	-	-	chr1:2399841-2400814	973	2.45392	2.47558	1.15233	3.79883	OK
ENST00000609981.5	-	-	CUFF.47	-	-	chr1:2425979-2479804	568	0	0	0	0.495533	OK
ENST00000449969.5	-	-	CUFF.47	-	-	chr1:2467458-2505526	5450	0	0	0	0.0533795	OK
CUFF.47.3	-	-	CUFF.47	-	-	chr1:2467458-2505532	4569	0.296818	0.299747	0.0411154	0.558379	OK
CUFF.47.5	-	-	CUFF.47	-	-	chr1:2476288-2496783	2312	0.728376	0.735565	0.202984	1.26815	OK
CUFF.47.4	-	-	CUFF.47	-	-	chr1:2476288-2505532	6382	0.309159	0.312211	0.097803	0.526619	OK
ENST00000378486.8	-	-	CUFF.47	-	-	chr1:2476288-2505532	4870	0	0	0	0.0599767	OK
ENST00000419816.6	-	-	CUFF.47	-	-	chr1:2476314-2505525	4837	0	0	0	0.0604015	OK
ENST00000343889.8	-	-	CUFF.47	-	-	chr1:2479089-2505530	6453	0	0	0	0.0448484	OK
ENST00000278878.6	-	-	CUFF.47	-	-	chr1:2479887-2505276	3781	0.50336	0.508329	0.133774	0.882884	OK
ENST00000473964.5	-	-	CUFF.47	-	-	chr1:2497781-2505528	6986	0.239553	0.241918	0.0665371	0.417299	OK
ENST00000462379.1	-	-	CUFF.47	-	-	chr1:2498646-2505528	2341	0	0	0	0.130074	OK
ENST00000424657.1	-	-	ENSG00000224387.1	-	-	chr1:2492299-2493258	455	0	0	0	0	OK
ENST00000442305.1	-	-	ENSG00000229393.1	-	-	chr1:2493436-2494479	514	0	0	0	0	OK
ENST00000456687.3	-	-	CUFF.25	-	-	chr1:2566409-2569888	1297	0	0	0	0	OK
ENST00000424215.1	-	-	ENSG00000228037.1	-	-	chr1:2581559-2584533	626	0.311882	0.313511	0	0.940534	OK
ENST00000457440.1	-	-	ENSG00000233234.1	-	-	chr1:2811849-2812692	607	0	0	0	0	OK
ENST00000664694.1	-	-	ENSG00000287396.1	-	-	chr1:2814055-2817767	663	0	0	0	0	OK
ENST00000429389.1	-	-	ENSG00000231630.1	-	-	chr1:2814431-2814998	429	0	0	0	0	OK
ENST00000378404.4	-	-	ENSG00000169717.7	-	-	chr1:3021466-3022903	1437	0	0	0	0	OK
ENST00000641229.1	-	-	ENSG00000284745.1	-	-	chr1:2960657-2963415	1509	0	0	0	0	OK
ENST00000642073.1	-	-	ENSG00000284745.1	-	-	chr1:2961017-2968707	1142	0	0	0	0	OK
ENST00000606861.1	-	-	CUFF.27	-	-	chr1:3059614-3062531	2917	0.144402	0.146201	0	0.351658	OK
ENST00000321399.7	-	-	CUFF.27	-	-	chr1:3059614-3063786	2226	0	0	0	0.137375	OK
ENST00000413472.5	-	-	CUFF.27	-	-	chr1:3059616-3061751	561	0	0	0	0.733073	OK
ENST00000453118.5	-	-	CUFF.27	-	-	chr1:3059616-3062032	1697	0	0	0	0.185189	OK
ENST00000445317.1	-	-	CUFF.27	-	-	chr1:3059616-3068437	4247	0.136075	0.13777	0	0.299123	OK
ENST00000667159.1	-	-	CUFF.27	-	-	chr1:3059623-3061866	1275	0	0	0	0.220755	OK
ENST00000670730.1	-	-	CUFF.27	-	-	chr1:3059637-3062742	2282	0	0	0	0.13372	OK
ENST00000415573.1	-	-	CUFF.27	-	-	chr1:3061288-3063682	280	0	0	0	1.00522	OK
ENST00000420957.1	-	-	CUFF.27	-	-	chr1:3061958-3062395	437	0	0	0	1.08149	OK
ENST00000321336.1	-	-	CUFF.27	-	-	chr1:3064071-3067769	664	1.19035	1.20518	0	2.59512	OK
CUFF.19.2	-	-	CUFF.19	-	-	chr1:1785284-1832285	2901	62.8121	64.2999	59.0148	69.585	OK
CUFF.19.1	-	-	CUFF.19	-	-	chr1:1785284-1890401	2988	35.9606	36.8124	32.7364	40.8885	OK
ENST00000615252.4	-	-	CUFF.19	-	-	chr1:1785284-1891117	3048	0	0	0	0.098041	OK
ENST00000610897.4	-	-	CUFF.19	-	-	chr1:1785284-1891117	3145	0	0	0	0.0948367	OK
ENST00000378609.9	-	-	CUFF.19	-	-	chr1:1785285-1891087	3163	77.4058	79.2393	73.473	85.0057	OK
ENST00000461893.5	-	-	CUFF.19	-	-	chr1:1787986-1794197	2438	0	0	0	0.124493	OK
ENST00000471354.1	-	-	CUFF.19	-	-	chr1:1789060-1818386	1512	0	0	0	0.210854	OK
ENST00000439272.6	-	-	CUFF.19	-	-	chr1:1790564-1890836	602	0	0	0	0.662413	OK
ENST00000434686.6	-	-	CUFF.19	-	-	chr1:1793244-1890401	684	0	0	0	0.555296	OK
ENST00000437146.1	-	-	CUFF.19	-	-	chr1:1804525-1832285	423	0	0	0	1.14265	OK
ENST00000607589.1	-	-	CUFF.19	-	-	chr1:1824987-1825554	567	0	0	0	0.721807	OK
ENST00000472614.2	-	-	CUFF.19	-	-	chr1:1824987-1890966	708	0	0	0	0.530191	OK
ENST00000378378.9	-	-	CUFF.31	-	-	chr1:3454664-3481113	2822	1.52621	1.54791	0.864232	2.23158	OK
ENST00000378373.5	-	-	CUFF.31	-	-	chr1:3466004-3481113	2211	0	0	0	0.138388	OK
CUFF.31.3	-	-	CUFF.31	-	-	chr1:3466849-3481113	2737	1.51282	1.53433	0.826346	2.24231	OK
ENST00000378371.6	-	-	CUFF.31	-	-	chr1:3466970-3481113	2219	0	0	0	0.137846	OK
ENST00000445297.5	-	-	CUFF.31	-	-	chr1:3468543-3473521	836	0	0	0	0.42719	OK
ENST00000464620.1	-	-	CUFF.31	-	-	chr1:3471606-3474457	1403	0	0	0	0.229603	OK
ENST00000418137.1	-	-	CUFF.31	-	-	chr1:3471623-3476019	576	0	0	0	0.705542	OK
ENST00000485984.1	-	-	CUFF.31	-	-	chr1:3472768-3481113	2340	0	0	0	0.130134	OK
CUFF.29.1	-	-	CUFF.29	-	-	chr1:2549854-2556705	4499	0.487757	0.493941	0.202692	0.78519	OK
ENST00000449660.5	-	-	CUFF.29	-	-	chr1:2549919-2552106	1629	0	0	0	0.193862	OK
ENST00000443892.2	-	-	CUFF.29	-	-	chr1:2549919-2554245	500	0	0	0	0.871255	OK
ENST00000416860.2	-	-	CUFF.29	-	-	chr1:2549919-2557011	3522	0	0	0	0.0841476	OK
ENST00000448624.2	-	-	CUFF.29	-	-	chr1:2550073-2551598	808	0	0	0	0.44615	OK
ENST00000432521.2	-	-	CUFF.29	-	-	chr1:2550282-2554150	3608	0.521046	0.527651	0.189399	0.865904	OK
ENST00000452793.1	-	-	CUFF.29	-	-	chr1:2554240-2557031	569	0	0	0	0.718129	OK
CUFF.30.1	-	-	CUFF.30	-	-	chr1:2555608-2563829	5014	0.567745	0.574943	0.277362	0.872523	OK
ENST00000426449.5	-	-	CUFF.30	-	-	chr1:2555638-2560714	660	0	0	0	0.582891	OK
CUFF.30.3	-	-	CUFF.30	-	-	chr1:2555638-2563829	3775	0.394252	0.39925	0.106539	0.691962	OK
ENST00000434817.5	-	-	CUFF.30	-	-	chr1:2555790-2561815	834	0	0	0	0.428491	OK
ENST00000435221.6	-	-	CUFF.30	-	-	chr1:2555801-2561815	1225	0	0	0	0.268605	OK
ENST00000451778.5	-	-	CUFF.30	-	-	chr1:2555979-2561815	827	0	0	0	0.433106	OK
ENST00000409119.5	-	-	CUFF.30	-	-	chr1:2556221-2561718	896	0	0	0	0.391535	OK
ENST00000355716.4	-	-	CUFF.30	-	-	chr1:2556365-2563829	1707	0	0	0	0.183978	OK
ENST00000475523.5	-	-	CUFF.30	-	-	chr1:2556385-2563829	1645	0	0	0	0.191749	OK
ENST00000442392.6	-	-	CUFF.30	-	-	chr1:2556404-2559156	840	0	0	0	0.424612	OK
ENST00000482074.6	-	-	CUFF.30	-	-	chr1:2556405-2558862	957	0	0	0	0.36091	OK
ENST00000496064.5	-	-	CUFF.30	-	-	chr1:2556556-2561535	1480	0	0	0	0.216033	OK
ENST00000463471.6	-	-	CUFF.30	-	-	chr1:2556570-2563749	4255	0	0	0	0.069022	OK
ENST00000466750.5	-	-	CUFF.30	-	-	chr1:2557812-2563826	2603	0	0	0	0.116026	OK
ENST00000471768.1	-	-	CUFF.30	-	-	chr1:2559579-2561542	539	0	0	0	0.777563	OK
ENST00000463835.5	-	-	CUFF.30	-	-	chr1:2560553-2563504	872	0	0	0	0.405058	OK
ENST00000482602.5	-	-	CUFF.30	-	-	chr1:2560681-2565382	434	0	0	0	0.648532	OK
ENST00000480305.1	-	-	CUFF.30	-	-	chr1:2561800-2563452	494	0	0	0	0.569763	OK
ENST00000493183.5	-	-	CUFF.36	-	-	chr1:2586490-2589632	840	0	0	0	0.424612	OK
ENST00000474659.5	-	-	CUFF.36	-	-	chr1:2586539-2589658	785	0	0	0	0.463031	OK
ENST00000378425.9	-	-	CUFF.36	-	-	chr1:2586749-2591467	2665	0	0	0	0.113134	OK
ENST00000444521.6	-	-	CUFF.36	-	-	chr1:2586749-2591467	2827	0	0	0	0.106218	OK
ENST00000419916.7	-	-	CUFF.36	-	-	chr1:2586774-2591468	2749	2.7975	2.83573	1.88166	3.7898	OK
ENST00000378424.9	-	-	CUFF.36	-	-	chr1:2586779-2591467	2765	0	0	0	0.108762	OK
ENST00000537325.6	-	-	CUFF.36	-	-	chr1:2586795-2589947	1096	0	0	0	0.306314	OK
ENST00000378427.6	-	-	CUFF.36	-	-	chr1:2586797-2591463	2689	5.14612	5.21645	3.85717	6.57573	OK
ENST00000464043.5	-	-	CUFF.36	-	-	chr1:2586816-2589805	946	0	0	0	0.366073	OK
ENST00000465233.6	-	-	CUFF.36	-	-	chr1:2586832-2588977	589	0	0	0	0.683299	OK
ENST00000498083.2	-	-	CUFF.36	-	-	chr1:2586876-2588992	464	0	0	0	0.980187	OK
ENST00000481683.5	-	-	CUFF.36	-	-	chr1:2587041-2589513	689	0	0	0	0.549871	OK
ENST00000484099.5	-	-	CUFF.36	-	-	chr1:2587077-2591469	2577	0	0	0	0.117283	OK
ENST00000477045.1	-	-	CUFF.36	-	-	chr1:2587084-2588745	619	0	0	0	0.636949	OK
ENST00000476686.1	-	-	CUFF.36	-	-	chr1:2588593-2591468	2506	2.09951	2.1282	1.18287	3.07353	OK
CUFF.37.1	-	-	CUFF.37	-	-	chr1:2589397-2591426	2029	6.06145	6.14429	4.37835	7.91024	OK
ENST00000471840.5	-	-	CUFF.37	-	-	chr1:2590638-2592678	552	0	0	0	0.750645	OK
ENST00000378412.8	-	-	CUFF.37	-	-	chr1:2590638-2633016	2879	0	0	0	0.104173	OK
ENST00000502556.5	-	-	CUFF.37	-	-	chr1:2590925-2629494	1943	0	0	0	0.15939	OK
ENST00000504800.5	-	-	CUFF.37	-	-	chr1:2590925-2629494	2443	0	0	0	0.124218	OK
ENST00000491941.5	-	-	CUFF.37	-	-	chr1:2591693-2592868	482	0	0	0	0.583948	OK
ENST00000464195.1	-	-	CUFF.37	-	-	chr1:2591693-2592879	559	0	0	0	0.503512	OK
ENST00000469962.1	-	-	CUFF.37	-	-	chr1:2592654-2594073	460	0	0	0	0.611876	OK
ENST00000509374.1	-	-	CUFF.37	-	-	chr1:2606280-2611401	546	0	0	0	0.5155	OK
ENST00000511099.1	-	-	CUFF.37	-	-	chr1:2629757-2632979	554	0	0	0	0.508056	OK
ENST00000427302.1	-	-	ENSG00000237058.1	-	-	chr1:2632567-2636620	373	0	0	0	0.754592	OK
ENST00000401095.8	-	-	CUFF.38	-	-	chr1:2635975-2801717	8814	0.0646067	0.0651771	0	0.140401	OK
ENST00000637179.1	-	-	CUFF.38	-	-	chr1:2641367-2789665	1775	0	0	0	0.158571	OK
ENST00000648684.1	-	-	ENSG00000285945.1	-	-	chr1:2768090-2784733	593	0	0	0	0	OK
ENST00000638002.1	-	-	ENSG00000283259.1	-	-	chr1:2773602-2776473	1565	0	0	0	0	OK
ENST00000378567.8	-	-	CUFF.44	-	-	chr1:2050410-2185395	2385	0	0	0	0.127482	OK
ENST00000468310.5	-	-	CUFF.44	-	-	chr1:2050484-2146108	690	0	0	0	0.548799	OK
ENST00000484419.1	-	-	CUFF.44	-	-	chr1:2050502-2055760	519	0	0	0	0.822955	OK
ENST00000503297.1	-	-	CUFF.44	-	-	chr1:2050807-2059591	468	0	0	0	0.966763	OK
ENST00000479566.5	-	-	CUFF.44	-	-	chr1:2055440-2071536	501	0	0	0	0.868573	OK
ENST00000466651.5	-	-	CUFF.44	-	-	chr1:2055678-2135347	425	0	0	0	1.13349	OK
ENST00000400921.6	-	-	CUFF.44	-	-	chr1:2073461-2185390	2294	8.39653	8.6406	7.01759	10.2636	OK
ENST00000495347.5	-	-	CUFF.44	-	-	chr1:2073718-2146086	698	0	0	0	0.54037	OK
ENST00000461106.6	-	-	CUFF.44	-	-	chr1:2073985-2185190	1916	0	0	0	0.161865	OK
ENST00000461465.5	-	-	CUFF.44	-	-	chr1:2074687-2150836	480	0	0	0	0.9286	OK
ENST00000470596.5	-	-	CUFF.44	-	-	chr1:2074854-2150945	788	0	0	0	0.460757	OK
ENST00000496325.5	-	-	CUFF.44	-	-	chr1:2075243-2150863	563	0	0	0	0.729279	OK
ENST00000481140.5	-	-	CUFF.44	-	-	chr1:2082247-2150936	713	0	0	0	0.525244	OK
ENST00000482686.5	-	-	CUFF.44	-	-	chr1:2104715-2150870	614	0	0	0	0.644234	OK
ENST00000486681.5	-	-	CUFF.44	-	-	chr1:2104738-2156087	966	0	0	0	0.356792	OK
ENST00000470986.5	-	-	CUFF.44	-	-	chr1:2111653-2150978	706	0	0	0	0.532196	OK
ENST00000470511.5	-	-	CUFF.44	-	-	chr1:2116204-2150897	567	0	0	0	0.721807	OK
ENST00000471018.6	-	-	CUFF.44	-	-	chr1:2133637-2148924	716	0	0	0	0.52232	OK
ENST00000466352.5	-	-	CUFF.44	-	-	chr1:2134812-2146098	564	0	0	0	0.727397	OK
ENST00000497183.5	-	-	CUFF.44	-	-	chr1:2134989-2150979	763	0	0	0	0.480418	OK
ENST00000419838.6	-	-	CUFF.44	-	-	chr1:2135261-2150865	347	0	0	0	1.6449	OK
ENST00000479263.5	-	-	CUFF.44	-	-	chr1:2144450-2185395	1747	0	0	0	0.179291	OK
ENST00000503672.1	-	-	CUFF.44	-	-	chr1:2145356-2156728	1213	0	0	0	0.271716	OK
ENST00000478770.6	-	-	CUFF.44	-	-	chr1:2145386-2185116	1542	0	0	0	0.20622	OK
ENST00000505322.5	-	-	CUFF.44	-	-	chr1:2168847-2185393	1859	0	0	0	0.167351	OK
ENST00000472017.1	-	-	CUFF.44	-	-	chr1:2168974-2173951	602	0	0	0	0.662413	OK
ENST00000442483.2	-	-	CUFF.45	-	-	chr1:2212522-2220738	326	0	0	0	0.863383	OK
ENST00000606533.1	-	-	ENSG00000271806.1	-	-	chr1:2141083-2145279	4196	0	0	0	0.0670789	OK
ENST00000333854.2	-	-	CUFF.46	-	-	chr1:2181793-2183875	1253	0	0	0	0.261614	OK
ENST00000444529.1	-	-	CUFF.46	-	-	chr1:2182734-2184389	622	0	0	0	0.632657	OK
ENST00000400919.7	-	-	CUFF.46	-	-	chr1:2184460-2194775	1413	9.40703	9.68047	7.35792	12.003	OK
ENST00000469733.5	-	-	CUFF.46	-	-	chr1:2184463-2207733	2280	0	0	0	0.133847	OK
ENST00000428120.5	-	-	CUFF.46	-	-	chr1:2184477-2194741	2313	0	0	0	0.131779	OK
ENST00000414253.5	-	-	CUFF.46	-	-	chr1:2184477-2194775	2216	0	0	0	0.138048	OK
ENST00000400918.7	-	-	CUFF.46	-	-	chr1:2185174-2194751	811	0	0	0	0.444039	OK
ENST00000497675.2	-	-	CUFF.46	-	-	chr1:2189543-2194108	4478	3.06861	3.15781	2.48403	3.83159	OK
ENST00000378543.2	-	-	CUFF.46	-	-	chr1:2189547-2194750	569	0	0	0	0.718129	OK
ENST00000378546.9	-	-	CUFF.46	-	-	chr1:2189547-2194772	727	30.7183	31.6112	25.5546	37.6677	OK
ENST00000401813.7	-	-	CUFF.46	-	-	chr1:2189547-2199907	2543	0	0	0	0.118968	OK
ENST00000487186.5	-	-	CUFF.46	-	-	chr1:2189547-2212720	3576	0	0	0	0.0828107	OK
ENST00000476803.1	-	-	CUFF.46	-	-	chr1:2189568-2194213	701	0	0	0	0.537276	OK
ENST00000440825.6	-	-	CUFF.46	-	-	chr1:2189579-2194739	855	0	0	0	0.415216	OK
ENST00000420515.1	-	-	CUFF.46	-	-	chr1:2191900-2194748	1544	0	0	0	0.205918	OK
ENST00000514625.1	-	-	CUFF.46	-	-	chr1:2198062-2203882	703	0	0	0	0.400374	OK
ENST00000420964.1	-	-	CUFF.46	-	-	chr1:2212170-2212574	314	0	0	0	2.02632	OK
ENST00000511072.5	-	-	CUFF.34	-	-	chr1:3069167-3434342	4282	0	0	0	0.068568	OK
ENST00000607632.1	-	-	CUFF.34	-	-	chr1:3069182-3186591	581	0	0	0	0.696819	OK
ENST00000378391.6	-	-	CUFF.34	-	-	chr1:3069196-3435421	5447	0	0	0	0.0534098	OK
ENST00000270722.10	-	-	CUFF.34	-	-	chr1:3069202-3438621	8698	1.95607	2.02633	1.58071	2.47196	OK
ENST00000514189.5	-	-	CUFF.34	-	-	chr1:3069210-3434342	4236	1.64905	1.70828	1.1158	2.30077	OK
ENST00000512462.5	-	-	CUFF.34	-	-	chr1:3237930-3433925	3723	0	0	0	0.0793777	OK
ENST00000463591.1	-	-	CUFF.34	-	-	chr1:3244131-3386918	384	0	0	0	1.35569	OK
ENST00000509860.1	-	-	CUFF.34	-	-	chr1:3396490-3434293	3737	0	0	0	0.0790655	OK
ENST00000378389.5	-	-	CUFF.34	-	-	chr1:3424918-3434095	1142	0	0	0	0.291711	OK
ENST00000606170.1	-	-	CUFF.34	-	-	chr1:3425215-3426072	557	0	0	0	0.74078	OK
CUFF.34.11	-	-	CUFF.34	-	-	chr1:3432303-3438621	6318	1.96985	2.04061	1.53643	2.54478	OK
ENST00000635819.1	-	-	ENSG00000283572.1	-	-	chr1:3127974-3128035	61	0	0	0	0	OK
ENST00000440516.1	-	-	ENSG00000226286.1	-	-	chr1:3132926-3133709	469	0	0	0	0	OK
ENST00000624175.1	-	-	ENSG00000279839.1	-	-	chr1:3205987-3208664	2677	0	0	0	0	OK
ENST00000607061.1	-	-	ENSG00000272235.1	-	-	chr1:3306635-3310096	3461	0.0414145	0.0428554	0	0.128566	OK
ENST00000669140.1	-	-	ENSG00000287828.1	-	-	chr1:3313051-3323149	728	0	0	0	0	OK
ENST00000665088.1	-	-	ENSG00000286518.1	-	-	chr1:3367814-3373928	2784	0.107025	0.10797	0	0.260875	OK
ENST00000404249.8	-	-	CUFF.3278	-	-	chr1:1702378-1724357	2984	0	0	0	0.100276	OK
ENST00000356200.7	-	-	CUFF.3278	-	-	chr1:1702729-1722831	2653	0	0	0	0.113682	OK
ENST00000598846.1	-	-	CUFF.3278	-	-	chr1:1702735-1737688	5079	3.46419	3.82272	3.07848	4.56696	OK
ENST00000463652.5	-	-	CUFF.3278	-	-	chr1:1702765-1704253	1028	0	0	0	0.330794	OK
ENST00000356937.7	-	-	CUFF.3278	-	-	chr1:1702880-1721655	2275	0	0	0	0.134166	OK
ENST00000378638.6	-	-	CUFF.3278	-	-	chr1:1702880-1722831	2429	0	0	0	0.124991	OK
ENST00000509982.5	-	-	CUFF.3278	-	-	chr1:1702880-1722832	2306	0	0	0	0.132212	OK
ENST00000378633.5	-	-	CUFF.3278	-	-	chr1:1702880-1724324	2458	0	0	0	0.123402	OK
ENST00000358779.9	-	-	CUFF.3278	-	-	chr1:1702880-1724324	2419	0	0	0	0.125548	OK
ENST00000357760.6	-	-	CUFF.3278	-	-	chr1:1702880-1724324	2446	0	0	0	0.124054	OK
ENST00000460465.5	-	-	CUFF.3278	-	-	chr1:1702880-1724324	2333	5.82518	6.42807	4.95677	7.89936	OK
ENST00000478901.1	-	-	CUFF.3278	-	-	chr1:1703087-1704116	931	0	0	0	0.373357	OK
ENST00000468397.1	-	-	CUFF.3278	-	-	chr1:1703087-1704555	836	0	0	0	0.42719	OK
ENST00000491311.1	-	-	CUFF.3278	-	-	chr1:1703603-1704602	626	0	0	0	0.627023	OK
ENST00000495016.5	-	-	CUFF.3278	-	-	chr1:1703867-1704585	286	0	0	0	2.51177	OK
ENST00000468800.5	-	-	CUFF.3278	-	-	chr1:1704048-1707561	897	0	0	0	0.390991	OK
ENST00000464748.1	-	-	CUFF.3278	-	-	chr1:1704098-1704760	381	0	0	0	1.37537	OK
ENST00000489300.1	-	-	CUFF.3278	-	-	chr1:1704242-1705024	577	0	0	0	0.70378	OK
ENST00000492390.5	-	-	CUFF.3278	-	-	chr1:1704349-1708876	976	0	0	0	0.352326	OK
ENST00000474916.1	-	-	CUFF.3278	-	-	chr1:1704607-1708231	752	0	0	0	0.489611	OK
ENST00000479362.1	-	-	CUFF.3278	-	-	chr1:1716349-1724032	700	0	0	0	0.538303	OK
ENST00000498810.1	-	-	CUFF.3278	-	-	chr1:1719165-1721879	574	0	0	0	0.709093	OK
ENST00000487462.1	-	-	CUFF.3278	-	-	chr1:1722465-1724019	437	0	0	0	0.64408	OK
ENST00000401096.2	-	-	CUFF.3278	-	-	chr1:1722707-1724274	450	0	0	0	0.625473	OK
ENST00000647043.1	-	-	CUFF.3278	-	-	chr1:1724837-1745919	2078	0	0	0	0.148071	OK
ENST00000355439.7	-	-	CUFF.3278	-	-	chr1:1724839-1745999	2156	0	0	0	0.142234	OK
ENST00000643905.1	-	-	CUFF.3278	-	-	chr1:1727385-1745999	6293	3.92818	4.33473	3.671	4.99847	OK
ENST00000475229.2	-	-	CUFF.3278	-	-	chr1:1731827-1735620	1259	0	0	0	0.260163	OK
ENST00000246421.4	-	-	CUFF.3278	-	-	chr1:1732241-1745992	1430	0	0	0	0.224654	OK
ENST00000643943.1	-	-	CUFF.3278	-	-	chr1:1734689-1739557	732	0	0	0	0.507259	OK
ENST00000577672.1	-	-	CUFF.3277	-	-	chr1:1724511-1735973	409	0	0	0	0.688173	OK
ENST00000417099.1	-	-	CUFF.3277	-	-	chr1:1724614-1731904	1808	0	0	0	0.172584	OK
ENST00000424604.1	-	-	CUFF.3277	-	-	chr1:1732553-1735975	450	0	0	0	0.625473	OK
ENST00000418950.2	-	-	CUFF.3277	-	-	chr1:1735816-1737251	497	0	0	0	0.879403	OK
ENST00000480479.5	-	-	CUFF.3236	-	-	chr1:1385710-1391096	2792	0	0	0	0.107639	OK
ENST00000400809.8	-	-	CUFF.3236	-	-	chr1:1385710-1399335	3112	0	0	0	0.095903	OK
ENST00000482621.5	-	-	CUFF.3236	-	-	chr1:1386481-1398304	2059	0	0	0	0.149566	OK
ENST00000463260.5	-	-	CUFF.3236	-	-	chr1:1386494-1388713	1941	0	0	0	0.159571	OK
ENST00000496007.5	-	-	CUFF.3236	-	-	chr1:1386498-1399309	4452	0	0	0	0.0658413	OK
ENST00000482365.5	-	-	CUFF.3236	-	-	chr1:1386501-1391754	2620	0	0	0	0.115218	OK
ENST00000408952.8	-	-	CUFF.3236	-	-	chr1:1386502-1390943	1857	0	0	0	0.16755	OK
ENST00000481223.6	-	-	CUFF.3236	-	-	chr1:1386707-1399311	2815	0	0	0	0.106701	OK
ENST00000418865.6	-	-	CUFF.3236	-	-	chr1:1386712-1392525	3082	65.7157	66.6552	61.9611	71.3493	OK
ENST00000505849.5	-	-	CUFF.3236	-	-	chr1:1387121-1391649	1503	0	0	0	0.212285	OK
ENST00000488340.5	-	-	CUFF.3236	-	-	chr1:1387231-1399328	1598	0	0	0	0.198092	OK
ENST00000492998.5	-	-	CUFF.3236	-	-	chr1:1387542-1390900	745	0	0	0	0.495646	OK
ENST00000469113.5	-	-	CUFF.3236	-	-	chr1:1388022-1392716	707	0	0	0	0.531192	OK
ENST00000480646.1	-	-	CUFF.3236	-	-	chr1:1389345-1391004	614	0	0	0	0.644234	OK
ENST00000471930.5	-	-	CUFF.3236	-	-	chr1:1391152-1398366	846	0	0	0	0.420803	OK
ENST00000408918.8	-	-	CUFF.3236	-	-	chr1:1392287-1399317	1186	0	0	0	0.278988	OK
ENST00000473872.5	-	-	CUFF.3236	-	-	chr1:1393079-1398287	557	0	0	0	0.74078	OK
ENST00000425598.2	-	-	CUFF.3236	-	-	chr1:1393443-1399325	661	0	0	0	0.581687	OK
ENST00000463895.1	-	-	CUFF.3236	-	-	chr1:1395184-1398287	385	0	0	0	1.34926	OK
ENST00000497013.1	-	-	CUFF.3236	-	-	chr1:1395436-1398956	548	0	0	0	0.758727	OK
CUFF.3237.1	-	-	CUFF.3237	-	-	chr1:1390767-1395909	5142	26.0779	26.4507	24.2801	28.6213	OK
ENST00000606489.1	-	-	ENSG00000272088.1	-	-	chr1:3487245-3487627	382	0	0	0	0	OK
ENST00000435049.1	-	-	CUFF.32	-	-	chr1:3623189-3624743	622	0	0	0	0	OK
CUFF.33.1	-	-	CUFF.33	-	-	chr1:3624998-3630127	2148	2.43611	2.47107	1.34983	3.59231	OK
ENST00000378344.7	-	-	CUFF.33	-	-	chr1:3625014-3630127	2401	9.13306	9.26414	7.53803	10.9902	OK
ENST00000344579.5	-	-	CUFF.33	-	-	chr1:3625049-3630127	2189	0	0	0	0.139901	OK
ENST00000356575.9	-	-	CUFF.68	-	-	chr1:3487950-3611508	7443	2.86376	2.95498	2.41682	3.49314	OK
ENST00000294599.8	-	-	CUFF.68	-	-	chr1:3489919-3531448	4501	2.00097	2.0647	1.4348	2.69461	OK
ENST00000494257.1	-	-	CUFF.68	-	-	chr1:3490311-3493486	1174	0	0	0	0.282347	OK
ENST00000485002.6	-	-	CUFF.68	-	-	chr1:3490561-3611277	4705	0	0	0	0.0621623	OK
ENST00000491842.1	-	-	CUFF.68	-	-	chr1:3490924-3496717	743	0	0	0	0.497398	OK
ENST00000475790.5	-	-	CUFF.68	-	-	chr1:3492638-3496014	883	0	0	0	0.398746	OK
ENST00000461795.1	-	-	CUFF.68	-	-	chr1:3492727-3494244	418	0	0	0	1.16618	OK
ENST00000385042.1	-	-	ENSG00000207776.1	-	-	chr1:3560694-3560790	96	0	0	0	0	OK
ENST00000642557.1	-	-	CUFF.35	-	-	chr1:3772760-3775908	446	0.520027	0.522744	0	2.00375	OK
ENST00000561886.2	-	-	CUFF.35	-	-	chr1:3772770-3775670	509	0	0	0	0.84769	OK
ENST00000444870.7	-	-	CUFF.35	-	-	chr1:3772786-3775982	547	0	0	0	0.760775	OK
ENST00000452264.1	-	-	CUFF.35	-	-	chr1:3772824-3775388	447	0	0	0	0.629671	OK
ENST00000667408.1	-	-	ENSG00000236423.6	-	-	chr1:3900351-3914652	538	0	0	0	0	OK
ENST00000413332.5	-	-	ENSG00000236423.6	-	-	chr1:3900371-3905532	634	0	0	0	0	OK
ENST00000442673.1	-	-	ENSG00000236423.6	-	-	chr1:3900403-3917225	3059	0	0	0	0	OK
ENST00000439488.1	-	-	ENSG00000236423.6	-	-	chr1:3900415-3915447	1940	0	0	0	0	OK
ENST00000642026.2	-	-	ENSG00000284668.2	-	-	chr1:3976132-4012704	758	0	0	0	0	OK
ENST00000641562.1	-	-	ENSG00000284668.2	-	-	chr1:3976139-3998058	540	0	0	0	0	OK
ENST00000641078.1	-	-	ENSG00000284668.2	-	-	chr1:3976139-3998855	1258	0	0	0	0	OK
ENST00000449232.1	-	-	ENSG00000229280.1	-	-	chr1:4175527-4175899	372	0	0	0	0	OK
ENST00000378251.3	-	-	CUFF.39	-	-	chr1:3778558-3796498	4303	0	0	0	0.068219	OK
CUFF.39.2	-	-	CUFF.39	-	-	chr1:3780303-3795630	1957	12.4959	12.6475	10.1824	15.1126	OK
CUFF.39.3	-	-	CUFF.39	-	-	chr1:3780303-3796498	2700	10.6218	10.7507	8.86065	12.6407	OK
ENST00000462356.5	-	-	CUFF.39	-	-	chr1:3781134-3784175	575	0	0	0	0.707313	OK
ENST00000479239.1	-	-	CUFF.39	-	-	chr1:3781289-3784047	434	0	0	0	1.09404	OK
CUFF.40.1	-	-	CUFF.40	-	-	chr1:3779797-3781319	1522	5.20228	5.2654	3.52694	7.00386	OK
ENST00000607459.1	-	-	CUFF.41	-	-	chr1:3785007-3785538	531	0	0	0	0.795107	OK
ENST00000581512.2	-	-	CUFF.42	-	-	chr1:3782814-3783111	297	0	0	0	0	OK
ENST00000642139.1	-	-	ENSG00000284703.1	-	-	chr1:4012920-4019508	4817	0	0	0	0	OK
ENST00000456897.6	-	-	ENSG00000233304.7	-	-	chr1:3940485-3949866	1203	0	0	0	0	OK
ENST00000635619.1	-	-	ENSG00000233304.7	-	-	chr1:3940564-3945462	559	0	0	0	0	OK
ENST00000412674.1	-	-	ENSG00000233304.7	-	-	chr1:3940616-3955262	3242	0	0	0	0	OK
ENST00000664502.1	-	-	ENSG00000233304.7	-	-	chr1:3947755-3949866	1406	0	0	0	0	OK
ENST00000635247.1	-	-	ENSG00000226374.3	-	-	chr1:3944546-3948900	1646	0	0	0	0	OK
ENST00000635127.1	-	-	ENSG00000226374.3	-	-	chr1:3944560-3948900	1402	0	0	0	0	OK
ENST00000671015.1	-	-	ENSG00000226374.3	-	-	chr1:3947143-3949024	1253	0	0	0	0	OK
ENST00000425194.2	-	-	ENSG00000226374.3	-	-	chr1:3947143-3949024	986	0	0	0	0	OK
ENST00000486765.5	-	-	CUFF.43	-	-	chr1:3889124-3900247	2517	0	0	0	0.12029	OK
ENST00000474140.1	-	-	CUFF.43	-	-	chr1:3889124-3900293	3499	1.58366	1.60741	1.00251	2.2123	OK
ENST00000361605.4	-	-	CUFF.43	-	-	chr1:3889132-3900272	1645	7.93998	8.05905	6.14156	9.97655	OK
ENST00000635002.1	-	-	ENSG00000235054.4	-	-	chr1:4412026-4424689	1392	0	0	0	0	OK
ENST00000669931.1	-	-	ENSG00000235054.4	-	-	chr1:4412041-4424687	1803	0	0	0	0	OK
ENST00000635312.2	-	-	ENSG00000235054.4	-	-	chr1:4412041-4424687	1509	0	0	0	0	OK
ENST00000423197.2	-	-	ENSG00000235054.4	-	-	chr1:4412050-4424687	2077	0	0	0	0	OK
ENST00000665284.1	-	-	ENSG00000235054.4	-	-	chr1:4412078-4418107	853	0	0	0	0	OK
ENST00000663417.1	-	-	ENSG00000235054.4	-	-	chr1:4412080-4416881	984	0	0	0	0	OK
ENST00000670434.1	-	-	ENSG00000235054.4	-	-	chr1:4412088-4418106	1125	0	0	0	0	OK
ENST00000668086.1	-	-	ENSG00000235054.4	-	-	chr1:4412094-4424687	1605	0	0	0	0	OK
ENST00000633821.2	-	-	ENSG00000235054.4	-	-	chr1:4412095-4416881	686	0	0	0	0	OK
ENST00000671656.1	-	-	ENSG00000235054.4	-	-	chr1:4412138-4418106	769	0	0	0	0	OK
ENST00000659315.1	-	-	ENSG00000235054.4	-	-	chr1:4412138-4424687	1590	0	0	0	0	OK
ENST00000667352.1	-	-	ENSG00000235054.4	-	-	chr1:4415552-4424687	1278	0	0	0	0	OK
ENST00000635642.1	-	-	ENSG00000235054.4	-	-	chr1:4416310-4424689	1347	0	0	0	0	OK
ENST00000641472.1	-	-	ENSG00000284694.1	-	-	chr1:4479130-4484375	3402	0	0	0	0	OK
ENST00000438791.2	-	-	ENSG00000227169.2	-	-	chr1:4551734-4552145	356	0	0	0	0	OK
ENST00000634256.1	-	-	ENSG00000232596.3	-	-	chr1:4571480-4594009	1107	0	0	0	0	OK
ENST00000667354.1	-	-	ENSG00000232596.3	-	-	chr1:4571488-4594009	713	0	0	0	0	OK
ENST00000666685.1	-	-	ENSG00000232596.3	-	-	chr1:4571498-4594016	1096	0	0	0	0	OK
ENST00000635556.1	-	-	ENSG00000232596.3	-	-	chr1:4571503-4583708	914	0	0	0	0	OK
ENST00000659083.1	-	-	ENSG00000232596.3	-	-	chr1:4571503-4594009	1213	0	0	0	0	OK
ENST00000659059.1	-	-	ENSG00000232596.3	-	-	chr1:4571512-4594016	1205	0	0	0	0	OK
ENST00000661628.1	-	-	ENSG00000232596.3	-	-	chr1:4571515-4585094	1531	0	0	0	0	OK
ENST00000420522.1	-	-	ENSG00000232596.3	-	-	chr1:4571547-4583421	682	0	0	0	0	OK
ENST00000641254.1	-	-	ENSG00000284739.1	-	-	chr1:4963953-4973298	464	0	0	0	0	OK
ENST00000625756.2	-	-	CUFF.52	-	-	chr1:3857266-3860490	649	0	0	0	0.596475	OK
ENST00000338895.7	-	-	CUFF.52	-	-	chr1:3857266-3885420	3105	0	0	0	0.0961323	OK
ENST00000378209.7	-	-	CUFF.52	-	-	chr1:3857280-3885429	3028	1.73258	1.75708	1.0971	2.41706	OK
ENST00000491998.5	-	-	CUFF.52	-	-	chr1:3857280-3885429	3152	0	0	0	0.0946135	OK
ENST00000468793.5	-	-	CUFF.52	-	-	chr1:3857459-3885429	2986	0.450925	0.457301	0.0557001	0.858902	OK
ENST00000339350.7	-	-	CUFF.52	-	-	chr1:3857472-3885429	3005	0	0	0	0.0995318	OK
ENST00000477548.5	-	-	CUFF.52	-	-	chr1:3857472-3885429	2923	0	0	0	0.102504	OK
ENST00000378206.5	-	-	CUFF.52	-	-	chr1:3857516-3885429	2842	0	0	0	0.10562	OK
ENST00000475969.5	-	-	CUFF.52	-	-	chr1:3857599-3885429	2731	0.395496	0.401088	0.0193084	0.782868	OK
ENST00000341385.4	-	-	CUFF.52	-	-	chr1:3857603-3883741	572	0	0	0	0.71268	OK
ENST00000481945.1	-	-	CUFF.52	-	-	chr1:3867662-3872545	636	0	0	0	0.613366	OK
ENST00000461150.1	-	-	CUFF.52	-	-	chr1:3883506-3885429	686	0	0	0	0.553113	OK
ENST00000378230.8	-	-	CUFF.51	-	-	chr1:3812085-3857211	6431	6.63581	6.73625	5.85661	7.61589	OK
ENST00000484420.1	-	-	CUFF.51	-	-	chr1:3815238-3816458	458	0	0	0	1.00103	OK
ENST00000438539.5	-	-	CUFF.51	-	-	chr1:3816148-3829306	683	0	0	0	0.556393	OK
ENST00000461667.1	-	-	CUFF.51	-	-	chr1:3822775-3829373	926	0	0	0	0.37585	OK
ENST00000495701.1	-	-	CUFF.51	-	-	chr1:3829691-3831224	485	0	0	0	0.91357	OK
ENST00000460038.5	-	-	CUFF.51	-	-	chr1:3831090-3837136	696	0	0	0	0.542453	OK
ENST00000494653.5	-	-	CUFF.51	-	-	chr1:3833670-3857198	2174	3.9331	3.99263	2.59017	5.39508	OK
ENST00000443466.1	-	-	CUFF.51	-	-	chr1:3835061-3839110	430	0	0	0	1.11123	OK
ENST00000428079.5	-	-	CUFF.51	-	-	chr1:3839082-3857194	918	0	0	0	0.379908	OK
ENST00000494951.1	-	-	CUFF.51	-	-	chr1:3839756-3847704	390	0	0	0	1.31796	OK
ENST00000378223.3	-	-	CUFF.51	-	-	chr1:3843108-3857214	1121	0	0	0	0.298201	OK
CUFF.53.1	-	-	CUFF.53	-	-	chr1:3828220-3829162	942	2.19384	2.20793	0.928345	3.48751	OK
ENST00000641871.1	-	-	ENSG00000284616.1	-	-	chr1:5301927-5307394	1225	0	0	0	0	OK
ENST00000637697.1	-	-	ENSG00000283356.1	-	-	chr1:5554746-5554881	135	0	0	0	0	OK
ENST00000443270.1	-	-	ENSG00000231510.1	-	-	chr1:5086458-5090899	449	0	0	0	0	OK
[truncated: 238,562+ more rows]

## Sheet: SRR3191545
tracking_id	class_code	nearest_ref_id	gene_id	gene_short_name	tss_id	locus	length	coverage	FPKM	FPKM_conf_lo	FPKM_conf_hi	FPKM_status
[truncated: 239,550+ more rows]
