# Supplementary material for: Modelling of pathogen-host systems using deeper ORF annotations and transcriptomics to inform proteomics analyses
Source: Comput Struct Biotechnol J. 2020 Oct 14;18:2836–50. doi: 10.1016/j.csbj.2020.10.010 (PMC7585943; doi:10.1016/j.csbj.2020.10.010)
Supplement: Supplementary data 11 — Output of the AP-MS pipeline of analysis with the custom database, with MiST, CompPASS and Naive Bayes classifier outputs. List of proteins identified with the custom database alongside their MiST, CompPASS and Naïve Bayes scores. The headers correspond to the Zika protein (Bait), the identified protein accession (Prey) and its gene name (Prey Gene), the MiST score (MiST), CompPASS Z-score (CompPASS Z) and Naïve Bayes score (Naïve Bayes). Alongside these metrics, the last two columns indicates whether that specific protein was identified in the SwissProt analysis (shared with Control) or in the original study (shared with Shah). [file mmc11.zip]

Archive with 1 entries (1 files):
- Suppl_Table4.tsv
