# Supplementary material for: Modelling of pathogen-host systems using deeper ORF annotations and transcriptomics to inform proteomics analyses
Source: Comput Struct Biotechnol J. 2020 Oct 14;18:2836–50. doi: 10.1016/j.csbj.2020.10.010 (PMC7585943; doi:10.1016/j.csbj.2020.10.010)
Supplement: Supplementary data 11 — Output of the AP-MS pipeline of analysis with the custom database, with MiST, CompPASS and Naive Bayes classifier outputs. List of proteins identified with the custom database alongside their MiST, CompPASS and Naïve Bayes scores. The headers correspond to the Zika protein (Bait), the identified protein accession (Prey) and its gene name (Prey Gene), the MiST score (MiST), CompPASS Z-score (CompPASS Z) and Naïve Bayes score (Naïve Bayes). Alongside these metrics, the last two columns indicates whether that specific protein was identified in the SwissProt analysis (shared with Control) or in the original study (shared with Shah). [file mmc11.zip › Suppl_Table4.tsv]

Bait	Prey	Prey Gene	MiST	CompPASS Z	Naive Bayes	shared with Uniprot	shared with Shah
NS5	Q9H871	RMD5A	0.9858040370000001	2.45344879246385	0.5277151560354639	True	False
Capsid	P62277	RS13	0.55285733	1.13451747994178	0.07175686928879796	False	False
NS4A	P62277	RS13	0.356189195	-0.335817174062768	0.006012752760654371	False	False
NS5	P62277	RS13	0.5609782919999999	1.2978879970534	0.08286345693235825	False	False
NS3	P62277	RS13	0.329346853	-0.254131915506959	0.005576606115160374	False	False
NS2B3	P62277	RS13	0.3629904540000001	-0.825928725397618	0.0034058671999373665	False	False
Capsid	Q9NV31	IMP3	0.879854835	2.74873708374511	0.43959479203452945	True	False
NS4A	O43505	B4GA1	0.71125174	1.67337829906267	0.19790167461702649	False	False
NS3	O43505	B4GA1	0.18163141500000002	0.128721407620205	0.003150466579993442	False	False
NS2B3	O43505	B4GA1	0.39947867400000003	0.901049853341438	0.02585233641420816	False	False
NS4A	O14732	IMPA2	0.807052377	1.12216721537356	0.2155137595205936	False	False
NS3	O14732	IMPA2	0.29259923	1.12216721537356	0.015617868826608877	False	False
NS4A	Q96K37	S35E1	0.49562967700000005	0.630603535284611	0.036272244695185404	False	False
NS3	Q96K37	S35E1	0.34751878199999997	0.630603535284611	0.015122986167295103	False	False
NS2B3	Q96K37	S35E1	0.517458418	0.630603535284611	0.04089561046719821	False	False
NS4A	A5YKK6	CNOT1	0.22717035200000002	0.157155384794099	0.004434757386956231	False	False
NS3	A5YKK6	CNOT1	0.6813023389999999	2.42019292582913	0.22466144569766994	False	False
NS2B3	A5YKK6	CNOT1	0.4571694740000001	-0.408604000464659	0.010172785428204139	False	False
NS4A	P23381	SYWC	0.517448514	1.2571030311009	0.0645069345134315	False	False
NS3	P23381	SYWC	0.47208814	2.99770722800985	0.09442267464931667	False	False
Capsid	P26373	RL13	0.484640238	2.05295549030341	0.08065406683394297	False	False
NS4A	P26373	RL13	0.373768623	-0.592858268082845	0.004917250125719268	False	False
NS5	P26373	RL13	0.47681342899999996	1.17101757084132	0.048947018207797136	False	False
NS3	P26373	RL13	0.447364441	-0.416470684190429	0.009514887037618918	False	False
NS2B3	P26373	RL13	0.42031458600000005	-1.1220210197601	0.0032249456346808763	False	False
Capsid	P09661	RU2A	0.589583305	-0.0605325363031144	0.03129577893646877	False	False
NS5	P09661	RU2A	0.661505554	1.30144953051696	0.13366956989638518	False	False
Capsid	O60508	PRP17	0.435521615	0.0	0.01415488023887444	False	False
NS5	O60508	PRP17	0.832464556	2.16556116801484	0.3516857809461644	False	True
NS3	P53597	SUCA	0.917741723	1.2571030311009	0.32635746579770075	False	False
NS4A	Q8IUX1	T126B	0.8456999679999999	1.61970885967925	0.3085871313775424	False	False
NS4A	O95757	HS74L	0.185723621	-0.685932748100484	0.001268083528363217	False	False
NS5	O95757	HS74L	0.29442278600000005	-0.685932748100484	0.002638063775394264	False	False
NS3	O95757	HS74L	0.6268897120000001	0.443838837006196	0.06146519681191302	False	False
NS2B3	O95757	HS74L	0.50267056	-0.28244289627667	0.01529952836203696	False	False
Capsid	Q9BQ39	DDX50	0.7236339919999999	1.60783355055406	0.20184276735616935	False	False
NS5	Q9BQ39	DDX50	0.5653772930000001	1.17587826831565	0.07855885269088814	False	False
NS3	Q9BQ39	DDX50	0.007677712	-0.551942860637959	0.00040942546411523934	False	False
NS5	O95232	LC7L3	0.9635293629999999	0.54997194092287	0.2505920727087854	False	True
Capsid	Q9H0H5	RGAP1	0.8646431139999999	3.56335949129435	0.4353463749160512	True	False
Capsid	O95470	SGPL1	0.414047412	-0.253416825570979	0.009433709339261135	False	False
NS4A	O95470	SGPL1	0.816547903	3.34776964306925	0.3864907827145786	False	False
NS4A	P56962	STX17	0.56453691	2.30883592764632	0.13157111358198947	False	False
NS2B3	P56962	STX17	0.59919757	2.30883592764632	0.15456526073770832	False	False
Capsid	P78318	IGBP1	0.22031762700000002	-0.507868449460298	0.0020115655313544248	False	False
NS3	P78318	IGBP1	0.603772212	1.08198060971977	0.08939831268290677	False	False
NS2B3	P78318	IGBP1	0.633559855	0.287056080129734	0.055177178504224045	False	False
NS3	Q9UIV1	CNOT7	0.90715974	0.719092495506675	0.23620465074979474	False	False
NS4A	Q9UID3	VPS51	0.301992125	0.199414347205373	0.0075968924112219905	False	False
NS3	Q9UID3	VPS51	0.8731561769999998	2.89150803447791	0.43845228567529765	False	False
NS3	O75665	OFD1	0.8701966539999999	1.75800313162647	0.34792459356116545	False	True
NS4A	Q6ZRP7	QSOX2	0.9713019350000001	3.17396819046349	0.5440078986285065	True	False
Capsid	Q8WVS4	WDR60	0.867727818	1.61970885967925	0.3291910372080373	False	False
NS3	Q9UJX2	CDC23	0.871399921	2.45344879246385	0.4138011185425584	False	False
Capsid	Q06265	EXOS9	0.803706706	1.50191185170258	0.25726193053442886	False	False
NS5	Q06265	EXOS9	0.434477702	-0.0883477559825046	0.012801209773314618	False	False
NS3	Q06265	EXOS9	0.171139952	-0.0883477559825046	0.0023277025936212113	False	False
NS4A	Q9UBB6	NCDN	0.46251445500000005	0.0556465557075452	0.01756501241057724	False	False
NS3	Q9UBB6	NCDN	0.661769406	2.05892256117917	0.18773855587671232	False	False
NS2B3	Q9UBB6	NCDN	0.34652993200000004	0.0556465557075452	0.008718762261468819	False	False
NS4A	Q96DZ1	ERLEC	0.49011894300000003	2.48136899226953	0.09494055487205535	False	False
NS2B3	Q96DZ1	ERLEC	0.758063178	1.96798230421377	0.2628451451498388	False	False
Capsid	Q9HD33	RM47	0.991916507	2.31686017569978	0.5230658565762305	True	True
Capsid	Q9BYN8	RT26	0.6954764959999999	2.04525221423624	0.21402155231923828	False	False
NS5	Q9BYN8	RT26	0.600762818	0.962471630228817	0.08122545241336071	False	False
NS5	E5RHT9	E5RHT9	0.629010331	1.07937232068015	0.10068303408915913	False	False
NS3	E5RHT9	E5RHT9	0.24082204699999998	2.57388784162189	0.021944053015470182	False	False
NS4A	O75489	NDUS3	0.919875368	2.98966568398081	0.48965746433012464	True	False
NS3	O75489	NDUS3	0.299593338	-0.145129402134991	0.00520582762743601	False	False
NS5	Q9Y6N7	ROBO1	0.8794828109999999	2.74873708374511	0.439208734111459	False	False
NS3	C9JMY1	C9JMY1	0.804757441	2.74873708374511	0.36109899049277294	False	False
NS3	Q8IWZ6	BBS7	0.904134954	0.719092495506675	0.2339694188777949	False	False
NS4A	Q16186	ADRM1	0.513118258	1.4776858785126	0.0717844270306281	False	False
NS3	Q16186	ADRM1	0.399330671	-0.0869226987360354	0.010384665315232307	False	False
NS2B3	Q16186	ADRM1	0.5812607700000001	0.695381589888282	0.06033509567010732	False	False
NS4A	Q9BW60	ELOV1	0.990431391	2.17306746840088	0.5090956395461647	True	False
NS4A	Q6NUQ4	TM214	0.875533627	2.74873708374511	0.4351066626743595	True	False
Capsid	P60842	IF4A1	0.350820444	-0.913423224204366	0.0028064682030384284	False	False
NS4A	P60842	IF4A1	0.456922372	0.233666406191814	0.020330501031351214	False	False
NS5	P60842	IF4A1	0.48246184000000003	0.616029616323875	0.03329071680903008	False	False
NS3	P60842	IF4A1	0.39012775800000005	0.998392826455935	0.02627953453630305	False	False
NS2B3	P60842	IF4A1	0.45991501200000007	-0.531060014072306	0.00891756562123972	False	False
NS3	Q6IA86	ELP2	0.685861474	1.82375627662299	0.19023943270933458	False	False
NS2B3	Q6IA86	ELP2	0.42230556100000005	0.607918758874329	0.02337336333600455	False	False
NS5	Q14493	SLBP	0.9839831139999999	1.4184771040401	0.4106886336602093	False	False
NS4A	P46060	RAGP1	0.861457146	1.39545982847058	0.29518179926642185	False	False
NS3	P46060	RAGP1	0.221842967	0.76750290565882	0.007471296649161431	False	False
Capsid	Q9H9J2	RM44	0.9907096639999999	1.75800313162647	0.4637689601966327	True	False
Capsid	P30519	HMOX2	0.407362551	-0.0775601038539611	0.011013207988397476	False	False
NS4A	P30519	HMOX2	0.8819157660000001	2.24924301176487	0.4089239397392145	False	False
NS4A	P04920	B3A2	0.8799456059999999	2.74873708374511	0.4396889772548504	True	False
Capsid	P06493	CDK1	0.011173812999999998	-0.707007885132751	0.00034571711907717135	False	False
NS4A	P06493	CDK1	0.454305096	0.609489556148923	0.028207642490031937	False	False
NS3	P06493	CDK1	0.46788884399999997	0.170657075721699	0.02035657544455315	False	False
NS2B3	P06493	CDK1	0.617153643	0.609489556148923	0.06737812168868726	False	False
Capsid	Q92665	RT31	0.6586708219999999	0.90458339573686	0.10267142333657744	False	False
NS5	Q92665	RT31	0.621015192	1.42148819330078	0.11893743531626103	False	False
NS4A	Q96EC8	YIPF6	0.9900000449999999	2.57388784162189	0.539565570868823	True	False
NS4A	P61586	RHOA	0.86948548	1.78728524683204	0.35057851100083237	False	False
NS3	P61586	RHOA	0.30054599200000004	0.217961615467323	0.007666016604492619	False	False
NS4A	Q9Y5Y2	NUBP2	0.538652194	1.78504808816202	0.09557819186964892	False	False
NS3	Q9Y5Y2	NUBP2	0.19372482000000002	0.0939498993769485	0.003306108113412764	False	False
NS2B3	Q9Y5Y2	NUBP2	0.6440301749999999	0.0939498993769485	0.04829171625483137	False	False
NS4A	O95139	NDUB6	0.964899411	3.6405092725069	0.5352363759954487	True	False
NS3	Q12769	NU160	0.804510021	2.74873708374511	0.36084112222443465	False	False
NS3	Q99470	SDF2	5.96e-07	4.00693842672377	0.004003961174438189	False	False
NS4A	Q96AA3	RFT1	0.879946202	2.74873708374511	0.439689595659591	True	False
NS4A	Q12907	LMAN2	0.878713274	3.15449162321634	0.4507901054219599	True	False
NS5	Q8N954	GPT11	0.879298289	2.74873708374511	0.4390172271497915	True	True
NS4A	O75438	NDUB1	0.990464171	2.17306746840088	0.5091264704710807	True	True
Capsid	P51114	FXR1	0.49789888700000007	0.462143484660699	0.03175690386192686	False	False
NS5	P51114	FXR1	0.7327721010000001	2.12586002943921	0.25232872761242925	False	False
NS3	P51114	FXR1	0.2317001	-0.250877891672951	0.0029462387542184324	False	False
Capsid	P78316	NOP14	0.794739912	1.58948999304269	0.2591086374854264	False	False
NS4A	P78316	NOP14	0.243462857	-0.276433042268295	0.003097429454559366	False	False
NS5	P78316	NOP14	0.426718697	-0.276433042268295	0.009914041320776695	False	False
Capsid	P11021	BIP	0.329336352	-1.25459861024618	0.0015146224573439528	False	False
NS4A	P11021	BIP	0.34768085400000004	-1.03247295466161	0.002336612797056174	False	False
NS5	P11021	BIP	0.38331807000000007	-0.180991274920761	0.008491068058561594	False	False
NS3	P11021	BIP	0.48042053300000004	0.522406634430378	0.03036770708783415	False	False
NS2B3	P11021	BIP	0.671135223	1.70707679754809	0.17059876839026186	False	False
NS4A	Q9HAV4	XPO5	0.7928970719999999	1.92941848379105	0.291754409742531	False	False
NS2B3	Q9HAV4	XPO5	0.489562136	-0.212491022443949	0.01537332840895402	False	False
NS4A	Q92896	GSLG1	0.38963820000000005	0.673580597060356	0.02032106208820946	False	False
NS5	Q92896	GSLG1	0.40110745900000006	0.673580597060356	0.021775641352382517	False	False
NS2B3	Q92896	GSLG1	0.796539401	2.12851468671073	0.3128811275474226	False	False
NS4A	P43307	SSRA	0.5855529399999999	2.75119411693706	0.16002117825830922	False	False
NS3	P43307	SSRA	0.35466391	-0.0387492129146064	0.008304844616178904	False	False
NS2B3	P43307	SSRA	0.541337959	-0.0387492129146064	0.024769030753981007	False	False
NS4A	Q13315	ATM	0.83113616	3.88427393798461	0.3904985117389421	False	False
NS4A	Q93063	EXT2	0.8605396649999999	1.61970885967925	0.32243737943904044	False	False
Capsid	P98179	RBM3	0.719553248	0.97182531580755	0.14032758911073884	False	False
NS5	P98179	RBM3	0.5644539740000001	0.441738779912523	0.0446849012088429	False	False
NS4A	Q15054	DPOD3	0.48097938199999996	2.20711237349614	0.0835445268937932	False	False
NS3	Q15054	DPOD3	0.22658402100000002	0.788254419105764	0.007846349206739496	False	False
NS2B3	Q15054	DPOD3	0.483906136	0.788254419105764	0.03861327893537776	False	False
NS5	O75822	EIF3J	0.8733163829999999	1.78504808816202	0.3540376049468328	False	False
NS3	Q8ND24	RN214	0.914316444	2.42956328951888	0.455959665375884	True	False
Capsid	G3V5E5	G3V5E5	0.9937943679999999	2.17306746840088	0.5122525712878875	False	False
NS5	Q9Y5U2	TSSC4	0.39519112700000003	0.708776457138535	0.021636825952254208	False	False
NS3	Q9Y5U2	TSSC4	0.673206391	1.9845740799879	0.1918383021654876	False	False
NS5	F5H7V8	F5H7V8	5.96e-07	4.00693842672377	0.004003961174438189	False	False
Capsid	P62314	SMD1	0.509795629	1.11132476578304	0.056333268856485354	False	False
NS4A	P62314	SMD1	0.268816421	-0.0653720450460613	0.004643164238552861	False	False
NS5	P62314	SMD1	0.668837042	1.89578930633578	0.1824218054436331	False	False
NS3	P62314	SMD1	0.22988767000000002	-0.457604315322429	0.0022822124733010403	False	False
NS4A	Q8NBI6	XXLT1	0.878712678	3.15449162321634	0.45078948334476954	True	False
Capsid	P62424	RL7A	0.506782821	1.95203116917371	0.08714446343845621	False	False
NS4A	P62424	RL7A	0.34064158600000005	-0.858893714436433	0.002831861719470048	False	False
NS5	P62424	RL7A	0.49448898	1.08713120498597	0.05099666997914555	False	False
NS3	P62424	RL7A	0.435301372	-0.480499980104298	0.008204275367056335	False	False
NS2B3	P62424	RL7A	0.423288368	-0.642668723389499	0.006247508423334774	False	False
NS5	P30414	NKTR	0.952944996	2.22410536271698	0.4777873393359607	True	True
Capsid	Q15233	NONO	0.39978745700000007	-0.291054902207759	0.008289041222771939	False	False
NS4A	Q15233	NONO	0.381475081	-0.529190731286834	0.0055808128125465805	False	False
NS5	Q15233	NONO	0.564041706	1.29651729165274	0.08408293245109631	False	False
NS3	Q15233	NONO	0.41571966700000007	-0.0529190731286834	0.011892590357390978	False	False
NS2B3	Q15233	NONO	0.37727335900000003	-0.846705170058935	0.0036210138578607006	False	False
NS5	Q13617	CUL2	0.6521753840000001	1.99901450421197	0.17667754821738196	False	False
NS2B3	Q13617	CUL2	0.47860630400000004	0.325420965801949	0.025136461187227472	False	False
NS4A	P63092	GNAS2	0.218970693	-0.404625437494114	0.0022580837529156067	False	False
NS3	P63092	GNAS2	0.639278004	-0.0735682613625663	0.03976288050964495	False	False
NS2B3	P63092	GNAS2	0.518315737	-0.404625437494114	0.014494194254290469	False	False
NS3	Q9H4B6	SAV1	0.7874776779999999	2.12069670093451	0.30340409803974505	False	False
NS2B3	Q9H4B6	SAV1	0.508653581	-0.106034835046725	0.01924927109309189	False	False
NS3	Q9UNK9	ANGE1	0.804880257	2.74873708374511	0.3612270012700629	False	False
NS4A	P51570	GALK1	0.8605396649999999	1.61970885967925	0.32243737943904044	False	False
Capsid	O75817	POP7	0.993796752	2.17306746840088	0.5122548048357118	True	False
NS4A	O60664	PLIN3	0.850265616	1.61970885967925	0.3128338132768568	False	True
NS4A	P09669	COX6C	0.8072742019999999	3.24136356619253	0.3763275353593378	False	False
NS3	P09669	COX6C	0.263321865	-0.405170445774066	0.0030419461956619647	False	False
NS2B3	P09669	COX6C	0.42875359200000007	-0.270113630516044	0.01010784141445183	False	False
Capsid	P16989	YBOX3	0.598166299	0.625276770064491	0.06210736652521046	False	False
NS5	P16989	YBOX3	0.614605758	1.04212795010749	0.09173865919477425	False	False
NS3	P16989	YBOX3	0.303115236	-0.486326376716827	0.0035822430185612373	False	False
NS2B3	P16989	YBOX3	0.23009262600000002	-0.625276770064491	0.0018576648557187825	False	False
NS4A	Q9H0U4	RAB1B	0.8765559479999999	3.29390557374696	0.44978343918744673	False	False
NS4A	Q6P1Q0	LTMD1	0.990430795	2.17306746840088	0.5090950789731566	True	False
NS5	Q10570	CPSF1	0.895153033	1.89734822985186	0.38798001168258145	False	True
NS3	Q10570	CPSF1	0.32096984100000003	-0.325580465477539	0.004867677590420995	False	False
NS5	Q56P03	EAPP	0.6462195660000001	1.21824750528248	0.1189135635697581	False	False
NS3	Q56P03	EAPP	0.585667403	1.21824750528248	0.08927211466119611	False	False
NS5	Q03188-2	Q031882	0.99336183	2.17306746840088	0.5118472269273118	False	False
Capsid	P62854	RS26	0.572361591	1.69178434722093	0.10823421273785408	False	False
NS5	P62854	RS26	0.5129880929999999	0.775931166770504	0.044887494499893855	False	False
NS3	P62854	RS26	0.429004552	-0.139922013679927	0.011714001710282088	False	False
NS2B3	P62854	RS26	0.26477088400000004	-0.597848603905142	0.0024266673981164382	False	False
NS4A	Q9UI09	NDUAC	0.960466115	3.54248074934991	0.5329618963577585	True	True
NS3	Q9BT25	HAUS8	0.652962904	0.25304175905716	0.05876553996579429	False	False
NS2B3	Q9BT25	HAUS8	0.604380174	1.39172967481438	0.10822062367641536	False	False
NS2B3	Q8N8A6	DDX51	0.8776630799999999	2.74873708374511	0.43731942818091324	True	False
NS4A	O15400	STX7	0.993556484	2.34501683206162	0.5268662106926579	True	True
NS4A	O94874	UFL1	0.843231132	3.88427393798461	0.4031860012242766	False	False
Capsid	P06576	ATPB	0.30259407800000004	-0.729976919056426	0.002628644872435769	False	False
NS4A	P06576	ATPB	0.6650019659999999	2.05943209007539	0.19029370958230488	False	False
NS5	P06576	ATPB	0.29005784600000006	-0.729976919056426	0.0024224448667815764	False	False
NS3	P06576	ATPB	0.36630349200000006	-0.509760418335493	0.005202432844403833	False	False
NS2B3	P06576	ATPB	0.536852157	0.297700084307928	0.03381989416425355	False	False
NS5	Q6I9Y2	THOC7	0.880162173	2.74873708374511	0.4399136742688593	True	False
Capsid	P62841	RS15	0.6711929919999999	1.40728333509989	0.1477508757944593	False	False
NS4A	P62841	RS15	0.34974449800000007	-0.315920748695894	0.005909660394368804	False	False
NS5	P62841	RS15	0.507584646	0.890322109961157	0.04757724433968188	False	False
NS3	P62841	RS15	0.330281979	-0.488241157075473	0.004256143892813523	False	False
NS5	P42336	PK3CA	0.870504588	3.56335949129435	0.441494209467828	True	False
NS3	O14734	ACOT8	0.950940147	0.54139029200371	0.2400782843799189	False	False
Capsid	P62750	RL23A	0.49674357199999997	2.09650022509366	0.0873971305427004	False	False
NS4A	P62750	RL23A	0.401605608	0.0110342117110192	0.011690438224151252	False	False
NS5	P62750	RL23A	0.321243508	-0.684121126083195	0.0031452439032850486	False	False
NS3	P62750	RL23A	0.364657091	-0.187581599087328	0.007510001909838075	False	False
NS2B3	P62750	RL23A	0.45090440200000004	-0.386197409885674	0.010069640151768037	False	False
NS4A	Q9ULF5	S39AA	0.40796377999999994	0.64932810206165	0.022231472387419626	False	False
NS2B3	Q9ULF5	S39AA	0.720627345	0.64932810206165	0.11216092905823982	False	False
Capsid	Q8N5L8	RP25L	0.7447581560000001	1.17206543065538	0.175710185188176	False	False
NS5	Q8N5L8	RP25L	0.528599417	0.293016357663844	0.03219673115432088	False	False
Capsid	P62899	RL31	0.582274736	1.36090316975696	0.09559070687977923	False	False
NS4A	P62899	RL31	0.35441949799999994	-0.606667678084427	0.004283205864117994	False	False
NS5	P62899	RL31	0.545991304	1.26252462736489	0.07513903247987244	False	False
NS3	P62899	RL31	0.381124416	-0.508289135692357	0.0057132865140749525	False	False
NS2B3	P62899	RL31	0.309243568	-0.901803305260634	0.002186348813465134	False	False
Capsid	Q14331	FRG1	0.860046613	1.61970885967925	0.32197511632904663	False	False
Capsid	Q9UMY1	NOL7	0.754634143	0.426686746515451	0.1085162970470118	False	False
NS5	Q9UMY1	NOL7	0.385344123	0.426686746515451	0.015945835653365745	False	False
NS3	Q9ULV4	COR1C	0.7560731949999999	0.0	0.07399986931888394	False	False
NS4A	Q10472	GALT1	0.879946202	2.74873708374511	0.439689595659591	True	False
Capsid	P51571	SSRD	0.35082882600000004	-0.6565284753872	0.003931980180728535	False	False
NS4A	P51571	SSRD	0.471024822	2.76433042268295	0.09102355875720965	False	False
NS5	P51571	SSRD	0.34074877900000006	0.276433042268295	0.010495703476015212	False	False
NS3	P51571	SSRD	0.42710670799999995	-0.345541302835368	0.009173944604588678	False	False
NS2B3	P51571	SSRD	0.551092303	-0.345541302835368	0.01860176576417408	False	False
Capsid	Q96ER3	SAAL1	0.842922602	1.06241530827773	0.23578565038978222	False	False
NS5	O00193	SMAP	0.9933636180000001	2.17306746840088	0.5118489029390749	True	False
NS4A	Q12981	SEC20	0.983838385	3.1916581823253	0.5560547855532436	True	False
NS4A	Q96HA1	P121A	0.875533627	2.74873708374511	0.4351066626743595	False	False
Capsid	P36873	PP1G	0.562758138	0.191267413690219	0.0350857417783982	False	False
NS5	P36873	PP1G	0.54333362	1.66675889072905	0.09259639102865098	False	False
NS3	P36873	PP1G	0.302896795	1.17492839838277	0.017305929296322846	False	False
NS3	Q9Y371	SHLB1	0.874454368	2.17306746840088	0.39474295648527974	False	False
NS3	P53350	PLK1	0.804880257	2.74873708374511	0.3612270012700629	False	False
NS4A	O00487	PSDE	0.440591554	0.303547230936495	0.01977292445630661	False	False
NS3	O00487	PSDE	0.46684092099999996	0.98652850054361	0.040746349285923945	False	False
NS2B3	O00487	PSDE	0.6352394539999999	1.66950977015073	0.14362463534398578	False	False
Capsid	Q7LGA3	HS2ST	0.22704247	-0.23443918471008	0.0029086858095713573	False	False
NS4A	Q7LGA3	HS2ST	0.815752048	2.77977890441952	0.3739126871255406	False	False
NS2B3	Q7LGA3	HS2ST	0.336608392	0.0669826242028801	0.008286700743841715	False	False
NS4A	Q14978	NOLC1	0.308533736	0.0257804900954148	0.006633875770380213	False	False
NS5	Q14978	NOLC1	0.7811529479999999	3.27412224211767	0.34900000317450164	False	False
NS4A	P22234	PUR6	0.97818275	1.98373011903968	0.4783992690380686	True	False
NS4A	Q96G23	CERS2	0.6535846590000001	2.80541803843391	0.21587938358601338	False	False
NS2B3	Q96G23	CERS2	0.523940516	1.12216721537356	0.06119991401201151	False	False
Capsid	Q9NZE8	RM35	0.879854835	2.74873708374511	0.43959479203452945	True	False
Capsid	O00629	IMA3	0.974880883	1.4184771040401	0.4023234162318251	False	False
NS4A	O60704	TPST2	0.930546314	1.55377545660154	0.3801021309456217	False	True
Capsid	Q9Y291	RT33	0.80392595	1.27169154718115	0.23087235939956768	False	False
NS5	Q9Y291	RT33	0.37036561999999995	0.356073633210723	0.01362259025914964	False	False
Capsid	Q99575	POP1	0.708605217	0.974123748686114	0.1342013481823276	False	False
NS5	Q99575	POP1	0.57579773	0.330665859645745	0.04287933125820617	False	False
Capsid	Q9Y605	MOFA1	0.8677296059999999	1.61970885967925	0.3291927203213416	False	False
Capsid	P14678	RSMB	0.466102836	1.15070095441779	0.045487800004001266	False	False
NS4A	P14678	RSMB	0.233113444	-0.617449292614423	0.0019148753440858105	False	False
NS5	P14678	RSMB	0.585411362	1.15070095441779	0.08544356663701962	False	False
NS3	P14678	RSMB	0.42399744799999994	0.140329384685096	0.015277221960265255	False	False
NS2B3	P14678	RSMB	0.358238834	-0.870042185047596	0.003117314236596097	False	False
NS4A	Q9NTJ5	SAC1	0.990431391	2.17306746840088	0.5090956395461647	True	True
NS4A	P60763	RAC3	0.619638822	2.14093161388478	0.16102698968824353	False	False
NS3	P60763	RAC3	0.261239924	-0.0930839832123818	0.004284568153908116	False	False
NS2B3	P60763	RAC3	0.396643693	0.465419916061909	0.017690574543357703	False	False
Capsid	Q9BTD8	RBM42	0.774154126	0.850456979830783	0.16143606765497984	False	False
NS5	Q9BTD8	RBM42	0.39244908700000003	0.850456979830783	0.023838473842573007	False	False
NS4A	Q969Z0	FAKD4	0.9584368299999999	1.866442219137	0.4462872927434365	False	True
Capsid	P29558	RBMS1	0.847190129	1.03077640640442	0.23494355938916361	False	False
NS3	P29558	RBMS1	0.25206158100000003	0.515388203202208	0.007378840150554633	False	False
Capsid	P04843	RPN1	0.26400043800000006	-0.647390779545401	0.002268007880562712	False	False
NS4A	P04843	RPN1	0.6054284700000001	2.21810939221293	0.1548285558901817	False	False
NS3	P04843	RPN1	0.29328514400000005	-0.520035216356142	0.00322461549530266	False	False
NS2B3	P04843	RPN1	0.6415983009999999	0.435131507563303	0.0655350867059557	False	False
Capsid	P16615	AT2A2	0.37772196900000005	-0.187243961582031	0.008146372305251965	False	False
NS4A	P16615	AT2A2	0.550421095	2.25794188966567	0.12107929541326712	False	False
NS5	P16615	AT2A2	0.284516572	-0.980277210635339	0.0016722385274692757	False	False
NS3	P16615	AT2A2	0.39551404300000004	0.011014350681296	0.011265891619481867	False	False
NS2B3	P16615	AT2A2	0.5533721600000001	0.011014350681296	0.02784484458371806	False	False
NS3	Q96CX2	KCD12	0.9760254239999999	0.074535599249993	0.1810989635944144	False	False
NS4A	Q9UHD9	UBQL2	0.991791307	2.40417597827258	0.5297640697249231	True	False
Capsid	Q8NE71	ABCF1	0.8600454209999999	1.61970885967925	0.3219739989245928	False	False
NS4A	P14854	CX6B1	0.728780782	2.85598411835267	0.2875774623820369	False	False
NS3	P14854	CX6B1	0.13630129400000002	-0.34035043897467	0.0013676546015705736	False	False
NS2B3	P14854	CX6B1	0.518279693	-0.0739892258640587	0.021021669534860375	False	False
Capsid	Q96FX7	TRM61	0.779368032	1.85575911411259	0.27226040393982853	False	False
NS5	Q96FX7	TRM61	0.408216413	1.04103560059975	0.030191758092237286	False	False
NS4A	Q9H2H9	S38A1	0.879946202	2.74873708374511	0.439689595659591	True	False
NS4A	Q99720	SGMR1	0.954429516	2.43136229997606	0.4959970112020574	True	False
NS4A	Q9UN37	VPS4A	0.642877586	1.33771210811988	0.12552854377976091	False	False
NS3	Q9UN37	VPS4A	0.523140016	1.33771210811988	0.06982798423391545	False	False
Capsid	Q15287	RNPS1	0.248012231	-0.1886025671769	0.0035288008434416996	False	False
NS5	Q15287	RNPS1	0.7922746620000001	2.23628758224038	0.3173027225920343	False	False
NS3	Q15287	RNPS1	0.412420361	-0.1886025671769	0.010049975849493627	False	False
NS5	O60684	IMA7	0.9841391669999999	1.14234001096929	0.36753531387569466	False	True
Capsid	Q5SSJ5	HP1B3	0.732117434	2.12069670093451	0.25135614527131667	False	False
NS5	Q5SSJ5	HP1B3	0.5556817270000001	0.848278680373802	0.05953922038734286	False	False
NS3	Q9BY89	K1671	0.938320674	2.23970384321523	0.4647888198202444	True	False
NS3	P14373	TRI27	0.8047876979999999	2.74873708374511	0.36113052676465535	False	False
NS3	Q8NI27	THOC2	0.799480982	2.74873708374511	0.35560489183394345	False	False
NS5	Q96S55	WRIP1	0.39375096	0.564861991170471	0.01898725854303147	False	False
NS3	Q96S55	WRIP1	0.6048250270000001	2.59836515938417	0.1697916924399869	False	False
Capsid	Q9Y2W1	TR150	0.27913190600000004	-0.45105945450425	0.0031963991207026735	False	False
NS4A	Q9Y2W1	TR150	0.2889328420000001	-0.45105945450425	0.0034087321972307892	False	False
NS5	Q9Y2W1	TR150	0.916726293	2.08069361271315	0.4285177369592269	True	False
NS3	Q9Y2W1	TR150	0.23933032399999998	-0.407408539552225	0.0025837952313914757	False	False
NS2B3	Q9Y2W1	TR150	0.20808368600000002	-0.407408539552225	0.0020890213612399324	False	False
NS4A	Q15046	SYK	0.432204334	0.393122696553448	0.020472579655833528	False	False
NS5	Q15046	SYK	0.3413854440000001	-0.786245393106896	0.0031326690384318517	False	False
NS3	Q15046	SYK	0.53070378	1.96561348276724	0.09909792961569892	False	False
NS2B3	Q15046	SYK	0.562154214	0.0	0.028853306170033084	False	False
NS3	O43684	BUB3	0.562262685	0.785950200532908	0.05875335062434121	False	False
NS2B3	O43684	BUB3	0.499810564	0.785950200532908	0.042095574146447226	False	False
NS5	Q99714	HCD2	0.879298289	2.74873708374511	0.4390172271497915	False	False
Capsid	O00488	ZN593	0.868068989	3.56335949129435	0.4389415175222483	True	False
Capsid	P28072	PSB6	0.20655411	-0.663883077612873	0.0015063406424513418	False	False
NS4A	P28072	PSB6	0.364052797	-0.0948404396589819	0.008288402685167715	False	False
NS5	P28072	PSB6	0.307536715	-1.23292571556677	0.001358783115080382	False	False
NS3	P28072	PSB6	0.5584066179999999	1.0432448362488	0.06944948446554014	False	False
NS2B3	P28072	PSB6	0.588560346	1.0432448362488	0.08085349320521894	False	False
NS4A	Q9H845	ACAD9	0.992626722	2.61169262440778	0.5442551129530633	True	False
NS4A	P38606	VATA	0.19936510699999999	-0.593636794217996	0.001566677180241632	False	False
NS3	P38606	VATA	0.5616453610000001	1.18727358843599	0.07765047659168457	False	False
NS2B3	P38606	VATA	0.680923436	0.474909435374397	0.08164499377332712	False	False
NS4A	Q9BQB6	VKOR1	0.990433775	2.17306746840088	0.5090978818343623	True	False
Capsid	Q9NX24	NHP2	0.650899509	1.41936602895667	0.1360615197173743	False	False
NS5	Q9NX24	NHP2	0.6124308390000001	0.397422488107869	0.05492157465709768	False	False
Capsid	P18124	RL7	0.512420362	1.43093935163777	0.06966840540388011	False	False
NS4A	P18124	RL7	0.369318378	-0.74911245054391	0.003918952067592579	False	False
NS5	P18124	RL7	0.482838462	1.10796871427752	0.04851508066672851	False	False
NS3	P18124	RL7	0.43189632099999997	-0.506884472523723	0.007785989320180886	False	False
NS2B3	P18124	RL7	0.414285941	-0.587627131863786	0.0063416886479459745	False	False
NS4A	P52789	HXK2	0.50930889	1.19201226019717	0.05926037672450248	False	False
NS3	P52789	HXK2	0.448500084	1.19201226019717	0.04232203063155193	False	False
NS2B3	P52789	HXK2	0.537687815	0.194048507473957	0.03075940205937483	False	False
NS3	Q9NWV8	BABA1	0.804880853	2.74873708374511	0.361227622492743	False	False
NS2B3	O14967	CLGN	0.873715684	3.56335949129435	0.4448552670724785	True	False
Capsid	Q13838	DX39B	0.404728011	-0.263136457085001	0.008819192746818817	False	False
NS5	Q13838	DX39B	0.8352217120000001	2.57873727943301	0.3842424238619956	False	False
NS3	Q13838	DX39B	0.032698827	0.0526272914170003	0.0009878220373679845	False	False
Capsid	Q9Y5L4	TIM13	0.4834483	0.707106781186547	0.036096730204685235	False	False
NS4A	Q9Y5L4	TIM13	0.228918547	-0.707106781186547	0.0016602595490728847	False	False
NS5	Q9Y5L4	TIM13	0.42202178700000004	0.0	0.013064413779881792	False	False
NS3	Q9Y5L4	TIM13	0.390444367	0.0	0.01079704198674403	False	False
NS2B3	Q9Y5L4	TIM13	0.499355282	-0.707106781186547	0.008975210559452985	False	False
Capsid	Q9NVV4	PAPD1	0.848692113	3.79434038670619	0.41241015260256225	False	False
NS5	Q9NW82	WDR70	0.990372069	1.47875051869447	0.42544646546935827	True	True
NS3	Q6P1K2	PMF1	0.804788294	2.74873708374511	0.3611311479670406	False	False
NS3	Q8N720	ZN655	0.866463441	1.4184771040401	0.30265874524007097	False	False
Capsid	O60524	NEMF	5.96e-07	4.00693842672377	0.004003961174438189	False	False
NS4A	P98194	AT2C1	0.9095303880000001	2.87597163880743	0.47546858997669694	True	False
NS3	P98194	AT2C1	0.196969989	0.186751405117365	0.003716042302957057	False	False
Capsid	P39019	RS19	0.588101932	2.10737597786526	0.13802039848621722	False	False
NS4A	P39019	RS19	0.365621697	-0.543579826564991	0.004969487850165315	False	False
NS5	P39019	RS19	0.49165886400000003	0.468603298762923	0.03084699078682366	False	False
NS3	P39019	RS19	0.38434307	-0.68817741589755	0.004652917695155898	False	False
NS2B3	P39019	RS19	0.392198168	-0.68817741589755	0.004882989201024384	False	False
NS4A	P14314	GLU2B	0.547116736	0.235702260395516	0.033695643121658625	False	False
NS2B3	P14314	GLU2B	0.702512496	0.235702260395516	0.07298945991177735	False	False
Capsid	O75569	PRKRA	0.8680677969999999	3.56335949129435	0.4389402675379137	True	False
Capsid	Q15776	ZKSC8	0.57774879	1.81811868577262	0.11759135570944754	False	False
NS3	Q15776	ZKSC8	0.42135110200000003	1.81811868577262	0.05143399650977752	False	False
Capsid	Q15050	RRS1	0.768072777	1.25706099189546	0.20135302414427986	False	False
NS5	Q15050	RRS1	0.51392602	0.017220013587609	0.022591543219104646	False	False
Capsid	Q9GZT3	SLIRP	0.26757644300000005	-0.165984602029771	0.0041231983676440435	False	False
NS4A	Q9GZT3	SLIRP	0.625843154	1.02910453258458	0.09595004890182267	False	False
NS5	Q9GZT3	SLIRP	0.529494983	2.22419366719893	0.10802474494587541	False	False
NS4A	Q14108	SCRB2	0.879946202	2.74873708374511	0.439689595659591	True	False
NS3	Q9Y5B8	NDK7	0.804788294	2.74873708374511	0.3611311479670406	False	False
NS4A	Q8N2K0	ABD12	0.991761646	2.33601221552532	0.5244687412670801	True	False
Capsid	P38935	SMBP2	0.974880883	1.4184771040401	0.4023234162318251	True	False
Capsid	Q15369	ELOC	0.32007050600000003	-1.29455905581927	0.0013459554760019408	False	False
NS4A	Q15369	ELOC	0.323257734	0.139414052165153	0.008199709665554054	False	False
NS5	Q15369	ELOC	0.468326369	0.856400606157365	0.03729760531906968	False	False
NS3	Q15369	ELOC	0.43602442900000005	-0.936065778823166	0.004587733699728451	False	False
NS2B3	Q15369	ELOC	0.598364858	0.497907329161259	0.05587793846737667	False	False
NS4A	P62491	RB11A	0.9715196939999999	1.07937232068015	0.34616004151270846	False	False
NS4A	Q9NWZ8	GEMI8	0.875535415	2.74873708374511	0.43510852145942486	True	False
NS3	Q15637	SF01	0.6675051839999999	0.707106781186547	0.09251446992663716	False	False
NS2B3	Q15637	SF01	0.47938176999999993	0.707106781186547	0.03528269443118623	False	False
Capsid	P55036	PSMD4	0.348996048	-1.24918659411281	0.001729622680971332	False	False
NS4A	P55036	PSMD4	0.42426835900000004	0.301527798578953	0.017924381952488654	False	False
NS5	P55036	PSMD4	0.363172516	-1.24918659411281	0.0018907298972011665	False	False
NS3	P55036	PSMD4	0.436363067	1.85224219127071	0.05691014377755228	False	False
NS2B3	P55036	PSMD4	0.54701679	1.07688499492483	0.06700426256566715	False	False
NS3	Q5VZL5	ZMYM4	0.7934954999999999	1.61970885967925	0.2612507527135336	False	False
NS4A	P61026	RAB10	0.972816712	3.09440746117146	0.5441712634322082	True	False
Capsid	Q96AG4	LRC59	0.478863246	0.124721912892465	0.02070275221444238	False	False
NS4A	Q96AG4	LRC59	0.75370418	2.36971634495683	0.288810632589145	False	False
NS3	Q96AG4	LRC59	0.13144951900000001	-0.516705067697354	0.0010690366762158296	False	False
NS2B3	Q96AG4	LRC59	0.23763383200000002	-0.516705067697354	0.0022378682822366226	False	False
Capsid	P09874	PARP1	0.37026165899999997	-0.290865749822954	0.006915511408273107	False	False
NS4A	P09874	PARP1	0.461469642	-0.290865749822954	0.011967275856416992	False	False
NS5	P09874	PARP1	0.25349459399999996	-0.166208999898831	0.0037535594065444752	False	False
NS3	P09874	PARP1	0.366941751	-0.166208999898831	0.0078012572002251175	False	False
NS2B3	P09874	PARP1	0.22391711600000003	0.0831044999494154	0.004021153571462523	False	False
Capsid	Q9BZE4	NOG1	0.6763757589999999	1.44567083311039	0.15412014196378404	False	False
NS5	Q9BZE4	NOG1	0.6211741420000001	1.26864991477034	0.10915656711976891	False	False
NS4A	Q9H0P0	5NT3A	0.9694828	3.48260016134828	0.5424638418992627	True	True
Capsid	Q9HCC0	MCCB	0.368251221	-1.19956810031963	0.0020975294898379513	False	False
NS4A	Q9HCC0	MCCB	0.40371649200000004	0.931243656827078	0.027126335801621056	False	False
NS5	Q9HCC0	MCCB	0.43651185800000003	0.931243656827078	0.03289556003659623	False	False
NS3	Q9HCC0	MCCB	0.4632932310000001	-0.347243397460944	0.01133142128978238	False	False
NS2B3	Q9HCC0	MCCB	0.53517432	0.22097307111151	0.031147605114068156	False	False
NS4A	O95674	CDS2	0.980280158	1.4184771040401	0.40728877884613174	True	False
Capsid	Q8WTT2	NOC3L	0.759561921	0.941793167095867	0.16189620777090513	False	False
NS5	Q8WTT2	NOC3L	0.526906389	0.633569948773584	0.04314908964327059	False	False
NS4A	P21796	VDAC1	0.6980164260000001	2.14154679584361	0.222730153580863	False	False
NS2B3	P21796	VDAC1	0.600935389	0.414352231375037	0.05262289649056791	False	False
NS4A	O95573	ACSL3	0.82089356	0.753665092444774	0.18037659535410117	False	False
NS4A	O75431	MTX2	0.93461671	2.29844541908116	0.4661252792072011	True	False
NS2B3	O75431	MTX2	0.248999618	-0.262679476466419	0.0032658851314933796	False	False
Capsid	O95373	IPO7	0.8002852069999999	1.44987949072825	0.24846145653666746	False	False
NS4A	O95373	IPO7	0.473912549	0.756458864727782	0.03560033207110387	False	False
Capsid	Q9NQT4	EXOS5	0.746606107	1.34526781708686	0.19445205151516415	False	False
NS5	Q9NQT4	EXOS5	0.550109571	0.851087802646786	0.05795849976980273	False	False
NS4A	Q92643	GPI8	5.96e-07	4.00693842672377	0.004003961174438189	False	False
NS4A	Q86VR2	RETR3	0.98028135	1.4184771040401	0.40728987403009526	False	True
NS3	E7ES64	E7ES64	5.96e-07	4.00693842672377	0.004003961174438189	False	False
NS4A	P17858	PFKAL	0.81842532	3.95154561758728	0.37424114053367086	False	False
NS4A	Q7L8L6	FAKD5	0.780184878	1.56702123647242	0.24414590536705152	False	False
NS3	Q7L8L6	FAKD5	0.329616174	1.56702123647242	0.026096964044511645	False	False
NS5	Q92688	AN32B	0.98849242	2.14931738405274	0.5050310871420166	True	False
NS3	B5MDE0	B5MDE0	0.8013944639999999	2.08389944461542	0.3138335955626314	False	False
NS4A	Q9BVG9	PTSS2	0.982903855	2.91547594742265	0.5489923305428868	True	False
NS5	Q96P47	AGAP3	0.879289089	2.34677710583498	0.4141200309516989	False	True
NS3	Q96P47	AGAP3	0.23069708100000003	0.426686746515451	0.0058967759341233056	False	False
Capsid	Q6P2Q9	PRP8	0.39400552499999997	-0.584227482722993	0.005630326992203279	False	False
NS4A	Q6P2Q9	PRP8	0.19983613200000003	-1.11894416182539	0.0007790952097132557	False	False
NS5	Q6P2Q9	PRP8	0.562703521	1.55463923368661	0.0964589059999382	False	False
NS3	Q6P2Q9	PRP8	0.5176673810000001	0.306966982447674	0.030729200727746743	False	False
NS2B3	Q6P2Q9	PRP8	0.37694587500000004	-1.11894416182539	0.0024849645203700666	False	False
NS4A	Q5SRE5	NU188	0.7883940269999999	2.27284511479003	0.3162074060695139	False	False
NS3	Q5SRE5	NU188	0.283095692	0.478493708376849	0.008760964679798023	False	False
NS2B3	Q5SRE5	NU188	0.279829213	-0.239246854188425	0.004116263170330478	False	False
NS4A	P32322	P5CR1	0.6323936880000001	1.97305700108722	0.1607459666396799	False	False
NS3	P32322	P5CR1	0.36031636499999997	1.06241530827773	0.022954216702050556	False	False
NS2B3	P32322	P5CR1	0.363548339	0.151773615468248	0.010701132197596538	False	False
NS4A	Q9P003	CNIH4	0.990431987	2.17306746840088	0.5090962001187893	True	False
Capsid	O00165	HAX1	0.34428865499999994	-1.32566359467428	0.0015000602107596507	False	False
NS4A	O00165	HAX1	0.449652606	1.32566359467428	0.04638317672355226	False	False
NS5	O00165	HAX1	0.3472520680000001	-0.946902567624484	0.0026219514130055156	False	False
NS3	O00165	HAX1	0.513064847	0.189380513524897	0.026756473755519473	False	False
NS2B3	O00165	HAX1	0.532130577	-0.189380513524897	0.020014452694477304	False	False
Capsid	P27824	CALX	0.286154951	-0.473645622753002	0.0032570518607336852	False	False
NS4A	P27824	CALX	0.4390698350000001	1.21042770259101	0.040586465832249834	False	False
NS5	P27824	CALX	0.18051313900000002	-0.684154788421003	0.0012256893689102746	False	False
NS3	P27824	CALX	0.288199013	-0.684154788421003	0.0025386812222162273	False	False
NS2B3	P27824	CALX	0.798406877	1.63144603392701	0.2668504183540373	False	False
NS3	Q96RY7	IF140	0.6614252860000001	2.2647658097803	0.19958458836482648	False	False
NS2B3	Q96RY7	IF140	0.48897890999999993	0.782373643378649	0.03953684100085106	False	False
NS4A	P47897	SYQ	0.241129145	-0.0251511764626978	0.004030763673724042	False	False
NS3	P47897	SYQ	0.605455396	1.33301235252299	0.1052202521541656	False	False
NS2B3	P47897	SYQ	0.6262753750000001	0.880291176194425	0.08670549462949033	False	False
NS3	Q9Y4L5	RN115	0.804788294	2.74873708374511	0.3611311479670406	False	False
NS4A	O95292	VAPB	0.990850956	2.82807036051601	0.5531961804102761	True	False
Capsid	P30050	RL12	0.494705618	1.69065277258093	0.07273424088322314	False	False
NS4A	P30050	RL12	0.41462877499999995	-0.297350990152424	0.009002250409032745	False	False
NS5	P30050	RL12	0.47422305200000003	1.38480603985272	0.05515651589900059	False	False
NS3	P30050	RL12	0.405726503	-0.450274356516528	0.007125018486139137	False	False
NS2B3	P30050	RL12	0.413929504	-1.06196782197294	0.003377190515062542	False	False
NS4A	P49821	NDUV1	0.9916447899999999	2.95642127060841	0.5584441997018417	True	True
NS3	P15104	GLNA	0.874608633	2.17306746840088	0.3948990401334273	False	False
NS4A	Q9BV81	EMC6	0.776232548	2.34677710583498	0.30939675617378265	False	False
NS2B3	Q9BV81	EMC6	0.40959923600000003	0.426686746515451	0.018462450467129354	False	False
NS4A	Q99942	RNF5	0.630414625	2.75889046687018	0.19495503902528194	False	False
NS3	Q99942	RNF5	0.381617719	0.630603535284611	0.018665912075957823	False	False
NS2B3	Q99942	RNF5	0.5030323990000001	-0.0788254419105765	0.019207143468138586	False	False
NS4A	Q9BTW9	TBCD	0.518750983	1.6175832565854	0.07963579414964668	False	False
NS3	Q9BTW9	TBCD	0.580807469	2.3641601442402	0.14423277145569247	False	False
NS4A	Q9NPA0	EMC7	0.98028135	1.4184771040401	0.40728987403009526	False	False
Capsid	P14868	SYDC	0.34057138400000003	-1.02631356354227	0.0022530337390705537	False	False
NS4A	P14868	SYDC	0.37827920000000004	-0.474861499549409	0.005846923870132911	False	False
NS5	P14868	SYDC	0.30287688300000004	-1.3020395955387	0.0011912567238125359	False	False
NS3	P14868	SYDC	0.573004225	1.73094675642204	0.1105657356221019	False	False
NS2B3	P14868	SYDC	0.593340864	0.352316596439884	0.04788165035643559	False	False
Capsid	Q5TAQ9	DCAF8	0.43386924300000007	-0.235702260395516	0.010835693077539068	False	False
NS5	Q5TAQ9	DCAF8	0.324075451	0.612825877028341	0.012848582327044836	False	False
NS3	Q5TAQ9	DCAF8	0.371721993	0.612825877028341	0.017304555600648207	False	False
NS2B3	Q5TAQ9	DCAF8	0.457309247	0.612825877028341	0.028780423097288888	False	False
NS4A	P13073	COX41	0.8216643319999999	2.86524301358919	0.38343719412067084	False	False
NS2B3	P13073	COX41	0.47530963300000006	-0.168543706681717	0.014879972079786497	False	False
NS4A	P30048	PRDX3	0.575640044	2.42956328951888	0.14320378218646865	False	False
NS3	P30048	PRDX3	0.39979738499999995	2.42956328951888	0.056865382580808935	False	False
NS3	Q9NPI6	DCP1A	0.804510021	2.74873708374511	0.36084112222443465	False	False
Capsid	Q96P11	NSUN5	0.8600460169999999	1.61970885967925	0.32197455762672267	False	False
NS4A	Q9BRQ6	MIC25	0.94841654	2.16416998056032	0.4678803810981334	True	False
NS3	Q9BRQ6	MIC25	0.14436796000000002	-0.229716366651654	0.0016459584672595656	False	False
NS4A	Q9BSD7	NTPCR	0.498152289	0.783171949269346	0.041622163934829565	False	False
NS3	Q9BSD7	NTPCR	0.5068831819999999	0.506758320115459	0.03472053498938894	False	False
NS2B3	Q9BSD7	NTPCR	0.5698509939999999	0.230344690961572	0.03782415047099812	False	False
Capsid	P82914	RT15	0.671247798	0.663357437722375	0.09099190263312282	False	False
NS5	P82914	RT15	0.575609432	1.07509653699833	0.07743754742978795	False	False
NS4A	Q9NVI1	FANCI	0.662119582	2.27316215590757	0.2006118568861041	False	False
NS3	Q9NVI1	FANCI	0.412251458	0.0	0.012321859713934171	False	False
NS2B3	Q9NVI1	FANCI	0.481661719	-0.349717254755011	0.012563172203891932	False	False
NS3	Q9Y266	NUDC	0.874608633	2.17306746840088	0.3948990401334273	False	False
Capsid	P82673	RT35	0.755455991	0.654739645318724	0.13039787838542824	False	False
NS5	P82673	RT35	0.5010612080000001	1.14579437930777	0.0549886263979486	False	False
NS3	O95817	BAG3	0.8387412249999999	1.64706575012328	0.3053058679497464	False	False
NS2B3	O95817	BAG3	0.45362179599999997	-0.374333125028017	0.01037529625362275	False	False
NS4A	Q9UL15	BAG5	0.214041788	-0.610522770162969	0.0016965586557083153	False	False
NS3	Q9UL15	BAG5	0.713816287	1.1784509284541	0.15570699120886114	False	False
NS2B3	Q9UL15	BAG5	0.549784959	-0.0993874277009485	0.02430859378805538	False	False
NS4A	P61619	S61A1	0.579877626	2.13545285258751	0.13407569036993677	False	False
NS3	P61619	S61A1	0.371222008	-0.312837042098807	0.006782377393384736	False	False
NS2B3	P61619	S61A1	0.59880053	0.421649926307087	0.052395336425606086	False	False
NS4A	P43487	RANG	0.986208702	1.63530992692118	0.4435575669230947	True	False
NS3	Q969K3	RNF34	5.96e-07	4.00693842672377	0.004003961174438189	False	False
NS3	Q15334	L2GL1	0.915272887	1.68756133158568	0.38293667271798626	False	False
NS4A	Q96D05	F241B	0.9512528490000001	3.65257030613647	0.5217057621078823	True	False
NS4A	P36542	ATPG	0.530922847	1.79792278091941	0.09242970443586512	False	False
NS5	P36542	ATPG	0.32540088600000006	-0.995971612451762	0.002133209170928324	False	False
NS3	P36542	ATPG	0.527333874	0.633800117014758	0.04325689760692096	False	False
NS2B3	P36542	ATPG	0.519398222	-0.0646734813280365	0.021363901779453694	False	False
NS4A	P60953	CDC42	0.717652942	2.84917748918773	0.27643760894535374	False	False
NS3	P60953	CDC42	0.15890181399999997	1.75800313162647	0.009281300207329316	False	False
NS3	Q70EL1	UBP54	0.977258352	1.62354214652162	0.4335962842957451	True	False
Capsid	O75616	ERAL1	0.5325742769999999	1.81811868577262	0.09405185008387523	False	False
NS5	O75616	ERAL1	0.5412527730000001	1.81811868577262	0.09827571854710362	False	False
NS5	Q8N9Q2	SR1IP	0.993363022	2.17306746840088	0.5118483442688773	True	False
NS4A	Q9BW92	SYTM	0.3375639530000001	-0.410108201188281	0.0048979076481164025	False	False
NS3	Q9BW92	SYTM	0.7070563889999999	1.29341817297842	0.1616347969670364	False	False
NS2B3	Q9BW92	SYTM	0.51539603	-0.0315467847067909	0.021642359143654925	False	False
Capsid	P46778	RL21	0.495560784	1.59686419488061	0.06969286740872524	False	False
NS4A	P46778	RL21	0.36119481200000003	-0.935607656031368	0.00290654942727994	False	False
NS5	P46778	RL21	0.475731683	0.963746232152612	0.042130077511883454	False	False
NS3	P46778	RL21	0.42663952000000005	-0.808984063485769	0.005142151230797094	False	False
NS2B3	P46778	RL21	0.44501863099999994	-0.429113285848973	0.009243953258648246	False	False
NS4A	Q10471	GALT2	0.9938602459999999	2.38657705616657	0.5303749126849923	True	False
NS4A	Q9UI26	IPO11	0.879946202	2.74873708374511	0.439689595659591	True	False
Capsid	Q8WWM7	ATX2L	0.37711204899999995	-1.36300104229531	0.001742724350386227	False	False
NS4A	Q8WWM7	ATX2L	0.378754204	-0.928000709647873	0.0032758865051781038	False	False
NS5	Q8WWM7	ATX2L	0.413162931	-0.319000243941456	0.00870259018081111	False	False
NS3	Q8WWM7	ATX2L	0.49527851300000003	0.899000687471377	0.04476744652127619	False	False
NS2B3	Q8WWM7	ATX2L	0.5478562549999999	0.377000288294449	0.03861478549872182	False	False
Capsid	O00178	GTPB1	0.8798536429999999	2.74873708374511	0.43959355517313564	True	False
Capsid	P18583	SON	0.40555818500000007	-0.545587178780628	0.00633746523290171	False	False
NS4A	P18583	SON	0.24267079500000002	-0.545587178780628	0.00223416628822235	False	False
NS5	P18583	SON	0.41242148200000006	0.181862392926876	0.01486234142334232	False	False
NS3	P18583	SON	0.585178958	1.63676153634189	0.11216575349213793	False	False
NS2B3	P18583	SON	0.257889661	-0.909311964634381	0.0015446181653877918	False	False
Capsid	P25787	PSA2	0.37239382900000007	-0.962057979310787	0.003006304632070419	False	False
NS4A	P25787	PSA2	0.41477382500000004	0.89333955221716	0.028148784765305367	False	False
NS5	P25787	PSA2	0.22839937600000002	-0.343592135468138	0.0025878370676121086	False	False
NS3	P25787	PSA2	0.5352638710000001	1.51180539605981	0.08208797628808642	False	False
NS2B3	P25787	PSA2	0.532994136	-0.343592135468138	0.01688665280928842	False	False
NS4A	P62937	PPIA	0.625387181	1.85517561217175	0.14891138591583916	False	False
NS5	P62937	PPIA	0.23934802100000002	-0.231896951521469	0.003170273638427287	False	False
NS3	P62937	PPIA	0.27128339700000004	-0.231896951521469	0.003923425646008001	False	False
NS2B3	P62937	PPIA	0.480565319	-0.231896951521469	0.014288835523793056	False	False
NS3	O43303	CP110	0.804756845	2.74873708374511	0.36109836929716593	False	False
Capsid	P68363	TBA1B	0.366132185	-0.165176600178601	0.00777101713790741	False	False
NS4A	P68363	TBA1B	0.37864342900000003	-0.840899055454698	0.003680180419228834	False	False
NS5	P68363	TBA1B	0.35951171	-0.732783462610523	0.0037652011305707904	False	False
NS3	P68363	TBA1B	0.5604160010000001	1.51061508890612	0.0931919373274833	False	False
NS2B3	P68363	TBA1B	0.524130472	0.456488058675407	0.036504312479177355	False	False
Capsid	P62306	RUXF	0.431891357	1.05728455844336	0.03509078157746113	False	False
NS4A	P62306	RUXF	0.400387486	-0.945991447028269	0.003651132791252202	False	False
NS5	P62306	RUXF	0.404718345	1.05728455844336	0.029915310267802787	False	False
NS3	P62306	RUXF	0.43128909699999995	0.055646555707545	0.014630822693894563	False	False
NS2B3	P62306	RUXF	0.49026724099999996	0.055646555707545	0.020587566793534153	False	False
NS4A	Q9NX63	MIC19	0.7674988229999999	1.5734787500695	0.2340943352679065	False	False
NS3	Q9NX63	MIC19	0.28628773400000007	-0.308262446776818	0.003966982949957429	False	False
NS2B3	Q9NX63	MIC19	0.466299605	-0.211762898220597	0.013462643041377767	False	False
NS4A	Q9P2E5	CHPF2	0.847889935	3.88427393798461	0.4080703732777809	False	False
NS4A	P26572	MGAT1	0.8765529679999999	3.29390557374696	0.4497803238314401	True	False
NS5	Q7L5N1	CSN6	0.8794834069999999	2.74873708374511	0.4392093526467189	True	False
NS5	Q9Y6A4	CFA20	0.9854712099999999	2.63973928671237	0.5391483223860365	True	True
NS4A	Q86Y39	NDUAB	0.879950374	2.74873708374511	0.43969392448804445	True	True
Capsid	Q9NUD5	ZCHC3	0.550398886	0.1244294812758	0.030754096161748908	False	False
NS5	Q9NUD5	ZCHC3	0.715150494	2.3641601442402	0.25197373443333726	False	False
NS5	Q8IZ52	CHSS2	0.634675145	2.99770722800985	0.2041246893552607	False	False
NS3	Q8IZ52	CHSS2	0.349677609	1.2571030311009	0.024542196333528894	False	False
NS4A	Q9NX40	OCAD1	0.984759207	3.20329921289485	0.5570428192107064	True	False
NS3	P49792	RBP2	0.874453772	2.17306746840088	0.39474235345572717	False	False
NS4A	Q9NV70	EXOC1	0.521218223	1.56702123647242	0.07859340995371872	False	False
NS3	Q9NV70	EXOC1	0.54782542	1.56702123647242	0.09010378790558081	False	False
NS5	P27694	RFA1	0.6689150750000001	0.875765351865846	0.10542055558376766	False	False
NS2B3	P27694	RFA1	0.506048109	0.875765351865846	0.04666860228996945	False	False
NS4A	P49720	PSB3	0.43607581100000004	0.838437973834634	0.03057537093346363	False	False
NS5	P49720	PSB3	0.419316352	0.0441283144123492	0.013462990820932955	False	False
NS3	P49720	PSB3	0.32764692800000006	0.838437973834634	0.01582795347169487	False	False
NS2B3	P49720	PSB3	0.347233797	0.0441283144123492	0.008652897067136844	False	False
Capsid	O14818	PSA7	0.32995486300000004	-1.13916249836939	0.00179649012651511	False	False
NS4A	O14818	PSA7	0.36328437100000005	-0.544816847046231	0.004890086835225929	False	False
NS5	O14818	PSA7	0.26312594100000003	1.53539293258483	0.01673773151680006	False	False
NS3	O14818	PSA7	0.5308821730000001	1.83256575824642	0.09383842129660011	False	False
NS2B3	O14818	PSA7	0.5665504	0.941047281261673	0.06740258625839055	False	False
Capsid	Q9NZM5	NOP53	0.987995196	2.50410885439505	0.5332481890105925	True	True
NS3	P50548	ERF	0.79682822	1.61970885967925	0.2641928348325377	False	False
NS3	P53041	PPP5	0.914316444	2.42956328951888	0.455959665375884	False	False
NS4A	Q9H3K2	GHITM	0.879946202	2.74873708374511	0.439689595659591	True	False
NS4A	Q9Y512	SAM50	0.9091320119999999	2.32148754949615	0.4424758263918071	True	False
NS3	Q9Y512	SAM50	0.20705899500000002	-0.363137717239621	0.0021862080135322667	False	False
NS2B3	Q9Y512	SAM50	0.258528207	-0.246414879555457	0.0035459064583324026	False	False
NS3	Q14689	DIP2A	0.915704233	1.2571030311009	0.3245395621755921	False	False
Capsid	P63104	1433Z	0.352884164	-0.905330714255314	0.002874458114762128	False	False
NS4A	P63104	1433Z	0.33738423500000003	-1.30279297905033	0.0014852659768700897	False	False
NS5	P63104	1433Z	0.397931814	-0.507868449460298	0.006336923314259663	False	False
NS3	P63104	1433Z	0.552231094	1.47944287451478	0.08795354617701921	False	False
NS2B3	P63104	1433Z	0.481167934	-1.30279297905033	0.00355497047277937	False	False
NS3	Q8WUM0	NU133	0.9474525659999999	3.14091358751737	0.5204578118749864	True	False
NS5	Q9UKJ3	GPTC8	0.979292862	2.91547594742265	0.5455926822557791	True	False
NS4A	P57723	PCBP4	0.450337085	1.37436854187255	0.047960136556175134	False	False
NS3	P57723	PCBP4	0.664308484	1.37436854187255	0.1408997360333298	False	False
Capsid	Q9HC36	MRM3	0.83110628	1.79452124908288	0.31448740948123743	False	True
NS5	Q9HC36	MRM3	0.463140562	-0.0437688109532408	0.015883106696095453	False	False
Capsid	P20618	PSB1	0.32952919900000005	-0.427822240046472	0.0045563974785724935	False	False
NS4A	P20618	PSB1	0.345271406	-0.941208928102238	0.00260952054444137	False	False
NS5	P20618	PSB1	0.33991847300000005	-0.427822240046472	0.004867440626907117	False	False
NS3	P20618	PSB1	0.42561030400000005	0.0855644480092942	0.014588941064092992	False	False
NS2B3	P20618	PSB1	0.6164597940000001	2.13911120023236	0.15868089366974203	False	False
Capsid	Q8TEX9	IPO4	0.263233925	0.138151041531041	0.005540552609619143	False	False
NS4A	Q8TEX9	IPO4	0.75552655	2.00319010220009	0.26348825149167293	False	False
NS3	Q8TEX9	IPO4	0.238831525	-0.172688801913801	0.003377300634382014	False	False
NS2B3	Q8TEX9	IPO4	0.272679696	-0.328108723636221	0.003544481225271933	False	False
NS4A	Q15155	NOMO1	0.5779036479999999	2.12764611540676	0.13248807348392916	False	False
NS2B3	Q15155	NOMO1	0.658798177	-0.284803023322165	0.03482669978274196	False	False
Capsid	Q07065	CKAP4	0.43144783900000006	0.249575405830584	0.017789804129335427	False	False
NS4A	Q07065	CKAP4	0.665422077	1.81213446842207	0.17405185417407368	False	False
NS2B3	Q07065	CKAP4	0.482524524	0.0542555230066487	0.019674186616874055	False	False
NS4A	P53618	COPB	0.499162459	2.74873708374511	0.10520980855782411	False	False
NS3	P53618	COPB	0.39707247599999995	0.687184270936277	0.02149602189310028	False	False
NS2B3	P53618	COPB	0.523115458	0.0	0.023347594265957575	False	False
NS3	Q5T6F2	UBAP2	0.795099856	3.56335949129435	0.36192503429592865	False	False
Capsid	Q9Y241	HIG1A	0.260025587	-0.108653373420044	0.004178310973624719	False	False
NS4A	Q9Y241	HIG1A	0.47903406800000004	1.84710734814075	0.07191324611094252	False	False
NS3	Q9Y241	HIG1A	0.445479622	-0.108653373420044	0.013361511132620723	False	False
NS2B3	Q9Y241	HIG1A	0.389873954	1.84710734814075	0.04337943949193945	False	False
NS4A	Q9Y4W6	AFG32	0.678619296	2.59447742933199	0.23044940743842224	False	False
NS3	Q9Y4W6	AFG32	0.352462537	-0.185319816380856	0.006976554846371013	False	False
NS2B3	Q9Y4W6	AFG32	0.532979858	-0.0463299540952141	0.023476259057119978	False	False
NS4A	Q96K19-4	Q96K194	0.8676679	3.56335949129435	0.4385208810735167	False	False
NS4A	P43490	NAMPT	0.8605396649999999	1.61970885967925	0.32243737943904044	False	False
NS4A	Q5T160	SYRM	0.9668899559999999	3.62043901715563	0.5376179456512125	True	False
NS4A	Q9BUN8	DERL1	0.8764616009999999	3.56335949129435	0.4477251994802055	True	False
Capsid	Q14157	UBP2L	0.199530609	-0.75329414404472	0.0012789756878280876	False	False
NS4A	Q14157	UBP2L	0.24204431599999998	-0.221557101189624	0.0032664646724023354	False	False
NS5	Q14157	UBP2L	0.34010469900000007	-0.487425622617172	0.004534826806278219	False	False
NS3	Q14157	UBP2L	0.674682487	2.17125959165831	0.20501881052005796	False	False
NS2B3	Q14157	UBP2L	0.42634905700000003	-0.75329414404472	0.005521516649340205	False	False
NS4A	Q7Z6J6	FRMD5	0.867666708	3.56335949129435	0.43851963087106655	False	True
Capsid	O00139	KIF2A	0.9815451310000001	1.4184771040401	0.4084507409540934	False	False
Capsid	Q15717	ELAV1	0.3981682550000001	-0.656532164298613	0.005273108230389271	False	False
NS5	Q15717	ELAV1	0.6282070120000001	2.23220935861528	0.17194384845259286	False	False
NS3	Q15717	ELAV1	0.429357035	-0.393919298579168	0.008783993247347395	False	False
NS2B3	Q15717	ELAV1	0.389595758	-0.656532164298613	0.0050035819097775745	False	False
NS4A	O00217	NDUS8	0.9079786399999998	3.09402772491398	0.4800200591311081	True	False
NS3	O00217	NDUS8	0.300908679	-0.281275247719452	0.004502078535224996	False	False
Capsid	P48729	KC1A	0.369641523	0.571771874896866	0.01648920839894959	False	False
NS5	P48729	KC1A	0.807021556	1.7153156246906	0.2835591894857714	False	False
Capsid	P0DPB6	RPAC2	0.544239385	0.785353452498602	0.05345246400752468	False	False
NS5	P0DPB6	RPAC2	0.286664253	-0.0981691815623253	0.0050387934953906215	False	False
NS3	P0DPB6	RPAC2	0.617952355	1.66887608655953	0.1327999446652345	False	False
NS4A	P51665	PSMD7	0.42949850600000006	0.649183612489487	0.025251767202406416	False	False
NS5	P51665	PSMD7	0.468693375	1.2641996664269	0.04968658003111892	False	False
NS3	P51665	PSMD7	0.366240177	-0.58084849538533	0.004763310612572444	False	False
NS2B3	P51665	PSMD7	0.546143315	0.0341675585520783	0.027429403448169916	False	False
Capsid	P62857	RS28	0.518412895	1.32983073442936	0.06778841766915271	False	False
NS4A	P62857	RS28	0.30433269400000007	-0.955607010167834	0.0019685775511704452	False	False
NS5	P62857	RS28	0.563240612	1.32983073442936	0.08541924111093772	False	False
NS3	P62857	RS28	0.38060915800000006	-0.474462221831582	0.00593450861683888	False	False
NS2B3	P62857	RS28	0.39796148900000006	-0.594748418915645	0.0056928045231634345	False	False
NS4A	A0A3B3ITW8	A0A3B3ITW8	0.875534819	2.74873708374511	0.4351079018645557	False	False
NS3	P51530	DNA2	0.905245662	1.89578930633578	0.39775129005959753	False	False
NS3	Q14145	KEAP1	0.991265018	1.86474468152418	0.47730524519583045	True	False
NS4A	P04406	G3P	0.8556861099999999	0.386800932646432	0.1561505772882848	False	False
NS3	P04406	G3P	0.21703202000000002	0.386800932646432	0.005178290764312299	False	False
NS5	Q8IYB3	SRRM1	0.9476999859999999	3.62043901715563	0.5189962233642135	True	True
Capsid	Q15024	EXOS7	0.721679526	1.96379262690374	0.2302211443551631	False	False
NS5	Q15024	EXOS7	0.522489321	1.12216721537356	0.06073031601140888	False	False
NS4A	P49593	PPM1F	0.87735455	2.74873708374511	0.4369989518605434	True	False
Capsid	O15355	PPM1G	0.763799868	0.935308798319011	0.1639274610267555	False	False
NS4A	O15355	PPM1G	0.22418733600000001	-0.376552892829732	0.002419084888920251	False	False
NS5	O15355	PPM1G	0.48625604	0.27937795274464	0.0251285665456334	False	False
NS4A	Q15005	SPCS2	0.991583084	2.54320227871026	0.5391426561395025	False	False
Capsid	Q9H501	ESF1	0.805270888	1.06748882407845	0.20760828410896615	False	False
NS5	Q9H501	ESF1	0.305858631	1.06748882407845	0.016364354573625877	False	False
NS5	Q8N7H5	PAF1	0.9748714190000001	1.80350793542189	0.4544849211916418	True	True
NS3	Q8N7H5	PAF1	0.13611039100000002	-0.316534045808739	0.0014043204542174392	False	False
NS5	Q9C0D3	ZY11B	0.650401177	1.74928556845359	0.15904081686131533	False	False
NS2B3	Q9C0D3	ZY11B	0.531442226	0.58309518948453	0.0423861144814964	False	False
NS4A	Q9P032	NDUF4	0.671094113	1.99901450421197	0.19114993668429367	False	False
NS3	Q9P032	NDUF4	0.38317571100000003	1.16221773500696	0.028278490853470405	False	False
Capsid	O95602	RPA1	0.7626558320000001	1.25690999470778	0.19729265972390128	False	False
NS5	O95602	RPA1	0.253483781	-0.276946270020358	0.0033106608474530023	False	False
NS3	O95602	RPA1	0.374055291	0.48998186234371	0.015761000147769322	False	False
NS4A	P12074	CX6A1	0.87871685	3.15449162321634	0.450793837880812	True	False
NS3	Q9Y463	DYR1B	0.924035139	1.81811868577262	0.4072791318076498	False	False
Capsid	Q9UET6	TRM7	0.283665596	0.310438209771555	0.007516653295565534	False	False
NS3	Q9UET6	TRM7	0.641525446	2.54559332012675	0.19667579911248004	False	False
NS2B3	Q9UET6	TRM7	0.417923376	0.310438209771555	0.017408010230172362	False	False
NS4A	Q9Y6A9	SPCS1	0.990431987	2.17306746840088	0.5090962001187893	True	False
Capsid	Q02241	KIF23	0.879853047	2.74873708374511	0.43959293674218597	True	False
NS4A	Q8IXI2	MIRO1	0.991913527	2.74147823443406	0.5503959678081449	True	True
Capsid	P82912	RT11	0.80794636	2.19405955135872	0.3295338875065273	False	False
NS5	P82912	RT11	0.483338594	0.525338202438004	0.03095041117137428	False	False
NS4A	Q96A33	CCD47	0.767956904	2.93145401369029	0.3294964287254717	False	False
NS2B3	Q96A33	CCD47	0.46976664599999995	-0.187728582157506	0.014108888937394957	False	False
NS3	Q9BW27	NUP85	0.8634706999999999	3.24223338066309	0.4357786324793415	False	False
Capsid	Q9Y4P3	TBL2	0.5597907520000001	1.49755501059961	0.0922563054515558	False	False
NS4A	Q9Y4P3	TBL2	0.581216756	1.16476500824414	0.08444326254547016	False	False
NS5	Q9Y4P3	TBL2	0.354905479	-0.499185003533202	0.0049075977058661195	False	False
NS3	Q9Y4P3	TBL2	0.24910431300000002	-0.83197500588867	0.0016156101428424735	False	False
NS2B3	Q9Y4P3	TBL2	0.254580528	-0.499185003533202	0.002561967970564407	False	False
NS3	O15067	PUR4	0.9282507689999999	1.39615943365243	0.3560553666034995	False	False
NS2B3	O15067	PUR4	0.248258045	-0.500509985648984	0.0024518368258809107	False	False
Capsid	Q8IWS0	PHF6	0.6873194890000001	0.67774094011903	0.09898770996615458	False	False
NS5	Q8IWS0	PHF6	0.587869735	0.242050335756797	0.042012995399337005	False	False
Capsid	O95347	SMC2	0.32672750300000003	-0.622147406379	0.0035245636017703966	False	False
NS4A	O95347	SMC2	0.588563108	1.4309390346717	0.10251331671847244	False	False
NS3	O95347	SMC2	0.501890219	1.4309390346717	0.06586549438609471	False	False
NS2B3	O95347	SMC2	0.38249985799999997	-0.622147406379	0.005002757604546079	False	False
NS3	Q99471	PFD5	0.8475825969999999	3.62043901715563	0.4162455541178902	False	False
NS4A	P62736	ACTA	0.478272339	1.6594496973483	0.06553490342292592	False	False
NS3	P62736	ACTA	0.21920034300000002	0.659015908516309	0.006704180727675016	False	False
NS2B3	P62736	ACTA	0.47800679799999996	1.37361147196773	0.055947499229994105	False	False
Capsid	Q9P0J6	RM36	0.9748832669999999	1.4184771040401	0.4023256105887829	False	False
NS3	P07197	NFM	0.666741961	1.87862709606826	0.17966174198865584	False	False
NS2B3	P07197	NFM	0.20743592199999997	0.92608377975196	0.007677047562045523	False	False
Capsid	Q02878	RL6	0.50907415	1.69114208677397	0.07851525696512252	False	False
NS4A	Q02878	RL6	0.37879448800000004	-0.617551885619706	0.0049179820674949614	False	False
NS5	Q02878	RL6	0.492129452	1.26360616596032	0.05652086410290543	False	False
NS3	Q02878	RL6	0.4270376370000001	-0.361030333131521	0.009005475531562194	False	False
NS2B3	Q02878	RL6	0.41690438500000004	-0.788566253945164	0.004981927976202086	False	False
Capsid	Q96DI7	SNR40	0.44312358900000004	0.100773590820857	0.016432316313914327	False	False
NS5	Q96DI7	SNR40	0.840258825	0.705415135745999	0.18713807408751476	False	False
Capsid	P25786	PSA1	0.37482592500000006	0.53383704392892	0.01646605101904623	False	False
NS4A	P25786	PSA1	0.400209069	-0.339714482500222	0.007854612153000722	False	False
NS5	P25786	PSA1	0.38434071300000006	0.53383704392892	0.017452205473352484	False	False
NS3	P25786	PSA1	0.46265038900000005	1.40738857035806	0.05241373686415366	False	False
NS2B3	P25786	PSA1	0.557901864	1.40738857035806	0.08696181046721557	False	False
NS4A	O43156	TTI1	0.876459217	3.56335949129435	0.4477227095659676	True	False
NS4A	A1L0T0	ILVBL	0.9847556310000001	3.20329921289485	0.5570394801196847	True	False
NS4A	O95400	CD2B2	0.381375375	0.755864134516983	0.020680607035777794	False	False
NS5	O95400	CD2B2	0.788530301	0.755864134516983	0.16000312564336747	False	False
Capsid	P16403	H12	0.472050062	2.12771565606015	0.07748069838513212	False	False
NS4A	P16403	H12	0.374762916	-0.607918758874329	0.004855197400986222	False	False
NS5	P16403	H12	0.468641966	1.21583751774866	0.04815998143100951	False	False
NS3	P16403	H12	0.44711555599999997	-0.303959379437164	0.010839039655538158	False	False
NS2B3	P16403	H12	0.43054326400000004	-0.810558345165772	0.005252739488561588	False	False
Capsid	Q8TF68	ZN384	0.968957107	3.17396819046349	0.5417712149010576	True	False
Capsid	P38159	RBMX	0.522549297	0.638748468370051	0.04232652105821298	False	False
NS4A	P38159	RBMX	0.170710789	-1.00374759315294	0.0007477023245704527	False	False
NS5	P38159	RBMX	0.550471887	1.52316942457474	0.08924539172932817	False	False
NS3	P38159	RBMX	0.36617847300000006	-0.119326636948251	0.008176931609089732	False	False
NS2B3	P38159	RBMX	0.394536974	-0.877401742266553	0.003865279618078185	False	False
NS5	Q9HCG8	CWC22	0.9906159130000001	2.45344879246385	0.5322363989574433	True	False
NS5	Q13371	PHLP	0.993365406	2.17306746840088	0.5118505789473274	True	True
NS3	P15311	EZRI	0.874608633	2.17306746840088	0.3948990401334273	False	False
Capsid	O95059	RPP14	0.8798542389999999	2.74873708374511	0.4395941736039169	True	False
NS4A	P55072	TERA	0.6328666519999999	2.74146234636178	0.19645320779859768	False	False
NS5	P55072	TERA	0.42103235800000005	-0.234677710583498	0.010049152570369289	False	False
NS3	P55072	TERA	0.24993131700000001	-0.234677710583498	0.0033931128277521804	False	False
NS2B3	P55072	TERA	0.37337289100000004	0.437353915178338	0.014964357661751238	False	False
NS4A	P50416	CPT1A	0.9889504469999999	2.08248281958761	0.4989187968154273	True	False
Capsid	P05166	PCCB	0.35665557999999997	-1.23079303099608	0.0018643945099786434	False	False
NS4A	P05166	PCCB	0.41726568100000005	1.0256608591634	0.031500091783301584	False	False
NS5	P05166	PCCB	0.447693997	1.0256608591634	0.037586572234773734	False	False
NS3	P05166	PCCB	0.447828443	-1.0256608591634	0.004350771223497853	False	False
NS2B3	P05166	PCCB	0.524798095	0.615396515498039	0.04202006239438072	False	False
NS3	Q8TBM8	DJB14	0.8564059589999999	1.98373011903968	0.3587051101197048	False	False
NS4A	Q5HYK3	COQ5	0.879946202	2.74873708374511	0.439689595659591	True	False
NS4A	P01889	HLAB	0.123186743	1.46864117704322	0.006148299121184332	False	False
NS3	P01889	HLAB	0.33590262400000004	1.46864117704322	0.02566789708020838	False	False
NS2B3	P01889	HLAB	0.532330512	1.46864117704322	0.07897628941123905	False	False
Capsid	Q9UHK0	NUFP1	0.9815451310000001	1.4184771040401	0.4084507409540934	False	False
NS4A	Q15125	EBP	0.990431391	2.17306746840088	0.5090956395461647	True	True
NS4A	Q9BSR8	YIPF4	0.990431391	2.17306746840088	0.5090956395461647	True	False
Capsid	P08579	RU2B	0.5659809339999999	0.894756205979225	0.06498974162850048	False	False
NS5	P08579	RU2B	0.693618585	2.40465730356917	0.23472886118276168	False	False
Capsid	Q15633	TRBP2	0.993793772	2.17306746840088	0.5122520128999539	True	False
Capsid	P09012	SNRPA	0.46801467399999996	-0.0765905644434531	0.015772937213848832	False	False
NS5	P09012	SNRPA	0.724169252	0.842496208877984	0.13112669539951188	False	False
Capsid	O43660	PLRG1	0.607042781	0.437747766210339	0.05540019239595871	False	False
NS5	O43660	PLRG1	0.673597292	1.79627531651829	0.17893820784510323	False	False
NS5	Q9UKM9	RALY	0.97417186	3.24223338066309	0.5474295565895031	False	False
NS4A	Q9Y6E2	BZW2	0.990710856	1.9586183039513	0.487502223791242	True	False
Capsid	Q7Z739	YTHD3	0.6071664050000001	1.68104410692074	0.1270760368274615	False	False
NS5	Q7Z739	YTHD3	0.30038276100000005	1.26654008055672	0.018099558870480533	False	False
NS3	Q7Z739	YTHD3	0.299187056	0.0230280014646676	0.006226552563392615	False	False
NS2B3	Q7Z739	YTHD3	0.13634913099999998	0.852036054192702	0.004409326806956771	False	False
Capsid	C9JLW8	MCRI1	0.347850151	-0.869226987360353	0.002923293625360487	False	False
NS4A	C9JLW8	MCRI1	0.389165499	-0.434613493680177	0.006562854179920119	False	False
NS5	C9JLW8	MCRI1	0.41838642000000004	0.0	0.012783655607419758	False	False
NS3	C9JLW8	MCRI1	0.477017167	0.434613493680177	0.027550855860105073	False	False
NS2B3	C9JLW8	MCRI1	0.553209793	0.0	0.027504314170758264	False	False
NS4A	P35232	PHB	0.7113299829999999	2.43366134729091	0.252396879059777	False	False
NS3	P35232	PHB	0.22550759800000003	-0.345955794081197	0.0025304988697050974	False	False
NS2B3	P35232	PHB	0.5683711280000001	0.300466796935573	0.04010630737328778	False	False
NS5	Q5T200	ZC3HD	0.97546709	0.92558989763472	0.32386362233792154	False	True
NS5	P62699	YPEL5	0.993365406	2.17306746840088	0.5118505789473274	True	True
NS3	Q7L5D6	GET4	0.506086227	1.83135223539903	0.08249440254135118	False	False
NS2B3	Q7L5D6	GET4	0.7534509899999999	1.17206543065538	0.18176312993834923	False	False
Capsid	O60506	HNRPQ	0.670073649	1.41873857997255	0.14792826510835663	False	False
NS4A	O60506	HNRPQ	0.013025285999999999	-0.553654079989286	0.00042557208491250117	False	False
NS5	O60506	HNRPQ	0.49925238600000005	0.588257459988617	0.035710777712660596	False	False
NS3	O60506	HNRPQ	0.325091648	-0.605559149988282	0.0035614250956205714	False	False
NS2B3	O60506	HNRPQ	0.363204815	-0.657464219987278	0.004244234180089793	False	False
NS5	Q96T58	MINT	0.857762299	3.56335949129435	0.4281110771744444	False	False
Capsid	Q9NR30	DDX21	0.6166142880000001	1.3474918568638	0.11183967673254103	False	False
NS4A	Q9NR30	DDX21	0.31766024600000003	-0.616324400440544	0.003350001791175855	False	False
NS5	Q9NR30	DDX21	0.5879889340000001	1.3474918568638	0.09754113346345952	False	False
NS3	Q9NR30	DDX21	0.343358947	-0.581871483645731	0.0041206767736960345	False	False
NS2B3	Q9NR30	DDX21	0.326212251	-0.68523023403017	0.003242357513355836	False	False
NS5	Q15459	SF3A1	0.975467686	0.92558989763472	0.3238641216937975	False	False
Capsid	Q9BVJ6	UT14A	0.7135613919999999	1.6684670234174	0.19928231833240467	False	False
NS5	Q9BVJ6	UT14A	0.5661791760000001	0.5351686678886	0.04891057620455162	False	False
NS4A	P54578	UBP14	0.848105906	3.79434038670619	0.41179414025984284	False	False
Capsid	Q86TS9	RM52	0.9826582229999999	1.07937232068015	0.35585084248548066	False	False
Capsid	P58876	H2B1D	0.5673433670000001	2.77048787212989	0.14759036599460282	False	False
NS4A	P58876	H2B1D	0.359171645	-0.749661424223381	0.00367575810862587	False	False
NS5	P58876	H2B1D	0.452923513	0.032593974966234	0.01622123660018261	False	False
NS3	P58876	H2B1D	0.34859261999999996	-0.16296987483117	0.006980828162648415	False	False
NS2B3	P58876	H2B1D	0.39360326	-0.554097574425978	0.005830610744370846	False	False
Capsid	Q7Z7F7	RM55	0.8756865699999998	0.564861991170471	0.191825624260435	False	True
NS5	Q7Z7F7	RM55	0.28132851200000003	0.0564861991170471	0.005739414243770629	False	False
Capsid	P63010	AP2B1	0.549116519	0.48555365330515	0.04283477419356066	False	False
NS5	P63010	AP2B1	0.6257975060000001	1.15785871172767	0.10427438784010071	False	False
NS3	P63010	AP2B1	0.285131475	-0.186751405117365	0.0045224909625551386	False	False
Capsid	Q7Z2T5	TRM1L	0.836820957	1.33171197716453	0.26549154992935226	False	False
NS5	Q7Z2T5	TRM1L	0.428327334	0.10243938285881	0.015084413868823305	False	False
Capsid	P55084	ECHB	0.541545444	0.905094215883433	0.0576840657535723	False	False
NS4A	P55084	ECHB	0.5185093599999999	0.781672277353874	0.046459639967530504	False	False
NS5	P55084	ECHB	0.515780505	1.15193809294255	0.05976617903436162	False	False
NS2B3	P55084	ECHB	0.212169972	-0.822812923530394	0.0012732439733516088	False	False
Capsid	P98175	RBM10	0.38283051	-0.0959242835544619	0.009297780882699256	False	False
NS5	P98175	RBM10	0.820738173	2.49403137241601	0.3641473399978903	False	True
NS3	Q6NSI4	RADX	0.9795729229999999	2.07292605036468	0.4890732712725069	True	False
Capsid	Q9P035	HACD3	0.20956196500000002	-0.395154183406751	0.002141350266601325	False	False
NS4A	Q9P035	HACD3	0.728994339	2.48022306606365	0.27153820271203816	False	False
NS2B3	Q9P035	HACD3	0.541838607	-0.092482893988814	0.023456635166237024	False	False
NS4A	Q9Y5L0	TNPO3	0.9411917909999999	2.53771207741871	0.49023988260571516	True	False
Capsid	Q6ZN17	LN28B	0.8183073839999999	2.04001731940423	0.32648057049201495	False	False
NS5	Q6ZN17	LN28B	0.47381000500000003	0.466289673006681	0.027835535769129404	False	False
NS4A	Q9BQ95	ECSIT	0.879978843	2.97671728307027	0.44828268034224517	True	True
Capsid	P11940	PABP1	0.4508067720000001	0.258853675124682	0.02010691637576053	False	False
NS4A	P11940	PABP1	0.345585927	-1.22118027911762	0.0017632322680563185	False	False
NS5	P11940	PABP1	0.5006355180000001	2.01296799126371	0.08644856357786816	False	False
NS3	P11940	PABP1	0.474689609	0.149221530365993	0.020718484160471888	False	False
NS2B3	P11940	PABP1	0.443896316	-0.727835627703519	0.006335115724019737	False	False
Capsid	O75683	SURF6	0.982626178	1.24948969175256	0.38345561667196815	False	True
NS3	P52732	KIF11	0.8694870349999999	1.75800313162647	0.3472400252541424	False	False
NS4A	F8WBU5	F8WBU5	0.803298442	2.46523925681352	0.3444313419600461	False	False
NS3	F8WBU5	F8WBU5	0.314201581	-0.243814871552986	0.0051210098302754995	False	False
NS2B3	F8WBU5	F8WBU5	0.430230139	-0.379267577971311	0.008983904688706367	False	False
NS3	Q8N5D0	WDTC1	0.798216009	1.61970885967925	0.2654216085017458	False	False
NS5	O15212	PFD6	0.239580953	-0.202639586291443	0.0032821765453072797	False	False
NS3	O15212	PFD6	0.528232665	1.62111669033154	0.08380362334922409	False	False
NS2B3	O15212	PFD6	0.648259037	-0.202639586291443	0.036206513726805216	False	False
Capsid	Q13601	KRR1	0.701688524	1.02584631762104	0.13475516289777634	False	False
NS5	Q13601	KRR1	0.593363476	0.786038087527808	0.06882826332557648	False	False
Capsid	Q99442	SEC62	0.37227258700000004	-0.258992316878359	0.007263038468290367	False	False
NS4A	Q99442	SEC62	0.799481627	2.53812470540792	0.3449376564360661	False	False
NS2B3	Q99442	SEC62	0.416931747	-0.258992316878359	0.009537992309200374	False	False
NS3	A6NIH7	U119B	0.745601933	1.3185736094873	0.1910355624346211	False	True
NS2B3	A6NIH7	U119B	0.536341714	0.0	0.025103904143633365	False	True
NS4A	Q96GF1	RN185	0.867667304	3.56335949129435	0.4385202559723723	True	False
NS5	O43818	U3IP2	0.99336183	2.17306746840088	0.5118472269273118	False	False
NS4A	Q9Y6M9	NDUB9	0.991648366	2.95642127060841	0.5584475125055397	True	True
NS3	P27816	MAP4	0.859243839	3.17396819046349	0.4306371956520819	False	False
Capsid	Q00587	BORG5	0.25505263100000003	-0.187027869228927	0.0037054995148674075	False	False
NS4A	Q00587	BORG5	0.355020541	-0.187027869228927	0.0070758097511274005	False	False
NS3	Q00587	BORG5	0.6184098519999999	0.0935139346144637	0.042490239803339415	False	False
NS2B3	Q00587	BORG5	0.49200010800000005	0.0935139346144637	0.021611382924365232	False	False
Capsid	P46777	RL5	0.514624708	1.0552741890757	0.055646293524725075	False	False
NS4A	P46777	RL5	0.34814343700000006	-0.80055283309191	0.003208481156149174	False	False
NS5	P46777	RL5	0.503448915	1.00069104136489	0.0504170221207104	False	False
NS3	P46777	RL5	0.42685202800000005	-0.473053946827038	0.00787205041867052	False	False
NS2B3	P46777	RL5	0.42084245700000006	-0.80055283309191	0.005021764340541537	False	False
NS5	Q8IXM3	RM41	0.879484003	2.74873708374511	0.43920997118181154	True	False
NS4A	P49257	LMAN1	0.6014275450000001	2.71285645357216	0.17076828139531183	False	False
NS2B3	P49257	LMAN1	0.639380113	1.30425791037123	0.12122844257119536	False	False
NS3	P63151	2ABA	0.9113871969999999	2.4175058290402	0.4521225498020634	True	False
Capsid	Q9HCN8	SDF2L	0.319121674	-0.566700200215039	0.003598175142412581	False	False
NS4A	Q9HCN8	SDF2L	0.34976993900000003	-0.959031108056219	0.002620159012057854	False	False
NS5	Q9HCN8	SDF2L	0.34869549600000005	-0.959031108056219	0.0026024628374416497	False	False
NS3	Q9HCN8	SDF2L	0.5321095290000001	0.217961615467322	0.03054408071191327	False	False
NS2B3	Q9HCN8	SDF2L	0.586543306	0.217961615467322	0.04077714485504947	False	False
Capsid	O43809	CPSF5	0.332124904	0.483203280340807	0.012061303241129681	False	False
NS5	O43809	CPSF5	0.8520686909999999	2.52971129119599	0.39880539798371306	False	False
NS4A	Q96QU8	XPO6	0.876306144	2.34170420595453	0.4106773501751945	False	False
NS3	Q6R327	RICTR	0.952265634	1.46864117704322	0.38866796325068487	False	False
Capsid	P50402	EMD	0.379098147	-0.567021165710828	0.00524841290022184	False	False
NS4A	P50402	EMD	0.421359484	0.708776457138535	0.025291148915268562	False	False
NS5	P50402	EMD	0.3876047	0.708776457138535	0.020667331334365904	False	False
NS3	P50402	EMD	0.457578684	-0.567021165710828	0.008415254401283667	False	False
NS2B3	P50402	EMD	0.517498741	-0.567021165710828	0.011858968638819663	False	False
NS4A	P17152	TMM11	0.951250465	3.65257030613647	0.5217034308128207	True	False
NS3	O75694	NU155	0.921042398	2.53759609461276	0.4700981187578847	True	False
Capsid	Q9BV38	WDR18	0.38052815900000003	1.01409815192041	0.025084082889102178	False	False
NS5	Q9BV38	WDR18	0.610864885	2.75255212664112	0.17913074156761738	False	False
NS3	Q9BV38	WDR18	0.329876258	0.144871164560059	0.008600223139312252	False	False
NS5	P07339	CATD	0.96892983	1.76943437892141	0.4446453488364689	True	True
NS3	Q8NCW6	GLT11	0.804510021	2.74873708374511	0.36084112222443465	False	False
Capsid	P04350	TBB4A	0.36874542099999996	0.156012499557791	0.011098871592344354	False	False
NS4A	P04350	TBB4A	0.384929786	-0.45669113506917	0.006226885146642976	False	False
NS5	P04350	TBB4A	0.23954903100000002	-0.814101588601563	0.0015514087232330602	False	False
NS3	P04350	TBB4A	0.5745846160000001	1.38141976881171	0.09312647375907009	False	False
NS2B3	P04350	TBB4A	0.51432498	-0.175868635865146	0.018408660025099416	False	False
Capsid	P04908	H2A1B	0.628199753	1.88561808316413	0.1526325051067945	False	False
NS4A	P04908	H2A1B	0.026324179999999996	-0.235702260395516	0.0006870074166912784	False	False
NS5	P04908	H2A1B	0.10214337399999998	1.35528799727422	0.00492749654816349	False	False
NS3	P04908	H2A1B	0.252894677	-0.235702260395516	0.0034570221086148356	False	False
NS2B3	P04908	H2A1B	0.335385873	0.294627825494395	0.010326269638016096	False	False
Capsid	Q5JTH9	RRP12	0.686869119	1.42597770528669	0.1594918752523643	False	False
NS4A	Q5JTH9	RRP12	0.480578179	0.648171684221223	0.033839222741965845	False	False
NS5	Q5JTH9	RRP12	0.407152718	-0.129634336844244	0.0103926613038969	False	False
NS4A	Q96CS3	FAF2	0.690810149	2.88437176857904	0.2517821090132131	False	False
NS3	Q96CS3	FAF2	0.338171864	-0.36054647107238	0.005213999635304132	False	False
NS2B3	Q96CS3	FAF2	0.5224038630000001	0.103013277449251	0.025850862350387433	False	False
NS4A	Q9H4I9	EMRE	0.879947394	2.74873708374511	0.4396908324685652	True	True
NS3	O95429	BAG4	0.9817011840000001	1.04824843731092	0.3498348653451926	False	False
NS5	Q12874	SF3A3	0.97509745	0.793492047615872	0.30099878778380795	False	False
NS3	Q12834	CDC20	0.908361815	1.89578930633578	0.4008185143642627	False	False
NS4A	Q9P0B6	CC167	0.820018648	1.36417530939663	0.2551751121853822	False	False
NS2B3	Q9P0B6	CC167	0.352582563	0.136417530939663	0.009839873735907539	False	False
NS4A	O94905	ERLN2	0.84371475	2.75889046687018	0.4023247503189453	False	False
NS3	O94905	ERLN2	0.188716665	-0.409892297934997	0.001822193990014329	False	False
NS2B3	O94905	ERLN2	0.431643301	-0.0315301767642305	0.013379539285779212	False	False
Capsid	Q09161	NCBP1	0.40108156100000003	-0.337732643819072	0.00791466722849132	False	False
NS5	Q09161	NCBP1	0.8491979679999999	2.70186115055257	0.405392532387277	False	False
Capsid	P78527	PRKDC	0.32180110000000006	-0.844269276370853	0.0025606922091451715	False	False
NS4A	P78527	PRKDC	0.6085419139999999	2.05589236001757	0.1489171459192306	False	False
NS5	P78527	PRKDC	0.31449935800000006	-0.728262810915316	0.002845350455282051	False	False
NS3	P78527	PRKDC	0.469259746	-0.0322240181820937	0.016657770025679104	False	False
NS2B3	P78527	PRKDC	0.47079973100000005	-0.423745839094531	0.01081564040964821	False	False
NS3	P10398	ARAF	0.800191197	3.29390557374696	0.3691156560426695	False	False
NS4A	P62834	RAP1A	0.988953427	2.08248281958761	0.4989216051896128	True	True
Capsid	P56192	SYMC	0.277598098	-1.00668265192454	0.001540670640574445	False	False
NS4A	P56192	SYMC	0.34181998900000005	-0.481456920485649	0.004617742992949238	False	False
NS5	P56192	SYMC	0.182048478	-1.00668265192454	0.000806073378667177	False	False
NS3	P56192	SYMC	0.624889687	1.88205887098936	0.15019053400236582	False	False
NS2B3	P56192	SYMC	0.516391585	-0.218844054766204	0.017753365890793855	False	False
Capsid	P62249	RS16	0.5326064210000001	1.8097233392294	0.09371832799108401	False	False
NS4A	P62249	RS16	0.3796835660000001	-0.557884638409064	0.005327445894927681	False	False
NS5	P62249	RS16	0.507462779	0.748381832012158	0.04261828417279627	False	False
NS3	P62249	RS16	0.39682499300000007	-0.63952629281039	0.005343973198862027	False	False
NS2B3	P62249	RS16	0.385440145	-0.884451256014369	0.0036208128644785223	False	False
Capsid	P31946	1433B	0.37450532100000006	-0.760590571410216	0.003987239484418313	False	False
NS4A	P31946	1433B	0.301721497	0.655681527077773	0.011550591218739146	False	False
NS5	P31946	1433B	0.43688116900000007	-0.28849987191422	0.01038677264977024	False	False
NS3	P31946	1433B	0.598067602	1.12777222657377	0.08958759380964268	False	False
NS2B3	P31946	1433B	0.253984638	-1.23268127090621	0.0009556061386878677	False	False
NS4A	O43676	NDUB3	0.991373073	2.74321233103426	0.549975153469796	True	True
NS4A	Q8N0U8	VKORL	0.9913285119999999	2.84917748918773	0.5544721578448254	True	False
NS3	Q9BXW7	HDHD5	0.5877293769999999	1.33340747124845	0.096627564571392	False	False
NS2B3	Q9BXW7	HDHD5	0.6682555729999999	0.289871189401836	0.0654081588178586	False	False
Capsid	O00161	SNP23	0.37573978300000005	-0.677102781647498	0.004475015400214247	False	False
NS4A	O00161	SNP23	0.47207705899999997	1.15107472880075	0.04704621275999647	False	False
NS5	O00161	SNP23	0.22860096000000002	-0.677102781647498	0.001721749890476612	False	False
NS3	O00161	SNP23	0.34899224800000006	-0.677102781647498	0.0037861537959671316	False	False
NS2B3	O00161	SNP23	0.506516728	-0.0677102781647498	0.019820619065707958	False	False
NS5	Q9UKE5	TNIK	0.992343681	2.38657705616657	0.5289572918634138	True	False
NS5	E9PKC7	E9PKC7	0.879485195	2.74873708374511	0.4392112082514951	False	False
NS4A	Q96IX5	ATPMD	0.8262691339999999	1.06241530827773	0.22284559699503656	False	False
Capsid	Q9P2E9	RRBP1	0.557470908	0.86653263168382	0.06091960672539905	False	False
NS4A	Q9P2E9	RRBP1	0.407411789	-0.0509725077461071	0.011336336624717332	False	False
NS5	Q9P2E9	RRBP1	0.389364804	-0.509725077461071	0.005999798533149095	False	False
NS3	Q9P2E9	RRBP1	0.32126437799999996	-0.280348792603589	0.0051391064919234	False	False
NS2B3	Q9P2E9	RRBP1	0.385053144	-0.739101362318552	0.004376448176161512	False	False
NS3	P61160	ARP2	0.8958983949999999	1.73367863633239	0.36990186600298025	False	False
Capsid	Q6PCB5	RSBNL	0.815481778	2.46286482719445	0.3567592207008926	False	True
NS5	Q6PCB5	RSBNL	0.44553161500000005	0.208717358236818	0.018567957091459787	False	False
NS4A	P23526	SAHH	0.404613568	0.785950200532908	0.024372777074706725	False	False
NS5	P23526	SAHH	0.318145787	3.35815085682242	0.03948447952250622	False	False
NS3	P23526	SAHH	0.276626251	0.785950200532908	0.010929121120279902	False	False
Capsid	P35250	RFC2	0.834714463	2.18730946115158	0.3558012128381394	True	False
NS3	P35250	RFC2	0.26398129700000006	0.356073633210723	0.006896780057757233	False	False
Capsid	Q9P2J5	SYLC	0.21135199300000004	-0.694450868220113	0.0014970345960278353	False	False
NS4A	Q9P2J5	SYLC	0.32396240300000007	-0.694450868220113	0.0031584335487606805	False	False
NS3	Q9P2J5	SYLC	0.6328426819999999	1.67043587220514	0.14215604062822948	False	False
NS2B3	Q9P2J5	SYLC	0.58069949	0.319072020533566	0.04351631900416505	False	False
NS4A	Q92520	FAM3C	0.992349641	2.89450102793501	0.5570855531819066	True	False
NS3	Q8NG27	PJA1	5.96e-07	4.00693842672377	0.004003961174438189	False	False
Capsid	Q9Y383	LC7L2	0.593098538	2.22546812461661	0.14671944626392613	False	False
NS4A	Q9Y383	LC7L2	0.25084481000000003	0.117129901295611	0.004993458055129427	False	False
NS5	Q9Y383	LC7L2	0.61240456	0.53879754595981	0.06206964562687599	False	False
NS4A	P11908	PRPS2	0.451121686	1.84281878856019	0.06156929527033963	False	False
NS5	P11908	PRPS2	0.337951042	0.567021165710828	0.013480672448126818	False	False
NS3	P11908	PRPS2	0.462407684	1.84281878856019	0.06554491145469514	False	False
Capsid	O95793	STAU1	0.644862016	1.034523723279	0.10526001390231798	False	False
NS5	O95793	STAU1	0.531673724	0.84642850086464	0.052405193522685654	False	False
NS3	O95793	STAU1	0.372690715	0.282142833621547	0.012878837985234828	False	False
NS3	Q9P0J7	KCMF1	0.7773053409999999	0.8710063689306	0.16566902576699227	False	False
NS2B3	Q9P0J7	KCMF1	0.37100263899999997	0.1244294812758	0.010900894604069202	False	False
NS3	Q9BUR4	TCAB1	0.795131305	1.61970885967925	0.2626932614228493	False	False
Capsid	P05165	PCCA	0.369541079	-1.21168759481733	0.0020777018918718823	False	False
NS4A	P05165	PCCA	0.3859331080000001	-0.165984602029771	0.00877388346729851	False	False
NS5	P05165	PCCA	0.43023332000000003	0.879718390757786	0.030506326687727153	False	False
NS3	P05165	PCCA	0.441529081	-1.06230145299053	0.003982732909754991	False	False
NS2B3	P05165	PCCA	0.5578403860000001	0.282173823450611	0.03729280806711273	False	False
NS5	Q7L2H7	EIF3M	0.992636258	2.37070001882038	0.5280153202204415	True	True
Capsid	Q5SY16	NOL9	0.40519719500000007	-0.26328126299732	0.0088428332768139	False	False
NS5	Q5SY16	NOL9	0.580884253	2.10625010397856	0.13338855189011134	False	False
NS3	Q5SY16	NOL9	0.466800503	1.51386726223459	0.056986303289718376	False	False
Capsid	P68104	EF1A1	0.345449288	-0.938630520316042	0.002621648956519549	False	False
NS4A	P68104	EF1A1	0.42810486700000006	0.0915737092991261	0.014898176464376352	False	False
NS5	P68104	EF1A1	0.382522428	-0.526548828469975	0.005635229134127141	False	False
NS3	P68104	EF1A1	0.49356818700000005	0.29761455522216	0.026643080858697703	False	False
NS2B3	P68104	EF1A1	0.547594535	0.709696247068227	0.05126131012342452	False	False
NS5	O43865	SAHH2	0.992489741	2.15364558258039	0.5092024056924449	True	True
NS4A	Q96C36	P5CR2	0.87204843	2.08389944461542	0.3840958811102186	False	False
Capsid	Q92922	SMRC1	0.8717084509999999	2.08389944461542	0.3837544878326885	False	False
Capsid	Q13283	G3BP1	0.5534368239999999	0.597503045574349	0.048229111140753476	False	False
NS4A	Q13283	G3BP1	0.299441973	-0.911978332718743	0.0020236518877706266	False	False
NS5	Q13283	G3BP1	0.542612732	1.06921597629094	0.06514806288679484	False	False
NS3	Q13283	G3BP1	0.37593137400000004	-0.53460798814547	0.005357067071470448	False	False
NS2B3	Q13283	G3BP1	0.39568332100000003	-0.628950574288788	0.005378174500139629	False	False
NS4A	P35610	SOAT1	0.9725069900000001	3.29339427106848	0.5461265207437377	True	False
NS3	O95486	SC24A	0.923109549	2.07205052867767	0.4340013302678586	True	False
NS4A	P05026	AT1B1	0.990431391	2.17306746840088	0.5090956395461647	True	False
NS4A	Q9NZ45	CISD1	0.6628320699999999	2.9071364682477	0.22673276535886627	False	False
NS3	Q9NZ45	CISD1	0.29220052900000004	0.246367497309127	0.0074678634574105365	False	False
NS2B3	Q9NZ45	CISD1	0.40147352000000003	0.246367497309127	0.01482763249542168	False	False
NS5	Q53EL6	PDCD4	0.980836704	2.25843935022872	0.5076971088341212	True	True
Capsid	P62987	RL40	0.511260531	0.867092326626852	0.04769822172997814	False	False
NS4A	P62987	RL40	0.409821985	1.34366215500191	0.03726328571058797	False	False
NS5	P62987	RL40	0.49840885300000004	0.271380041158022	0.026700269721981824	False	False
NS3	P62987	RL40	0.07102777599999999	1.22451969790815	0.003602260150891861	False	False
NS4A	Q8NBM4	UBAC2	0.819456972	2.68266966013776	0.3733668692291109	False	False
NS2B3	Q8NBM4	UBAC2	0.45640327	-0.176491425009063	0.013220227851921484	False	False
NS4A	Q9NX14	NDUBB	0.9821960240000001	3.17396819046349	0.5543024465718284	True	True
NS4A	O00471	EXOC5	0.879946202	2.74873708374511	0.439689595659591	True	False
Capsid	Q9H0W5	CCDC8	0.571435253	1.81811868577262	0.11406806091827475	True	False
NS3	Q9H0W5	CCDC8	0.427849757	1.81811868577262	0.053385737732742786	False	False
NS4A	Q9HAV0	GBB4	0.7918239319999999	3.17396819046349	0.359373015553893	False	False
NS3	Q9HAV0	GBB4	0.084729036	0.793492047615872	0.002895300447972283	False	False
Capsid	Q99848	EBP2	0.7604292109999999	1.56451184466724	0.227314245790858	False	False
NS5	Q99848	EBP2	0.526510238	0.350666447942657	0.03359469777404088	False	False
NS5	Q8IX12	CCAR1	0.9646993930000001	2.22410536271698	0.4892108165103063	True	False
NS3	P11802	CDK4	0.79682822	1.61970885967925	0.2641928348325377	False	False
NS4A	Q9NP73	ALG13	0.547883207	1.04668789787384	0.06593562811136817	False	False
NS3	Q9NP73	ALG13	0.6078738610000001	1.69635624827829	0.12839743965577666	False	False
NS2B3	Q9NP73	ALG13	0.303085165	-0.252648802935064	0.004718468413045622	False	False
NS2B3	P13667	PDIA4	0.978676994	1.98373011903968	0.4788694917714458	False	False
NS4A	Q9UII2	ATIF1	0.879947394	2.74873708374511	0.4396908324685652	True	False
Capsid	Q8IXM2	BAP18	0.582346512	1.2571030311009	0.08994135821616657	False	False
NS5	Q8IXM2	BAP18	0.471488986	1.2571030311009	0.05024062305864622	False	False
NS5	Q92905	CSN5	0.880162173	2.74873708374511	0.4399136742688593	True	False
Capsid	G5E9S8	G5E9S8	0.44136325100000007	0.103013277449251	0.016300547566863173	False	False
NS3	G5E9S8	G5E9S8	0.464621975	1.03013277449251	0.041515295511482565	False	False
NS2B3	G5E9S8	G5E9S8	0.473689401	0.103013277449251	0.019662947565643626	False	False
Capsid	P10644	KAP0	0.308919578	-1.55500665763197	0.0008438788213362206	False	False
NS4A	P10644	KAP0	0.33692330800000003	-0.572897189653883	0.004000470350413017	False	False
NS5	P10644	KAP0	0.437003379	1.88237648029133	0.05788596194830081	False	False
NS3	P10644	KAP0	0.547405019	0.409212278324202	0.03966378246203137	False	False
NS2B3	P10644	KAP0	0.500154631	-0.572897189653883	0.010677045037016454	False	False
Capsid	P05198	IF2A	0.692527631	0.226312087086902	0.06911105955179314	False	False
NS5	P05198	IF2A	0.30628047999999997	0.226312087086902	0.008021456750523178	False	False
NS3	P05198	IF2A	0.318728574	0.226312087086902	0.008689396705287867	False	False
NS3	Q8N0Z6	TTC5	0.601789903	0.482160380453053	0.0560850200476089	False	False
NS2B3	Q8N0Z6	TTC5	0.5075827829999999	1.02459080846274	0.052439704794423905	False	False
Capsid	Q9UNQ2	DIM1	0.958779193	0.908587553557991	0.30710330456135365	False	True
NS3	Q9Y295	DRG1	0.8992916289999999	0.869226987360353	0.2528537643293791	False	False
Capsid	Q9BQ04	RBM4B	0.56680364	1.54348726628258	0.09787172020556817	False	False
NS5	Q9BQ04	RBM4B	0.327960299	-0.171498585142509	0.0060678143920163165	False	False
NS3	Q9BQ04	RBM4B	0.260827733	-0.171498585142509	0.0039183946146235885	False	False
Capsid	Q9NWT8	AKIP	0.974882075	1.4184771040401	0.40232451341050873	False	False
NS4A	P31948	STIP1	0.546020216	1.96900912450733	0.10715866059456039	False	False
NS5	P31948	STIP1	0.511674145	0.312833225389015	0.029895594188587487	False	False
NS3	P31948	STIP1	0.364112773	-0.349637134258311	0.006216666511708322	False	False
NS2B3	P31948	STIP1	0.387508323	-0.680872314081975	0.004788984058231172	False	False
NS5	Q15428	SF3A2	0.9858034410000001	2.45344879246385	0.5277145942842646	True	False
NS5	P62310	LSM3	0.976828198	2.57388784162189	0.5271373807606022	False	False
NS4A	O60858	TRI13	0.875534223	2.74873708374511	0.4351072822695339	True	False
NS3	Q01085	TIAR	0.874454368	2.17306746840088	0.39474295648527974	False	False
NS3	Q9NZN8	CNOT2	0.9171857729999999	1.2571030311009	0.32586127841195683	False	False
NS3	Q9H9A5	CNO10	0.868283768	2.57388784162189	0.41831004125900934	False	False
Capsid	P39023	RL3	0.511242598	1.51239645796452	0.0724411611554282	False	False
NS4A	P39023	RL3	0.358718757	-0.821015220037885	0.003337672103063725	False	False
NS5	P39023	RL3	0.494053751	0.963358416081605	0.04662387371569454	False	False
NS3	P39023	RL3	0.43197619	-0.546496199096425	0.00742030379216386	False	False
NS2B3	P39023	RL3	0.42177031800000003	-0.683755709567155	0.0058757703681324314	False	False
NS3	Q8TCN5	ZN507	0.889109543	0.624521052740937	0.20928431262393515	False	False
NS3	Q92600	CNOT9	0.9123733009999999	1.2571030311009	0.32157107460868556	False	False
NS4A	Q92685	ALG3	0.867666708	3.56335949129435	0.43851963087106655	True	False
NS4A	Q15388	TOM20	0.51402156	1.56702123647242	0.07568538284710909	False	False
NS3	Q15388	TOM20	0.555024467	1.56702123647242	0.09342841299185022	False	False
NS5	Q9Y388	RBMX2	0.99336183	2.17306746840088	0.5118472269273118	True	False
Capsid	Q9BWF3	RBM4	0.719293825	0.966753959851909	0.13971156432836024	False	False
NS5	Q9BWF3	RBM4	0.34884592600000003	1.58092706375783	0.02963028330875937	False	False
NS3	Q9BWF3	RBM4	0.268165094	-0.0568678799912887	0.00466590236764689	False	False
Capsid	P11387	TOP1	0.586164928	0.829271938570184	0.0685924283972101	False	False
NS4A	P11387	TOP1	0.32018703200000004	-0.700123030104336	0.003060498619442565	False	False
NS5	P11387	TOP1	0.615508926	1.62455732228093	0.12860342522507126	False	False
NS3	P11387	TOP1	0.28289333600000005	-0.761298828851317	0.002219026624978786	False	False
NS2B3	P11387	TOP1	0.216623747	-0.700123030104336	0.0015407439790356366	False	False
Capsid	Q9H936	GHC1	0.23205677900000002	-0.532817626802726	0.0021127701926709555	False	False
NS4A	Q9H936	GHC1	0.4419142570000001	1.63282821116965	0.05282170357400835	False	False
NS3	Q9H936	GHC1	0.471827895	-0.22343964994953	0.01371873402493282	False	False
NS2B3	Q9H936	GHC1	0.629684204	1.32345023431645	0.11723551622587795	False	False
NS4A	Q9Y2V7	COG6	0.879946202	2.74873708374511	0.439689595659591	True	False
NS5	Q9Y5S9	RBM8A	0.5726702619999999	1.81811868577262	0.11475122731131242	False	False
NS3	Q9Y5S9	RBM8A	0.425906917	1.81811868577262	0.05279591107595094	False	False
NS5	O00268	TAF4	0.835116793	3.79434038670619	0.3981325612585201	False	False
Capsid	O00264	PGRC1	0.332660315	0.0286202586629857	0.007764611692748051	False	False
NS4A	O00264	PGRC1	0.672768574	2.26100043437587	0.20872976024016907	False	False
NS3	O00264	PGRC1	0.32170853	-0.486544397270756	0.004037467064447902	False	False
NS2B3	O00264	PGRC1	0.49778087300000007	-0.143101293314928	0.017392399849251082	False	False
NS4A	O95249	GOSR1	0.972852333	2.53947509975332	0.5211963095079529	True	False
Capsid	P26368	U2AF2	0.644013899	0.405279172582886	0.06459582519817215	False	False
NS5	P26368	U2AF2	0.487785938	0.405279172582886	0.028508571208253074	False	False
NS4A	P14618	KPYM	0.576309115	0.396746023807936	0.04566143533520732	False	False
NS3	P14618	KPYM	0.676990432	1.58698409523174	0.16562312986176	False	False
NS5	P46976	GLYG	0.865075056	3.56335949129435	0.4357999401567703	False	False
NS5	Q96J01	THOC3	0.39004447900000006	-0.217640124811866	0.008492198575328947	False	False
NS3	Q96J01	THOC3	0.65529179	2.02094401611018	0.1803922521127487	False	False
NS2B3	Q96J01	THOC3	0.38561902400000003	0.90165194564916	0.023794787971029765	False	False
Capsid	O60220	TIM8A	0.393080986	0.310438209771555	0.01499151013195003	False	False
NS4A	O60220	TIM8A	0.24097525400000003	0.310438209771555	0.005663159521680173	False	False
NS5	O60220	TIM8A	0.39672807100000007	0.310438209771555	0.015326707273112838	False	False
NS3	O60220	TIM8A	0.452121409	0.310438209771555	0.021286956294644544	False	False
NS2B3	O60220	TIM8A	0.504970063	0.310438209771555	0.028740794200417037	False	False
NS4A	Q99615	DNJC7	0.438210535	0.774541463046414	0.02943982737763214	False	False
NS5	Q99615	DNJC7	0.23488380700000006	-1.09265670679762	0.0010272584041424128	False	False
NS3	Q99615	DNJC7	0.61662638	1.39694085299442	0.1149805429502782	False	False
NS2B3	Q99615	DNJC7	0.521678881	-0.0968176828808018	0.020902778916200116	False	False
Capsid	O43164	PJA2	0.42320209	1.29264851020692	0.03903602096660997	False	False
NS5	O43164	PJA2	0.49630495999999996	0.281010545697157	0.026631405198753778	False	False
NS3	O43164	PJA2	0.472297742	0.786829527952039	0.03613719968105098	False	False
NS2B3	O43164	PJA2	0.429834599	-0.730627418812607	0.005806018624884753	False	False
NS3	Q13188	STK3	0.69938935	1.33084182799459	0.15981736561173424	False	False
NS2B3	Q13188	STK3	0.598593685	0.385243687051064	0.05066751252242514	False	False
Capsid	O75394	RM33	0.993800328	2.17306746840088	0.5122581551457166	True	False
NS5	Q9Y312	AAR2	0.547239848	1.07368428125628	0.06693663513277393	False	False
NS3	Q9Y312	AAR2	0.48296343799999997	-0.259165171337721	0.014046578105883034	False	False
NS2B3	Q9Y312	AAR2	0.39439688500000003	0.407259554959277	0.016549230501788855	False	False
Capsid	Q96CS4	ZN689	0.8798536429999999	2.74873708374511	0.43959355517313564	True	False
Capsid	Q9GZS1	RPA49	0.69516595	2.19701513203109	0.22388483166727108	False	False
NS5	Q9GZS1	RPA49	0.597413042	0.973934543065329	0.08054123034197655	False	False
NS4A	O75955	FLOT1	0.879946202	2.74873708374511	0.439689595659591	True	False
NS4A	Q9BTY7	HGH1	0.26326140600000003	0.0441283144123492	0.005028955040982183	False	False
NS3	Q9BTY7	HGH1	0.48644292999999994	0.838437973834634	0.04071994822006363	False	False
NS2B3	Q9BTY7	HGH1	0.539116839	1.63274763325692	0.08913161562031381	False	False
Capsid	Q13724	MOGS	0.350720851	0.462318934858752	0.013303393188393142	False	False
NS4A	Q13724	MOGS	0.81304329	2.90988976646391	0.37588552014635435	False	False
NS4A	Q9HC07	TM165	0.867666708	3.56335949129435	0.43851963087106655	True	False
NS3	O15294	OGT1	0.977380572	1.18742247382563	0.36886597657691056	False	False
NS4A	Q8TED1	GPX8	0.986208106	1.63530992692118	0.44355701065254927	True	False
NS3	P0C0S5	H2AZ	1.192e-06	4.00693842672377	0.004003979462236204	False	False
NS5	Q9Y262	EIF3L	0.989953239	2.65842587531843	0.5443698257680307	True	True
NS3	Q5TAX3	TUT4	0.793279529	3.56335949129435	0.3600106413123626	False	False
NS4A	P20700	LMNB1	0.717774387	2.90409785266326	0.27818341154729465	False	False
NS5	P20700	LMNB1	0.20630524700000002	-0.541218236178154	0.0017541192063018334	False	False
NS3	P20700	LMNB1	0.294684642	-0.184806226987662	0.0048242521347616795	False	False
NS2B3	P20700	LMNB1	0.474051752	-0.303610230051159	0.012684755824516383	False	False
Capsid	Q9BYD2	RM09	0.9907096639999999	1.75800313162647	0.4637689601966327	True	True
NS4A	Q9UMX0	UBQL1	0.636360125	3.96613120104226	0.19840381520881642	False	False
NS3	Q9UMX0	UBQL1	0.049151067	0.336112813647649	0.0014848458564842525	False	False
Capsid	P28074	PSB5	0.231728763	-0.691483693094038	0.0017265337188018836	False	False
NS4A	P28074	PSB5	0.43689842300000004	1.571553847941	0.049704785233156454	False	False
NS5	P28074	PSB5	0.363584985	-0.691483693094038	0.004073503534458077	False	False
NS3	P28074	PSB5	0.44490766300000006	-0.691483693094038	0.006678015907008936	False	False
NS2B3	P28074	PSB5	0.5789956329999999	-0.12572430783528	0.027616883040817615	False	False
Capsid	Q8WWY3	PRP31	0.559418677	1.573776478484	0.09583380566675502	False	False
NS5	Q8WWY3	PRP31	0.50006292	0.882850219637366	0.04540723764558832	False	False
Capsid	P78371	TCPB	0.15171410500000002	-1.26216555613169	0.00045274207180719827	False	False
NS4A	P78371	TCPB	0.318954306	-1.09832675797998	0.0017741386243619564	False	False
NS5	P78371	TCPB	0.40271630399999997	-0.0606810363524848	0.010904782474910724	False	False
NS3	P78371	TCPB	0.6182516870000001	1.79615867603355	0.1407209348776139	False	False
NS2B3	P78371	TCPB	0.561389275	0.430835358102643	0.043547785751934784	False	False
NS4A	Q96BQ5	CC127	0.99132732	2.84917748918773	0.5544710511091462	True	True
NS2B3	Q9NYU2	UGGG1	0.9907138360000001	2.36583430545403	0.5258376688836008	True	False
Capsid	Q6P158	DHX57	0.809935125	1.47356415967601	0.25941990667392045	False	False
NS5	Q6P158	DHX57	0.473880423	-0.105254582834	0.015817512791300652	False	False
NS4A	Q9H583	HEAT1	0.878218434	2.50254992824492	0.42412076689978784	True	False
Capsid	Q15047	SETB1	0.981544535	1.4184771040401	0.4084501936158695	False	False
Capsid	Q15649	ZNHI3	0.860047209	1.61970885967925	0.32197567503156477	False	False
NS4A	Q9Y3B3	TMED7	0.875443452	2.2809400967872	0.4049670337431488	False	False
NS4A	Q9Y6K0	CEPT1	0.734805852	2.65122742951056	0.285667647612909	False	False
NS3	Q9Y6K0	CEPT1	0.468512431	0.182843271000728	0.020677984485666896	False	False
Capsid	P62875	RPAB5	0.406215844	-0.51946248164932	0.006570486687187906	False	False
NS4A	P62875	RPAB5	0.241532527	-0.51946248164932	0.0022896895138041105	False	False
NS5	P62875	RPAB5	0.44523459	0.64932810206165	0.027682503472291026	False	False
NS3	P62875	RPAB5	0.45377894100000005	1.81811868577262	0.06179209560587923	False	False
NS2B3	P62875	RPAB5	0.48835638000000003	-0.51946248164932	0.010660987101346813	False	False
NS3	Q92734	TFG	0.8017955529999999	2.74873708374511	0.35801355821602676	False	False
Capsid	Q99459	CDC5L	0.589123107	0.753468044314964	0.06571480827791928	False	False
NS5	Q99459	CDC5L	0.615132427	1.22520455901651	0.10336546676871783	False	False
NS3	Q99459	CDC5L	0.273760353	-0.543807371114279	0.0027547648367030235	False	False
NS2B3	Q99459	CDC5L	0.35017774100000004	-0.661741499789664	0.003890010818033144	False	False
NS3	P28340	DPOD1	0.796827624	1.61970885967925	0.2641923075807672	False	False
NS4A	Q9UIA9	XPO7	0.990863929	1.99004197018935	0.491078638217853	True	False
NS4A	Q9BV68	RN126	0.543987502	2.28554088750911	0.11830379756404119	False	False
NS3	Q9BV68	RN126	0.4588373240000001	0.639951448502549	0.029705518443557455	False	False
NS2B3	Q9BV68	RN126	0.553086905	0.639951448502549	0.04986439579912606	False	False
NS4A	Q9Y5M8	SRPRB	0.871021424	2.82667763311679	0.4337810974881554	True	False
NS3	Q9Y5M8	SRPRB	0.21089785100000003	-0.344326170606295	0.002294761062615763	False	False
NS2B3	Q9Y5M8	SRPRB	0.38243386399999996	-0.344326170606295	0.007007239197713786	False	False
NS4A	O43175	SERA	0.567005776	1.64867072231041	0.10328477145354235	False	False
NS5	O43175	SERA	0.186351605	-0.830792296098979	0.0010542584249387493	False	False
NS3	O43175	SERA	0.4020220380000001	-0.0559601028460452	0.010914262290112445	False	False
NS2B3	O43175	SERA	0.62055473	0.408939213105715	0.057776157846810505	False	False
Capsid	O75534	CSDE1	0.728488985	1.13481441349008	0.16113615935860953	False	False
NS5	O75534	CSDE1	0.36988549700000006	-0.158012133523936	0.008017772551937911	False	False
NS3	O75534	CSDE1	0.269116266	-0.158012133523936	0.0042025975088648615	False	False
NS2B3	O75534	CSDE1	0.260668884	-0.158012133523936	0.003973550671687797	False	False
NS5	Q9Y4Y9	LSM5	0.880163365	2.74873708374511	0.4399149109551117	True	False
NS4A	P51153	RAB13	0.990431391	2.17306746840088	0.5090956395461647	True	False
NS3	A3KMH1	VWA8	0.888585042	0.719535767949491	0.22267469297144707	False	False
Capsid	Q86XI2	CNDG2	0.37916490999999997	-0.252648802935065	0.007634171196743289	False	False
NS3	Q86XI2	CNDG2	0.62979538	0.397019547469387	0.05983557059793435	False	False
NS2B3	Q86XI2	CNDG2	0.535505863	-0.252648802935065	0.018997429782646354	False	False
Capsid	Q96QR8	PURB	0.6639024330000001	1.18967597549096	0.126561165112067	False	False
NS5	Q96QR8	PURB	0.630865334	1.18967597549096	0.10890154612502005	False	False
NS3	Q9HAU0	PKHA5	0.8475814049999999	3.3595959944466	0.4193520054351908	False	False
NS5	P62136	PP1A	0.5090609180000001	3.56335949129435	0.11545253777578388	False	False
NS3	P62136	PP1A	0.17645086999999998	1.61970885967925	0.009761199494421086	False	False
NS4A	P31930	QCR1	0.993523843	2.46864393920037	0.5360162200347295	True	False
NS4A	P55786	PSA	0.697806195	2.42956328951888	0.23981944258660573	False	False
NS3	P55786	PSA	0.30138685200000004	0.97182531580755	0.014828435342968096	False	False
NS4A	P61803	DAD1	0.867668496	3.56335949129435	0.4385215061744998	True	False
NS5	Q5JSZ5	PRC2B	0.992163927	2.42902819163004	0.5319391287786248	True	True
NS3	P22314	UBA1	0.8484452889999999	3.48260016134828	0.4194591133018317	False	False
NS5	Q9ULR0	ISY1	0.879298289	2.74873708374511	0.4390172271497915	True	False
Capsid	O95218	ZRAB2	0.19265125000000002	-0.387390152410489	0.0019234269302079898	False	False
NS5	O95218	ZRAB2	0.979475981	2.17868221715659	0.49925085520878243	True	True
Capsid	P09234	RU1C	0.628805333	1.42994230530233	0.12384858190124026	False	False
NS5	P09234	RU1C	0.668962923	1.42994230530233	0.14808596099341387	False	False
NS3	P0DPB5	RPC22	0.871185142	2.17306746840088	0.39143486031336183	False	False
NS4A	P63261	ACTG	0.301977287	1.46855717930173	0.020717867766994892	False	False
NS3	P63261	ACTG	0.38355595699999995	3.63528088646822	0.05783242604439098	False	False
NS4A	O96005	CLPT1	0.438556025	2.42956328951888	0.07088308295044918	False	False
NS2B3	O96005	CLPT1	0.6263853610000001	0.97182531580755	0.09252741645990825	False	False
Capsid	Q9Y676	RT18B	0.683852584	1.33771210811988	0.15026897371848044	False	False
NS5	Q9Y676	RT18B	0.614408724	1.00328408108991	0.08927880928184224	False	False
NS4A	O75251	NDUS7	0.871678463	2.9436114697508	0.43863442201092023	True	False
NS3	O75251	NDUS7	0.22200249700000002	-0.304511531353531	0.0025932993032623483	False	False
NS2B3	O75251	NDUS7	0.267930497	-0.10150384378451	0.004438001396148397	False	False
Capsid	E9PRG8	CK098	0.680613425	1.55161672163813	0.16536812994167943	False	False
NS5	E9PRG8	CK098	0.616296907	0.664978594987769	0.0701658482603273	False	False
Capsid	Q9BUQ8	DDX23	0.518257775	0.0942675967308905	0.02504412082500611	False	False
NS5	Q9BUQ8	DDX23	0.739640061	1.45172098965571	0.19967766162868963	False	False
NS4A	P53701	CCHL	0.8605402609999999	1.61970885967925	0.3224379383014246	False	False
NS5	O60885	BRD4	0.880161577	2.74873708374511	0.4399130559254786	True	False
NS4A	P00387	NB5R3	0.8605396649999999	1.61970885967925	0.32243737943904044	False	False
NS2B3	Q8IVL6	P3H3	0.992004298	2.17306746840088	0.5105737110139981	True	False
Capsid	Q9BPW8	NIPS1	0.28071129899999997	0.894663954089004	0.012231312145763772	False	False
NS4A	Q9BPW8	NIPS1	0.34448803000000006	1.84195519959501	0.03290457344723531	False	False
NS5	Q9BPW8	NIPS1	0.337382695	0.894663954089004	0.017581270631013564	False	False
NS3	Q9BPW8	NIPS1	0.526752798	1.84195519959501	0.09225662513467392	False	False
Capsid	Q9UIG0	BAZ1B	0.953067812	0.303547230936495	0.2031988806985127	False	True
Capsid	Q9HCE1-2	Q9HCE12	0.5603350570000001	0.540050725086785	0.04763805563276941	False	False
NS5	Q9HCE1-2	Q9HCE12	0.6468761510000001	2.58655873594197	0.2027165279308721	False	False
NS3	Q9HCE1-2	Q9HCE12	0.235196201	-0.227389778983909	0.0030985251294486475	False	False
NS4A	Q9Y277	VDAC3	0.8967772890000001	2.64656619125578	0.45188426314458463	True	False
NS2B3	Q9Y277	VDAC3	0.380322576	-0.339114330912997	0.006958933996201623	False	False
NS5	Q7L5Y9	MAEA	0.8794834069999999	2.74873708374511	0.4392093526467189	True	False
NS4A	P17081	RHOQ	0.085072387	1.08653373420044	0.0036300049782176046	False	False
NS3	P17081	RHOQ	0.444332394	1.08653373420044	0.03848165965450014	False	False
NS2B3	P17081	RHOQ	0.6975795410000001	1.08653373420044	0.13759154733867635	False	False
NS4A	O94826	TOM70	0.7464381069999999	2.17644267230144	0.2686246012518722	False	False
NS3	O94826	TOM70	0.17918311400000003	-0.0494646061886691	0.0025684977537027923	False	False
NS2B3	O94826	TOM70	0.320891858	-0.0494646061886691	0.006629559234240165	False	False
Capsid	Q02543	RL18A	0.553123907	1.50820132796543	0.08972997111794116	False	False
NS4A	Q02543	RL18A	0.34313565000000007	-0.759499952746315	0.003280420133431118	False	False
NS5	Q02543	RL18A	0.523904004	1.31382693247585	0.06911124728020125	False	False
NS3	Q02543	RL18A	0.40225351499999995	-0.759499952746315	0.00473532187149338	False	False
NS2B3	Q02543	RL18A	0.384453857	-0.889082883072701	0.003576530499730833	False	False
NS4A	Q9NWS8	RMND1	0.971984873	2.96128741520538	0.540111814858091	True	True
NS5	O95248	MTMR5	0.656255574	0.869226987360353	0.09903118926710625	False	False
NS3	O95248	MTMR5	0.31427444	0.869226987360353	0.014893592113907525	False	False
NS3	P11177	ODPB	0.913052663	2.12740512955538	0.42938123291544805	True	False
NS3	Q9H0L4	CSTFT	0.649145316	2.3641601442402	0.19478559523609013	False	False
NS2B3	Q9H0L4	CSTFT	0.457818452	0.1244294812758	0.018337676007058056	False	False
Capsid	Q15650	TRIP4	0.951155522	0.58936310422817	0.2481093075954915	False	False
Capsid	Q9H814	PHAX	0.39618933400000006	-0.160754479736067	0.009395834191513254	False	False
NS5	Q9H814	PHAX	0.892476691	2.19027978640391	0.4145040741822522	False	True
NS4A	P57088	TMM33	0.7598865349999999	2.78365539780652	0.3162599996274976	False	False
NS2B3	P57088	TMM33	0.415451653	0.805794983575571	0.02640753002407038	False	False
NS4A	O14980	XPO1	0.8014464729999999	2.02245957529325	0.30845794009136906	False	False
NS3	O14980	XPO1	0.12393100800000001	-0.398514202028226	0.0011684697663056393	False	False
NS2B3	O14980	XPO1	0.421321249	-0.398514202028226	0.008326516575437645	False	False
NS4A	Q9Y3Q3	TMED3	0.985372095	3.24223338066309	0.5579633699848926	True	False
NS4A	Q9UJA2	CRLS1	0.990431391	2.17306746840088	0.5090956395461647	True	False
NS3	P19387	RPB3	0.7152811640000001	1.88332513928077	0.21845005033491813	False	False
NS2B3	P19387	RPB3	0.42676604100000004	0.144871164560059	0.015601809600281102	False	False
NS4A	P18085	ARF4	0.879947394	2.74873708374511	0.4396908324685652	True	False
Capsid	Q8NHQ9	DDX55	0.802502126	0.916472011911221	0.1876101678473021	False	True
NS5	Q8NHQ9	DDX55	0.45727833900000003	0.183294402382244	0.019389064282378507	False	False
Capsid	Q15014	MO4L2	0.863902642	1.61970885967925	0.3255938073582373	False	False
NS3	P50395	GDIB	0.924035139	1.81811868577262	0.4072791318076498	False	False
NS5	Q9C0J8	WDR33	0.873899014	3.15449162321634	0.4457587310404135	True	True
Capsid	Q6NZY4	ZCHC8	0.44215669999999996	1.29636243217534	0.04364516816735854	False	False
NS5	Q6NZY4	ZCHC8	0.727965543	1.56152747512029	0.20102445189785043	False	False
Capsid	Q9Y5J9	TIM8B	0.481827474	1.84281878856019	0.07286834636526357	False	False
NS3	Q9Y5J9	TIM8B	0.19550472500000002	0.567021165710828	0.005263204932326408	False	False
NS2B3	Q9Y5J9	TIM8B	0.609362214	1.84281878856019	0.1378058404407986	False	False
NS4A	O75844	FACE1	0.87735455	2.74873708374511	0.4369989518605434	True	True
NS4A	P36551	HEM6	0.8605396649999999	1.61970885967925	0.32243737943904044	False	True
Capsid	P62633	CNBP	0.7361685660000001	2.5240615218351	0.2807860702018111	False	False
NS5	P62633	CNBP	0.432014706	0.975205587981743	0.03310535558219701	False	False
Capsid	O75496	GEMI	0.879915349	2.74873708374511	0.43965758261641597	True	False
NS4A	Q969M3	YIPF5	0.668729331	0.875765351865846	0.10533182260770554	False	False
NS2B3	Q969M3	YIPF5	0.497443132	0.875765351865846	0.044520818026778125	False	False
NS5	Q9UNM6	PSD13	0.210959938	0.838530051975818	0.007345662724935961	False	False
NS3	Q9UNM6	PSD13	0.4578724820000001	0.25800924676179	0.020930907939369338	False	False
NS2B3	Q9UNM6	PSD13	0.732877805	1.41905085718985	0.19143897828008888	False	False
Capsid	Q9BWE0	REPI1	0.951155522	0.58936310422817	0.2481093075954915	False	False
NS5	Q96HN2	SAHH3	0.8793042489999999	2.74873708374511	0.43902341301161457	True	True
NS4A	Q8N1B4	VPS52	0.8799456059999999	2.74873708374511	0.4396889772548504	True	False
Capsid	P62318	SMD3	0.49026148700000005	0.491054733989043	0.031222427793996456	False	False
NS4A	P62318	SMD3	0.359116804	-0.736582100983564	0.003737452716833372	False	False
NS5	P62318	SMD3	0.5351390930000001	0.982109467978086	0.05896330740244238	False	False
NS3	P62318	SMD3	0.32836086600000003	-0.736582100983564	0.003076640008160596	False	False
NS2B3	P62318	SMD3	0.40647213000000004	-0.245527366994521	0.009093355615279183	False	False
NS4A	O43678	NDUA2	0.989652457	2.81099793698064	0.5513814831074245	True	True
Capsid	Q9P0M9	RM27	0.493385679	1.12216721537356	0.05190984058013746	False	False
NS4A	Q9P0M9	RM27	0.675440142	1.12216721537356	0.1278023226081219	False	False
NS5	P61201	CSN2	0.9918814819999999	1.75800313162647	0.46486505835933445	True	False
NS5	Q9UHV9	PFD2	0.37315290700000003	-0.589776271603662	0.0049174100785455005	False	False
NS3	Q9UHV9	PFD2	0.696741469	1.53341830616952	0.17525442386581186	False	False
NS2B3	Q9UHV9	PFD2	0.496932593	-0.589776271603662	0.010266197642699456	False	False
NS4A	Q9Y6C9	MTCH2	0.992418499	2.60795235521934	0.5438449823544761	True	True
NS4A	Q8WUD6	CHPT1	0.9581283	1.4184771040401	0.3868695107892163	False	False
Capsid	Q12905	ILF2	0.583885966	1.60550061269693	0.10977804760596958	False	False
NS4A	Q12905	ILF2	0.330667864	-0.577980220570894	0.0038200964020999205	False	False
NS5	Q12905	ILF2	0.522626873	1.34862051466542	0.07009301528780588	False	False
NS3	Q12905	ILF2	0.363665691	-0.706420269586648	0.003998104659273057	False	False
NS2B3	Q12905	ILF2	0.357769295	-0.834860318602402	0.003257502001286168	False	False
Capsid	P62266	RS23	0.5880540460000001	1.95671977823126	0.13065663302911495	False	False
NS4A	P62266	RS23	0.34926197800000003	-0.639696850575605	0.003977384461993295	False	False
NS5	P62266	RS23	0.49313807100000007	0.827842983097842	0.04191699033237478	False	False
NS3	P62266	RS23	0.38123202700000003	-0.526809171062263	0.005588785358133218	False	False
NS2B3	P62266	RS23	0.379637908	-0.86547220960229	0.0035834831183441515	False	False
Capsid	P62258	1433E	0.220668419	-1.11191889828514	0.000907705636696641	False	False
NS4A	P62258	1433E	0.43521670500000004	0.0	0.014129398224064092	False	False
NS5	P62258	1433E	0.377572369	-0.555959449142569	0.00527094146935776	False	False
NS3	P62258	1433E	0.5531089730000001	1.66787834742771	0.09731344653018222	False	False
NS2B3	P62258	1433E	0.51362408	-0.555959449142569	0.011763537901042535	False	False
NS3	Q13049	TRI32	0.970101052	2.07005751917381	0.4797293182205169	True	False
Capsid	P10809	CH60	0.33332612300000003	-1.50880237008867	0.0010603360593251618	False	False
NS4A	P10809	CH60	0.36510969400000004	-0.938810363610728	0.002965600963718104	False	False
NS5	P10809	CH60	0.403249266	0.067057883115052	0.012517703198044123	False	False
NS3	P10809	CH60	0.523136366	0.603520948035468	0.04123149576479036	False	False
NS2B3	P10809	CH60	0.5896716449999999	1.44174448697362	0.10367504741488413	False	False
NS4A	Q96KA5	CLP1L	0.962231749	3.48260016134828	0.5355089018664377	True	False
Capsid	P08670	VIME	0.30922374900000005	-0.293235048190577	0.004685984874106178	False	False
NS4A	P08670	VIME	0.34647768600000006	-0.805684646970225	0.0031535110725392597	False	False
NS5	P08670	VIME	0.26602339	-0.95941952660412	0.0015230331564488968	False	False
NS3	P08670	VIME	0.6528170850000001	1.39784862778226	0.1356546792751464	False	False
NS2B3	P08670	VIME	0.49454311200000006	-0.190745128434647	0.01620243645103393	False	False
NS3	Q7Z736	PKHH3	0.804756845	2.74873708374511	0.36109836929716593	False	False
Capsid	Q9NSI2	F207A	0.992964913	2.34501683206162	0.526312934267815	True	True
NS3	Q13045	FLII	0.957448938	1.9845740799879	0.45858681324571693	True	False
Capsid	Q9Y3U8	RL36	0.512724043	1.73950369040125	0.08190630510431152	False	False
NS4A	Q9Y3U8	RL36	0.35795079600000007	-0.913976515295572	0.002932922225150755	False	False
NS5	Q9Y3U8	RL36	0.49140686	0.678111608122521	0.03685320352122829	False	False
NS3	Q9Y3U8	RL36	0.417237606	-0.64862849472589	0.005979084271608384	False	False
NS2B3	Q9Y3U8	RL36	0.421015271	-0.64862849472589	0.006116523153794422	False	False
NS4A	P21912	SDHB	0.990583411	2.80794989690154	0.5521206491320327	True	True
Capsid	O75934	SPF27	0.588672945	1.04201241427545	0.08083118960779942	False	False
NS5	O75934	SPF27	0.59717654	0.801548010981117	0.07098025598023454	False	False
NS3	O75934	SPF27	0.366590757	-0.400774005490559	0.0059436973257552365	False	False
NS3	Q9NSC2	SALL1	0.951185779	1.56702123647242	0.40138203276368384	False	False
NS3	Q9P253	VPS18	0.8610024599999999	1.98373011903968	0.3632634133769174	False	False
NS4A	P83436	COG7	0.820894156	0.753665092444774	0.18037698771241306	False	False
NS3	Q93075	TATD2	0.866463441	1.4184771040401	0.30265874524007097	False	False
Capsid	O14646	CHD1	0.39563913800000006	-0.159230063975608	0.009380237460839595	False	False
NS5	O14646	CHD1	0.889129873	2.34864344364022	0.42431481333794163	False	True
NS4A	Q92604	LGAT1	0.8605396649999999	1.61970885967925	0.32243737943904044	False	False
NS5	Q9H5V9	CX056	0.983829445	2.57388784162189	0.5337703656416214	True	False
Capsid	P37108	SRP14	0.616889888	1.31347483411073	0.1098247224787768	False	False
NS4A	P37108	SRP14	0.331108469	-0.727608361341916	0.003167692133804886	False	False
NS5	P37108	SRP14	0.570552681	0.973294301535291	0.07038563171315364	False	False
NS3	P37108	SRP14	0.33884099100000004	-0.727608361341916	0.0033274048105517116	False	False
NS3	Q15436	SC23A	0.804788294	2.74873708374511	0.3611311479670406	False	False
Capsid	P28799	GRN	0.31519846	0.434613493680177	0.010360466637238165	False	False
NS5	P28799	GRN	0.61413271	1.73845397472071	0.13468715199403156	False	False
NS3	P28799	GRN	0.47577138599999996	0.434613493680177	0.02735677338638396	False	False
NS3	Q9C0D2	CE295	0.8687768199999999	2.57388784162189	0.41882101908874025	False	True
Capsid	O14744	ANM5	0.271388122	0.146508178831922	0.005897566491886274	False	False
NS5	O14744	ANM5	0.530653292	1.46508178831922	0.07813933135283967	False	False
NS3	O14744	ANM5	0.4814684819999999	1.46508178831922	0.06012280947125057	False	False
NS2B3	O14744	ANM5	0.363599727	0.146508178831922	0.010647806764808967	False	False
Capsid	P62280	RS11	0.50091672	1.17671881318157	0.056076580362291795	False	False
NS4A	P62280	RS11	0.362952174	-0.748821062933725	0.003767851395696841	False	False
NS5	P62280	RS11	0.504547147	1.10540252147359	0.05454076652792146	False	False
NS3	P62280	RS11	0.433962603	-0.178290729269935	0.011562781235527697	False	False
NS2B3	P62280	RS11	0.418651114	-0.677504771225751	0.005812815691422902	False	False
NS5	Q9NXR7	BABA2	0.7040358329999999	1.18967597549096	0.1504911528345838	False	False
NS3	Q9NXR7	BABA2	0.505884992	0.258625212063253	0.027498903330699563	False	False
Capsid	Q96AQ6	PBIP1	0.8600460169999999	1.61970885967925	0.32197455762672267	False	False
Capsid	Q96DV4	RM38	0.974882671	1.4184771040401	0.40232506199969703	False	True
NS4A	Q96N67	DOCK7	0.297751675	0.192660073523631	0.0073413745231061716	False	False
NS3	Q96N67	DOCK7	0.813869704	2.11926080875994	0.3291539397016738	False	False
Capsid	Q6ZN55	ZN574	0.974880883	1.4184771040401	0.4023234162318251	False	False
NS4A	Q5VV42	CDKAL	0.569738862	2.57248003429704	0.14395701686797926	False	False
NS3	Q5VV42	CDKAL	0.41380893800000007	1.01602152615093	0.030651930820705227	False	False
NS2B3	Q5VV42	CDKAL	0.5699950949999999	-0.151322354958649	0.025610858871097836	False	False
NS3	Q9UJX3	APC7	0.847303728	1.4184771040401	0.2855306497738639	False	False
NS4A	Q8IW92	GLBL2	0.878712678	3.15449162321634	0.45078948334476954	True	False
NS4A	P12277	KCRB	0.780184878	1.56702123647242	0.24414590536705152	False	False
NS3	P12277	KCRB	0.32961677	1.56702123647242	0.0260970613197122	False	False
NS3	ENSP00000349892.5	MYCBP2	0.9225844519999999	1.61992302189884	0.3813089974847521	False	False
NS4A	Q10469	MGAT2	0.98028135	1.4184771040401	0.40728987403009526	False	True
NS4A	Q9H9S3	S61A2	5.96e-07	4.00693842672377	0.004003961174438189	False	False
NS4A	Q9H3N1	TMX1	0.988188658	1.73931870311529	0.459041873503098	True	False
NS4A	O14787	TNPO2	0.964669732	3.19847333806201	0.5379557851123636	True	False
NS5	P13807	GYS1	0.959733848	2.08373973122921	0.4711098883659071	True	True
NS4A	Q14165	MLEC	0.674830663	2.08681753535851	0.1998540986347974	False	False
NS2B3	Q14165	MLEC	0.601333341	0.339714482500222	0.049300348677399596	False	False
NS4A	Q9GZP9	DERL2	0.8605402609999999	1.61970885967925	0.3224379383014246	False	False
NS4A	O15127	SCAM2	0.990430795	2.17306746840088	0.5090950789731566	True	False
NS5	P61956	SUMO2	0.879484599	2.74873708374511	0.43921058971673704	True	False
NS3	Q7Z4H7	HAUS6	0.819434334	2.00687898926748	0.3245170167696153	False	False
NS2B3	Q7Z4H7	HAUS6	0.33967159999999996	-0.298896870741966	0.005656110696619712	False	False
Capsid	P63173	RL38	0.412360506	0.536600763513987	0.02071360597073627	False	False
NS4A	P63173	RL38	0.36798709500000004	-1.07320152702797	0.0025071691183510274	False	False
NS5	P63173	RL38	0.395066489	-0.42928061081119	0.006847769836671368	False	False
NS3	P63173	RL38	0.530856073	1.18052167973077	0.06595330658322943	False	False
NS2B3	P63173	RL38	0.47974515500000003	0.214640305405595	0.022749486835835647	False	False
NS3	Q02790	FKBP4	0.7934960959999999	1.61970885967925	0.2612512777350259	False	False
NS4A	Q5JRA6	TGO1	0.9664586099999999	3.56965323840065	0.5382528720578472	True	False
NS3	O00443	P3C2A	0.901080507	2.53933379176789	0.44995366354929456	True	False
NS3	Q96RG2	PASK	0.557322876	1.00563799050401	0.06729229501936494	False	False
NS2B3	Q96RG2	PASK	0.549577398	1.00563799050401	0.06465275539500108	False	False
NS3	Q04724	TLE1	0.804510021	2.74873708374511	0.36084112222443465	False	False
NS4A	Q8N766	EMC1	0.9286334279999999	2.27264835721577	0.45801060554226625	True	False
NS5	Q9Y2I1	NISCH	0.234006595	-0.337726998428908	0.002706533446888472	False	False
NS3	Q9Y2I1	NISCH	0.755755228	2.16542604875006	0.27655689159864755	True	False
NS2B3	Q9Y2I1	NISCH	0.332833562	0.377459586479368	0.01099286124987092	False	False
NS4A	Q9Y639	NPTN	0.990431391	2.17306746840088	0.5090956395461647	True	False
NS4A	P55060	XPO2	0.823452071	2.58032589126858	0.3721064530855735	False	False
NS2B3	P55060	XPO2	0.402671347	-0.36861798446694	0.007707560787950915	False	False
NS4A	P62820	RAB1A	0.950327259	2.96017839787935	0.5191429432924182	True	False
Capsid	Q96EY7	PTCD3	0.7212372979999999	0.357486785142274	0.08856699926784098	False	False
NS5	Q96EY7	PTCD3	0.498807483	1.46058886500986	0.06588207386980705	False	False
NS4A	O14548	COX7R	0.985373287	3.24223338066309	0.5579644817663433	True	False
NS4A	O14653	GOSR2	0.867667304	3.56335949129435	0.4385202559723723	False	True
NS3	P14735	IDE	0.508385942	-0.137272226233353	0.01857892436209122	False	False
NS2B3	P14735	IDE	0.6613340200000001	1.34526781708686	0.1368796262692309	False	False
NS4A	O94829	IPO13	0.872047834	2.08389944461542	0.38409528262815923	False	False
Capsid	P17026	ZNF22	0.696451845	2.24613205572956	0.22807623068065985	False	False
NS5	P17026	ZNF22	0.350166435	1.16798866897937	0.02320195914183874	False	False
NS4A	Q4G0I0	CSMT1	0.879946798	2.74873708374511	0.43969021406416264	True	False
Capsid	Q9NYK5	RM39	0.916719139	1.88588808933469	0.407925124189768	False	False
NS4A	Q9NYK5	RM39	0.266732792	-0.0877157250853346	0.004469736712850866	False	False
Capsid	P41252	SYIC	0.31193836700000005	-1.11233782412083	0.0016624360805822097	False	False
NS4A	P41252	SYIC	0.326875929	-0.0855644480092943	0.006624170323601656	False	False
NS5	P41252	SYIC	0.31492416200000006	-1.11233782412083	0.0016947665667470027	False	False
NS3	P41252	SYIC	0.600016487	1.79685340819518	0.1294524536357348	False	False
NS2B3	P41252	SYIC	0.5633209750000001	0.256693344027883	0.0374756085281029	False	False
Capsid	Q71RC2	LARP4	0.6226561749999999	1.7784236552842	0.1424674678795424	False	False
NS5	Q71RC2	LARP4	0.549473762	0.8892118276421	0.05942999483155635	False	False
NS3	Q71RC2	LARP4	0.335122441	0.8892118276421	0.017260926449479103	False	False
NS4A	Q9HD23	MRS2	0.986361179	3.23443016025056	0.5588249984148757	True	False
NS3	Q9UG63	ABCF2	0.8581639839999999	0.624521052740937	0.18840170901059552	False	False
Capsid	Q96A35	RM24	0.9937961559999999	2.17306746840088	0.5122542464493423	True	False
NS4A	Q9BTX1	NDC1	0.969667322	2.22410536271698	0.49400078047169577	False	False
NS3	Q9H9T3	ELP3	0.906017583	2.35702260395516	0.4421317198732149	True	False
NS2B3	Q13217	DNJC3	0.877817345	2.74873708374511	0.4374796502273293	False	False
NS5	P25054	APC	0.992343681	2.38657705616657	0.5289572918634138	True	True
Capsid	Q9Y5B9	SP16H	0.29873749200000005	-0.411672959764925	0.0038096926493500017	False	False
NS5	Q9Y5B9	SP16H	0.917176877	1.99420797392619	0.42015581163194116	False	False
NS3	Q9Y5B9	SP16H	0.20325686599999998	-0.411672959764925	0.0020105811079936227	False	False
Capsid	Q9UNF1	MAGD2	0.33246095100000006	-0.880261340064282	0.0026124846165260064	False	False
NS4A	Q9UNF1	MAGD2	0.43135602900000003	0.284790433550209	0.018395008038687124	False	False
NS5	Q9UNF1	MAGD2	0.34541449700000004	-0.880261340064282	0.002836370233410143	False	False
NS3	Q9UNF1	MAGD2	0.585173955	1.4498422071647	0.10188978737108853	False	False
NS2B3	Q9UNF1	MAGD2	0.4860126	-0.414240630618486	0.011939214981904965	False	False
NS4A	Q9UBU6	FA8A1	0.989846376	3.00440660992496	0.5581262182477014	True	False
NS3	Q09019	DMWD	0.7934954999999999	1.61970885967925	0.2612507527135336	False	False
Capsid	O60832	DKC1	0.640236975	1.3852000954118	0.1273433637576336	False	False
NS5	O60832	DKC1	0.6497587090000001	1.93319134194834	0.17073775717097545	False	False
NS4A	Q9Y2I7	FYV1	0.860539069	1.61970885967925	0.32243682057684886	False	False
NS4A	P14174	MIF	0.990432583	2.17306746840088	0.5090967606910305	False	False
Capsid	Q6DD87	ZN787	0.8239952770000001	0.827223108070377	0.19156535622608717	False	False
NS5	Q6DD87	ZN787	0.46003505	0.150404201467341	0.01906617974619076	False	False
NS3	Q99871	HAUS7	0.957110747	2.30883592764632	0.489116927304171	False	False
Capsid	Q7Z6Z7	HUWE1	0.49064758500000005	1.2262108894412	0.054753059484613474	False	False
NS4A	Q7Z6Z7	HUWE1	0.3795660900000001	-0.429173811304422	0.006226943628217742	False	False
NS5	Q7Z6Z7	HUWE1	0.28755572300000004	-0.705071261428693	0.0024609989955650803	False	False
NS3	Q7Z6Z7	HUWE1	0.452182518	0.674415989192662	0.029424469820605342	False	False
NS2B3	Q7Z6Z7	HUWE1	0.5522583670000001	0.03065527223603	0.02824591974503892	False	False
NS5	Q99873	ANM1	0.980934627	2.26350197281122	0.5082268167579815	True	True
Capsid	Q01130	SRSF2	0.632194791	1.12133690285487	0.10499550932488788	False	False
NS5	Q01130	SRSF2	0.6676394240000001	1.12133690285487	0.12340518616870785	False	False
Capsid	Q9H116	GZF1	0.879853047	2.74873708374511	0.43959293674218597	True	False
Capsid	O43592	XPOT	0.22875624500000002	-0.320619204392447	0.0026647136991235277	False	False
NS4A	O43592	XPOT	0.615284106	2.0840248285509	0.15499505877495942	False	False
NS3	O43592	XPOT	0.303700521	-0.0801548010981118	0.005741293172824567	False	False
NS2B3	O43592	XPOT	0.5060662360000001	-0.561083607686782	0.011202589722266683	False	False
Capsid	Q8IY81	SPB1	0.6347458560000001	1.24134430055268	0.11439586975990657	False	False
NS5	Q8IY81	SPB1	0.660886987	1.72186467496017	0.1644121881833469	False	False
Capsid	Q9ULX6	AKP8L	0.369776302	-0.974713361745974	0.0029068822922170903	False	False
NS4A	Q9ULX6	AKP8L	0.383894527	-0.749779509035364	0.004285472943274294	False	False
NS5	Q9ULX6	AKP8L	0.378954877	-0.299911803614146	0.007221890195414428	False	False
NS3	Q9ULX6	AKP8L	0.561994199	2.62422828162378	0.14027270691203375	False	False
NS2B3	Q9ULX6	AKP8L	0.513578343	-0.524845656324755	0.012217802778276863	False	False
NS4A	Q5VUD6	DIK1B	0.879946202	2.74873708374511	0.439689595659591	True	False
NS3	P17029	ZKSC1	0.8706594489999999	2.84917748918773	0.4342879834707193	False	False
NS4A	Q15006	EMC2	0.780423871	1.77848069207526	0.2658055233572806	False	False
NS2B3	Q15006	EMC2	0.403680145	0.621396868315451	0.021162544300777696	False	False
NS2B3	O60568	PLOD3	0.873714492	3.56335949129435	0.444854020374062	False	False
NS5	Q13098	CSN1	0.972721173	1.4184771040401	0.4003348486759772	False	False
Capsid	Q9UN86	G3BP2	0.502339654	0.721757207888155	0.040564616722818816	False	False
NS4A	Q9UN86	G3BP2	0.32968077	-0.929721149144065	0.0024006426736229167	False	False
NS5	Q9UN86	G3BP2	0.563634376	1.38234855070104	0.08823651893794067	False	False
NS3	Q9UN86	G3BP2	0.400015118	-0.599425477737621	0.005730915175706522	False	False
NS2B3	Q9UN86	G3BP2	0.387114687	-0.599425477737621	0.005295871631227184	False	False
Capsid	Q16630	CPSF6	0.48304225900000003	0.16981754415739	0.022178798031805436	False	False
NS5	Q16630	CPSF6	0.801974172	1.6981754415739	0.2771472090128283	False	False
NS2B3	R4GN71	R4GN71	0.877820921	2.74873708374511	0.43748336418911443	False	False
NS3	P19623	SPEE	0.804788294	2.74873708374511	0.3611311479670406	False	False
NS4A	Q14683	SMC1A	0.21376698800000002	-0.565146087302911	0.0017922541300237997	False	False
NS5	Q14683	SMC1A	0.21220737700000003	-0.565146087302911	0.0017732198033796043	False	False
NS3	Q14683	SMC1A	0.752178332	1.83929362958584	0.24634186424840335	False	False
NS2B3	Q14683	SMC1A	0.43310574	-0.380189186003776	0.009129052733147546	False	False
NS5	Q9UEE9	CFDP1	0.991579647	1.66657032476846	0.45274852833812423	True	True
NS3	Q01968	OCRL	0.9112311439999999	0.602700475566316	0.22150417148781415	False	False
NS4A	Q3ZCQ8	TIM50	0.45842783099999995	0.701838035698045	0.031194808032499587	False	False
NS5	Q3ZCQ8	TIM50	0.378670345	-0.44662420453512	0.006064301422211099	False	False
NS3	Q3ZCQ8	TIM50	0.546614747	1.08465878244243	0.06721654788578618	False	False
NS2B3	Q3ZCQ8	TIM50	0.508091386	-0.44662420453512	0.013020929864399238	False	False
NS3	P04632	CPNS1	0.804880853	2.74873708374511	0.361227622492743	False	False
NS5	P55081	MFAP1	0.976685257	0.85200655118153	0.3123308456058146	False	True
NS5	O75521	ECI2	0.856837305	1.61970885967925	0.31896951178756283	False	False
Capsid	Q9H5H4	ZN768	0.869181746	1.70741015374355	0.34106665565457417	False	True
NS5	Q9H5H4	ZN768	0.31738574199999997	0.310438209771555	0.009349893670937028	False	False
Capsid	Q13206	DDX10	0.8250582819999999	0.93704384202792	0.20609890489894456	False	True
NS5	Q13206	DDX10	0.341915167	0.203705183049548	0.009845058202578008	False	False
NS4A	O43765	SGTA	0.872461573	1.83874939633921	0.35923688078957994	False	False
NS3	O43765	SGTA	0.298124061	0.635204336917181	0.011090232764839827	False	False
Capsid	Q6P3X3	TTC27	0.21175992700000001	-0.378461729470813	0.002217341292652602	False	False
NS4A	Q6P3X3	TTC27	0.47594958400000004	1.75038549880251	0.06764932350846457	False	False
NS3	Q6P3X3	TTC27	0.484022286	-0.804231175125478	0.007247681145269777	False	False
NS2B3	Q6P3X3	TTC27	0.5910783640000001	0.0473077161838517	0.035268055392907935	False	False
NS4A	P47985	UCRI	0.962726589	1.55377545660154	0.41041553648082374	False	False
NS4A	Q29RF7	PDS5A	0.971335768	2.8954393041715	0.5373520137236426	True	True
NS4A	Q9NS69	TOM22	0.8676679	3.56335949129435	0.4385208810735167	False	False
NS3	Q9NR12	PDLI7	0.618437638	1.90862703084106	0.1474483731690728	False	False
NS2B3	Q9NR12	PDLI7	0.49062413400000005	0.636209010280352	0.035441779692868346	False	False
NS4A	Q96JJ7	TMX3	0.742422314	2.34275244835867	0.276232018762537	False	False
NS2B3	Q96JJ7	TMX3	0.442571075	0.609757486559107	0.02636248265971164	False	False
Capsid	O15504	NUP42	0.879915349	2.74873708374511	0.43965758261641597	True	False
NS4A	Q8WVM8	SCFD1	0.820635708	3.08397185536521	0.38838044235732655	False	False
NS3	Q8WVM8	SCFD1	0.28651052600000004	-0.160775783928992	0.004697892217755137	False	False
NS2B3	Q8WVM8	SCFD1	0.3820993160000001	-0.423863430358251	0.006365275772405694	False	False
Capsid	Q9Y3Y2	CHTOP	0.42029670199999997	0.0556465557075452	0.01370495987496812	False	False
NS5	Q9Y3Y2	CHTOP	0.460234421	2.05892256117917	0.07082859374701372	False	False
NS3	Q9Y3Y2	CHTOP	0.395869368	1.05728455844336	0.02837809535986014	False	False
NS2B3	Q9Y3Y2	CHTOP	0.355647811	0.0556465557075452	0.009231726285463478	False	False
NS3	P33121	ACSL1	0.923356373	2.07205052867767	0.434246093597468	False	False
NS3	Q9NVN3	RIC8B	0.8047876979999999	2.74873708374511	0.36113052676465535	False	False
Capsid	Q9BVA1	TBB2B	0.366079769	0.139162501190972	0.010732934096138694	False	False
NS4A	Q9BVA1	TBB2B	0.394237058	-0.258816240532743	0.008315031066622174	False	False
NS5	Q9BVA1	TBB2B	0.240227597	-0.844079096008795	0.0014977182607152902	False	False
NS3	Q9BVA1	TBB2B	0.56880968	1.49697232589541	0.0964571961686173	False	False
NS2B3	Q9BVA1	TBB2B	0.509384558	-0.329047783189869	0.01506026107618327	False	False
NS3	Q06203	PUR1	0.872603784	2.45344879246385	0.4150411263376602	True	False
Capsid	O00410	IPO5	0.642754268	0.96480336460722	0.09945583045038525	False	False
NS4A	O00410	IPO5	0.5575501810000001	0.651894165275148	0.051546598201978565	False	False
NS3	O00410	IPO5	0.308894648	0.026075766611006	0.006651400853368984	False	False
NS4A	Q8N6G5	CGAT2	0.98219364	3.17396819046349	0.5543002115725161	True	True
NS4A	O75832	PSD10	0.879946202	2.74873708374511	0.439689595659591	False	False
Capsid	P62826	RAN	0.359480526	-0.117129901295611	0.007861726295038635	False	False
NS4A	P62826	RAN	0.619633595	2.41287596668958	0.17391616032748639	False	False
NS5	P62826	RAN	0.21926872600000002	-0.53879754595981	0.001922669938609737	False	False
NS3	P62826	RAN	0.285173923	-0.117129901295611	0.004887254495465467	False	False
NS2B3	P62826	RAN	0.528837016	0.304537743368588	0.03259027682777887	False	False
NS3	Q9H9Y4	GPN2	0.869209954	3.24223338066309	0.4418077955160643	True	False
NS4A	Q08AM6	VAC14	0.8734613569999998	2.12458266953327	0.3893342136626419	False	False
NS3	Q08AM6	VAC14	0.150408554	-0.232830977483098	0.001712043815779359	False	False
NS2B3	Q08AM6	VAC14	0.265931119	-0.232830977483098	0.0037828126987184555	False	False
Capsid	O94906	PRP6	0.5324681259999999	0.374655805342803	0.03547381255317973	False	False
NS5	O94906	PRP6	0.7559747760000001	1.37373795292361	0.2044191483610051	False	False
NS4A	O15269	SPTC1	0.597937143	2.49338162416946	0.1610331570702515	False	False
NS3	O15269	SPTC1	0.4680066650000001	-0.292327500764695	0.012409222540832921	False	False
NS2B3	O15269	SPTC1	0.5225944440000001	0.0171957353390996	0.023701199412005637	False	False
Capsid	Q9Y3A4	RRP7A	0.8798536429999999	2.74873708374511	0.43959355517313564	True	False
NS4A	Q8NC56	LEMD2	0.9837683349999999	1.48448769065415	0.4201911097588111	False	True
NS4A	Q9NW81	DMAC2	0.875534223	2.74873708374511	0.4351072822695339	True	False
Capsid	P35268	RL22	0.55511046	1.92664665617835	0.110213812021665	False	False
NS4A	P35268	RL22	0.32905993600000005	-0.772157998390546	0.002950420567062133	False	False
NS5	P35268	RL22	0.539287091	1.11700525980768	0.06611879208044202	False	False
NS3	P35268	RL22	0.371152131	-0.637217765662101	0.004575594480017364	False	False
NS2B3	P35268	RL22	0.38492647100000005	-0.772157998390546	0.0041887668472141825	False	False
NS4A	Q6SZW1	SARM1	0.872047834	2.08389944461542	0.38409528262815923	False	True
NS5	O95714	HERC2	0.564492924	2.42956328951888	0.1358853440106362	False	False
NS3	O95714	HERC2	0.41560152000000006	2.42956328951888	0.062277727941169134	False	False
NS5	O00459	P85B	0.644753947	1.94181613320577	0.1676543276984612	False	False
NS3	O00459	P85B	0.610953922	0.0422133942001254	0.03885830563165647	False	False
NS4A	Q86TM6	SYVN1	0.9937955599999999	2.65249788828812	0.5476269624267956	True	False
NS3	Q9HC35	EMAL4	0.90913314	1.52255765676766	0.3557430819989194	False	False
NS5	Q9BT78	CSN4	0.964700585	2.22410536271698	0.4892119686123905	True	False
NS5	Q15020	SART3	0.9930260230000001	1.9305132483056	0.4865394109246389	True	True
Capsid	Q9Y2P8	RCL1	0.9682172309999999	0.793492047615872	0.29546687112144215	False	False
NS4A	Q9Y4R8	TELO2	0.980404762	1.85190735745483	0.4655515242816685	True	False
Capsid	Q9NP92	RT30	0.8202462429999999	0.753665092444774	0.1799507216847876	False	False
NS4A	O95298	NDUC2	0.9938045	2.65249788828812	0.5476352651354273	True	True
Capsid	Q8WUA4	TF3C2	0.840874742	0.891808072079918	0.21179704231238067	False	False
NS5	Q8WUA4	TF3C2	0.31181198	0.22295201801998	0.00828481857352262	False	False
NS4A	Q7L1Q6	BZW1	0.98028135	1.4184771040401	0.40728987403009526	False	False
Capsid	Q9Y230	RUVB2	0.346639754	-0.713101094398744	0.0035619194646994553	False	False
NS4A	Q9Y230	RUVB2	0.309440143	-1.27938725759775	0.0012852175399039082	False	False
NS5	Q9Y230	RUVB2	0.33580074000000004	-0.901863148798412	0.0025921166004348383	False	False
NS3	Q9Y230	RUVB2	0.609599072	0.796995340798596	0.07521427693870816	False	False
NS2B3	Q9Y230	RUVB2	0.5584966309999999	0.513852259199095	0.04613111323199083	False	False
NS3	Q58A45	PAN3	0.9183581869999999	1.2571030311009	0.3269077943757875	False	False
NS4A	O15270	SPTC2	0.988244404	3.15410444872973	0.5596772972728704	True	True
NS4A	Q8WWC4	MAIP1	0.7193411519999999	1.96379262690374	0.228213093603774	False	False
NS2B3	Q8WWC4	MAIP1	0.576106573	0.280541803843391	0.040989960973539796	False	False
NS4A	Q5BJD5	TM41B	0.9900000449999999	2.57388784162189	0.539565570868823	True	False
Capsid	Q9NRX1	PNO1	0.957667293	0.386164222860616	0.2194116727440337	False	True
NS4A	P27544	CERS1	0.47315842700000005	1.46926177338491	0.057575384478436964	False	False
NS3	P27544	CERS1	0.244778686	0.367315443346227	0.006133213758496481	False	False
NS2B3	P27544	CERS1	0.6297681529999999	0.367315443346227	0.05826364686083938	False	False
NS5	P51610	HCFC1	0.34951797500000004	0.0812681155466682	0.009123069505321935	False	False
NS3	P51610	HCFC1	0.5105775739999999	1.54409419538669	0.07342782956701616	False	False
NS2B3	P51610	HCFC1	0.372715818	0.0812681155466682	0.010540581899330987	False	False
NS4A	Q9NRW7	VPS45	0.9637004709999999	2.96921889479844	0.5324073385819914	True	True
NS3	Q9NRW7	VPS45	0.144747817	-0.224761589646097	0.001659727144474626	False	False
Capsid	P11388	TOP2A	0.798714919	0.751542936982487	0.16585224666543863	False	False
NS5	P11388	TOP2A	0.43264814500000004	0.751542936982487	0.027980593015488508	False	False
NS4A	Q8NE86	MCU	0.875457369	3.10842102436384	0.4466385024252995	True	False
NS2B3	Q8NE86	MCU	0.298289575	-0.0953503381706699	0.00545234752951388	False	False
Capsid	Q14697	GANAB	0.269689575	-0.685761036538032	0.002242735194263257	False	False
NS4A	Q14697	GANAB	0.43557196600000003	0.721853722671613	0.027785989160242525	False	False
NS3	Q14697	GANAB	0.321535516	-0.57748297813729	0.0036056350077286027	False	False
NS2B3	Q14697	GANAB	0.781844113	1.47980013147681	0.23627614840689432	False	False
Capsid	Q9Y399	RT02	0.7458653319999999	2.11582471999263	0.26356778543321135	False	False
NS5	Q9Y399	RT02	0.546623485	0.545315649482636	0.04451463949642037	False	False
NS5	Q92667	AKAP1	0.8794828109999999	2.74873708374511	0.439208734111459	True	False
NS5	Q96LB3	IFT74	0.301070008	0.0662779364334855	0.006594805127034947	False	False
NS3	Q96LB3	IFT74	0.8010800960000001	1.85578222013759	0.2923940036510069	False	False
NS4A	Q9NX00	TM160	0.867667304	3.56335949129435	0.4385202559723723	False	False
Capsid	Q9H6F5	CCD86	0.676747185	1.5155199410573	0.15987540542316764	False	False
NS5	Q9H6F5	CCD86	0.615368416	1.5155199410573	0.12175351017682043	False	False
Capsid	Q13310	PABP4	0.4802414380000001	0.812864417022084	0.038565032969966134	False	False
NS4A	Q13310	PABP4	0.34264964100000006	-0.993500954138103	0.0023890190394187617	False	False
NS5	Q13310	PABP4	0.47764263800000006	1.71604710260218	0.0671610105985832	False	False
NS3	Q13310	PABP4	0.463527088	0.180636537116019	0.020049329472125628	False	False
NS2B3	Q13310	PABP4	0.44998415599999997	-0.722546148464075	0.006611926623269824	False	False
NS5	Q9BRL6	SRSF8	0.990464628	1.9586183039513	0.4872707187838533	True	False
Capsid	O75643	U520	0.397464433	-0.458480046456164	0.006709255689051012	False	False
NS4A	O75643	U520	0.33318690600000006	-0.785317307296201	0.002977306577936629	False	False
NS5	O75643	U520	0.616612583	1.58425283379407	0.12675702590951698	False	False
NS3	O75643	U520	0.472220642	0.0317758448038926	0.018121879573177412	False	False
NS2B3	O75643	U520	0.371483099	-0.867026622506211	0.003399729965414989	False	False
Capsid	Q99436	PSB7	0.225953447	0.151773615468248	0.004374390015324494	False	False
NS4A	Q99436	PSB7	0.259765901	0.151773615468248	0.005489794404970548	False	False
NS5	Q99436	PSB7	0.26121579000000006	0.151773615468248	0.005542940825004826	False	False
NS3	Q99436	PSB7	0.529539999	-0.758868077341239	0.009948181683198562	False	False
NS2B3	Q99436	PSB7	0.542833423	1.06241530827773	0.06492165893604691	False	False
NS3	Q9BR76	COR1B	0.866926236	1.07937232068015	0.25730758935045495	False	False
Capsid	Q92522	H1X	0.619406524	1.61791217708557	0.13051004118710163	False	False
NS4A	Q92522	H1X	0.32837931100000006	-0.566269261979949	0.0038199873820995594	False	False
NS5	Q92522	H1X	0.5627701	1.03546379333476	0.07063996436221978	False	False
NS3	Q92522	H1X	0.34089337200000003	-0.71188135791765	0.0034401761366100935	False	False
NS2B3	Q92522	H1X	0.34824364500000005	-0.71188135791765	0.003603818333883632	False	False
Capsid	Q14974	IMB1	0.729777804	1.90714990802651	0.23265962307012794	False	False
NS4A	Q14974	IMB1	0.466889861	0.239201852871122	0.021649686412948302	False	False
NS5	Q14974	IMB1	0.30165183000000007	-0.652956409188737	0.00288401160424413	False	False
NS3	Q14974	IMB1	0.33993091200000003	-0.536587940224408	0.004265110387863593	False	False
NS2B3	Q14974	IMB1	0.36612206900000005	-0.536587940224408	0.0050281784145359025	False	False
NS4A	Q9BT22	ALG1	0.748907643	1.73560769733413	0.23410226708411358	False	False
NS3	Q9BT22	ALG1	0.2245395	-0.270691108758534	0.00274352866613096	False	False
NS2B3	Q9BT22	ALG1	0.489936441	-0.270691108758534	0.014426613457059641	False	False
Capsid	Q8IWX8	CHERP	0.35423493000000006	-0.287580775961646	0.006281266461501551	False	False
NS5	Q8IWX8	CHERP	0.9354426880000001	2.01306543173153	0.440148508013187	True	True
NS3	Q15750	TAB1	0.908980067	3.13702612581504	0.48180487227113	True	False
NS5	P41223	BUD31	0.972722961	1.4184771040401	0.40033649552197215	False	False
Capsid	P62891	RL39	0.5670129749999999	2.55335427537104	0.14154904618647687	False	False
NS5	P62891	RL39	0.555887824	1.08653373420044	0.0705989960281492	False	False
NS3	P62891	RL39	0.30886272800000003	-0.380286806970154	0.004222679780911849	False	False
NS2B3	P62891	RL39	0.278481912	-0.380286806970154	0.003463658827933231	False	False
NS4A	O15155	BET1	0.867668496	3.56335949129435	0.4385215061744998	False	True
Capsid	P82933	RT09	0.693753278	0.98342168663175	0.12668398414213064	False	False
NS5	P82933	RT09	0.5959973700000001	0.537163106143393	0.05709419034001341	False	False
NS3	O75381	PEX14	0.804880853	2.74873708374511	0.361227622492743	False	False
NS2B3	Q96AY3	FKB10	0.957419873	2.66840813443855	0.5138666012703038	True	False
Capsid	Q8N5U6	RNF10	0.8439407509999999	3.79434038670619	0.40741552936020725	False	True
NS3	Q9UQE7	SMC3	0.761073213	1.12165811262499	0.18183266881047627	False	False
NS2B3	Q9UQE7	SMC3	0.393004874	-0.156180243530062	0.00926201306245827	False	False
NS5	O94776	MTA2	0.993362426	2.17306746840088	0.5118477855982896	True	True
NS4A	P49755	TMEDA	0.8237306790000001	2.55666315810035	0.3710328298893862	False	False
NS5	P49755	TMEDA	0.33451437300000003	-0.295276590090463	0.005497036087319459	False	False
NS3	P49755	TMEDA	0.130931964	-0.424910215008227	0.0011905730790749028	False	False
NS2B3	P49755	TMEDA	0.424766593	-0.295276590090463	0.009589452014566848	False	False
NS3	Q9UKZ1	CNO11	0.874608633	2.17306746840088	0.3948990401334273	False	False
Capsid	P19338	NUCL	0.5344309869999999	1.36150768559535	0.07511942509390228	False	False
NS4A	P19338	NUCL	0.346931628	-0.495489990168639	0.004688544601698786	False	False
NS5	P19338	NUCL	0.506022693	0.995339129810903	0.050932857489963436	False	False
NS3	P19338	NUCL	0.41226742000000005	-0.547799783852132	0.006582201615798452	False	False
NS2B3	P19338	NUCL	0.410783306	-0.861658545953088	0.004358159953175423	False	False
NS4A	Q9Y375	CIA30	0.9846019619999999	2.63431462178876	0.5380283896349616	True	True
NS3	Q9BVG4	PBDC1	0.7982166049999999	1.61970885967925	0.26542213666693176	False	False
NS5	Q9H1A4	APC1	0.309352846	0.0869226987360354	0.007107771122942084	False	False
NS3	Q9H1A4	APC1	0.5979866930000001	2.43383556460899	0.15882662668514574	False	False
NS2B3	Q9H1A4	APC1	0.376349021	0.0869226987360354	0.010842429343324717	False	False
NS3	P24941	CDK2	0.804880853	2.74873708374511	0.361227622492743	False	False
Capsid	Q5T9A4	ATD3B	0.40330717400000005	-0.111707047618477	0.010355016219095275	False	False
NS4A	Q5T9A4	ATD3B	0.46286241800000005	1.44203643289307	0.05354200199430481	False	False
NS5	Q5T9A4	ATD3B	0.346877088	-1.29986382683319	0.00158420815060361	False	False
NS3	Q5T9A4	ATD3B	0.48889660500000004	1.07644973159624	0.04909357379514759	False	False
NS2B3	Q5T9A4	ATD3B	0.5068042070000001	-0.66008709956373	0.009940143501294721	False	False
NS4A	P35606	COPB2	0.43587710199999996	0.102189889914161	0.015769325552005765	False	False
NS3	P35606	COPB2	0.44951328700000004	1.2058407009871	0.0429548642556286	False	False
NS2B3	P35606	COPB2	0.6436157379999999	-0.265693713776819	0.03299866748258371	False	False
NS4A	P54709	AT1B3	0.767251175	2.37924750991785	0.3026783573982245	False	False
NS2B3	P54709	AT1B3	0.511106968	-0.0540738070435875	0.020633397070297342	False	False
Capsid	Q9H0D6	XRN2	0.7389655980000001	1.64572648637565	0.21752157059236604	False	False
NS5	Q9H0D6	XRN2	0.5477273579999999	0.571314376099321	0.04577733633964276	False	False
NS3	Q9H0D6	XRN2	0.13309414700000002	-0.503097734177014	0.0010998974499271915	False	False
NS4A	Q8WUY1	THEM6	0.963161511	0.810558345165772	0.29429064729383175	False	False
NS5	Q9BWC9	CC106	0.880162173	2.74873708374511	0.4399136742688593	False	False
NS3	Q6PJI9	WDR59	0.9726915119999999	1.2088852339126	0.36811835315323016	False	False
Capsid	Q13015	AF1Q	0.239033242	-0.415143200261595	0.00255491813733648	False	False
NS4A	Q13015	AF1Q	0.387390032	-0.415143200261595	0.006644588986886482	False	False
NS5	Q13015	AF1Q	0.240267059	-0.415143200261595	0.002576251529762521	False	False
NS3	Q13015	AF1Q	0.550657791	1.07937232068015	0.06839334158515828	False	False
NS2B3	Q13015	AF1Q	0.5543571110000001	1.07937232068015	0.06970960478198909	False	False
NS4A	O60313	OPA1	0.875533627	2.74873708374511	0.4351066626743595	False	False
NS4A	Q8N1F8	S11IP	0.8799456059999999	2.74873708374511	0.4396889772548504	False	False
NS4A	Q9P0T7	TMEM9	0.47566755400000005	0.557305223914629	0.030473226876603345	False	False
NS3	Q9P0T7	TMEM9	0.298111775	0.557305223914629	0.01036459528046036	False	False
NS2B3	Q9P0T7	TMEM9	0.653259421	1.99037579969511	0.17694610784898832	False	False
NS4A	P12268	IMDH2	0.22877138800000002	-0.17212980385333	0.003157229258161114	False	False
NS3	P12268	IMDH2	0.842865694	1.79953885846663	0.32626055643499646	False	False
NS2B3	P12268	IMDH2	0.40664790500000003	-0.453796755613325	0.007134622677971336	False	False
Capsid	Q9UKD2	MRT4	0.6726431	0.988298104521004	0.11581413061535117	False	False
NS5	Q9UKD2	MRT4	0.596026605	1.5273697978961	0.11184894695377749	False	False
NS4A	P28331	NDUS1	0.971607466	2.95246305120138	0.5394853085667567	True	False
NS3	P28331	NDUS1	0.124170371	-0.188455088374556	0.0014924969312535062	False	False
NS4A	Q9H9B4	SFXN1	0.992801847	2.21784026474237	0.51541712091793	True	True
Capsid	Q9BYD3	RM04	0.9858046330000001	1.24948969175256	0.3863077426825718	False	False
NS4A	P31040	SDHA	0.9686374640000001	2.63795107452684	0.5230488700651096	True	True
NS3	P31040	SDHA	0.203012668	-0.347018010968024	0.0021669229494951725	False	False
Capsid	P50914	RL14	0.513723427	1.63649937790967	0.07831227915067077	False	False
NS4A	P50914	RL14	0.37241050300000006	-0.510511467744415	0.0053987746150850795	False	False
NS5	P50914	RL14	0.4964142469999999	0.949455907300362	0.046757115865665236	False	False
NS3	P50914	RL14	0.41417930799999997	-0.854033203049069	0.004494129801353679	False	False
NS2B3	P50914	RL14	0.41397711800000003	-0.596391901570579	0.006260993425698273	False	False
NS3	Q13432	U119A	0.806065696	2.30387395289194	0.3361657959714281	False	False
NS2B3	Q13432	U119A	0.14512306299999997	0.375049248145199	0.003103986817416399	False	False
Capsid	P61165	TM258	0.27794283000000003	0.50015012761185	0.008637534011618462	False	False
NS4A	P61165	TM258	0.537613007	1.78625045575661	0.09512821033007526	False	False
NS2B3	P61165	TM258	0.6555801939999999	0.50015012761185	0.07408460909227424	False	False
NS4A	P33527	MRP1	0.942022438	3.28286200814916	0.5165211128064605	True	False
NS5	Q9UKV8	AGO2	0.168772562	1.36596253921423	0.007977234372505774	False	False
NS3	Q9UKV8	AGO2	0.6772661929999999	1.36596253921423	0.1483544785743456	False	False
Capsid	Q8NC60	NOA1	0.8798536429999999	2.74873708374511	0.43959355517313564	False	True
NS5	Q99622	C10	0.9732522299999999	1.51483152755335	0.4147908813047767	False	True
NS4A	Q04323	UBXN1	0.661408207	1.2571030311009	0.13025813919450385	False	False
NS3	Q04323	UBXN1	0.308105446	1.2571030311009	0.018899799853269183	False	False
Capsid	P19388	RPAB1	0.3926932550000001	-0.360926861335806	0.007318738513293008	False	False
NS5	P19388	RPAB1	0.420019229	0.180463430667903	0.015531434585662428	False	False
NS3	P19388	RPAB1	0.557506925	0.721853722671613	0.054519722334565965	False	False
NS2B3	P19388	RPAB1	0.532996338	0.180463430667903	0.029589589952252433	False	False
Capsid	P49368	TCPG	0.1683405	-1.37197629842482	0.0004326095795403044	False	False
NS4A	P49368	TCPG	0.34206431300000006	-0.966021667658023	0.0024718284880254253	False	False
NS5	P49368	TCPG	0.425009463	0.251842224642364	0.017162334281593278	False	False
NS3	P49368	TCPG	0.5810979279999999	1.67268343232615	0.1118962229655669	False	False
NS2B3	P49368	TCPG	0.547453176	-0.0864533009966325	0.024339098936358942	False	False
Capsid	P55795	HNRH2	0.4701402760000001	1.23615932939102	0.04920396823498448	False	False
NS4A	P55795	HNRH2	0.253609597	-0.309039832347754	0.003192758836762643	False	False
NS5	P55795	HNRH2	0.255817381	2.16327882643428	0.02138939969504791	False	False
NS3	P55795	HNRH2	0.439843318	-0.927119497043263	0.004750487119990547	False	False
NS2B3	P55795	HNRH2	0.48024158400000005	-0.618079664695509	0.009006909239674848	False	False
Capsid	Q8N3J9	ZN664	0.443560854	1.37436854187255	0.046150187481782456	False	False
NS3	Q8N3J9	ZN664	0.671301282	1.37436854187255	0.14524870851813393	False	False
NS4A	O60762	DPM1	0.49844243	1.89258324652556	0.0813730629739378	False	False
NS3	O60762	DPM1	0.446660951	0.4325904563487	0.023100161224067002	False	False
NS2B3	O60762	DPM1	0.6048911299999999	-0.0540738070435875	0.03410696917104843	False	False
Capsid	P62910	RL32	0.501378978	2.22908786039955	0.09370207430442082	False	False
NS4A	P62910	RL32	0.35888806600000006	-0.818272758880847	0.003353364541196266	False	False
NS5	P62910	RL32	0.48938325800000004	0.959354269032717	0.045306978223917216	False	False
NS3	P62910	RL32	0.405728051	-0.691299399744164	0.0052819594715996475	False	False
NS2B3	P62910	RL32	0.4290155040000001	-0.818272758880847	0.005152249802049186	False	False
NS4A	P30154	2AAB	0.40850854300000006	-0.479301293269411	0.006996575983013563	False	False
NS5	P30154	2AAB	0.36934207700000005	-0.479301293269411	0.0055021950381822955	False	False
NS3	P30154	2AAB	0.566099782	0.479301293269411	0.046586351759225465	False	False
NS2B3	P30154	2AAB	0.518359492	0.479301293269411	0.03609627954983352	False	False
NS4A	Q96HD1	CREL1	0.879946202	2.74873708374511	0.439689595659591	False	False
Capsid	Q7Z6E9	RBBP6	0.262660802	-0.0705242427266742	0.004432696180904854	False	False
NS5	Q7Z6E9	RBBP6	0.920079126	2.32730000998025	0.4539651473153544	True	True
NS4A	Q9BYC5-2	Q9BYC52	0.867666708	3.56335949129435	0.43851963087106655	False	False
NS4A	Q9UHQ9	NB5R1	0.9639328359999999	3.3595959944466	0.5379804298665574	True	False
NS4A	P08240	SRPRA	0.982662395	2.85451715456172	0.5465801360711178	True	True
NS3	P26640	SYVC	0.9126503819999999	2.42956328951888	0.45427573551022177	True	False
Capsid	Q14011	CIRBP	0.48845018100000004	0.147630863287023	0.02236943026068171	False	False
NS5	Q14011	CIRBP	0.805020707	2.36209381259237	0.3393064172173448	False	False
Capsid	O96019	ACL6A	0.515171286	0.724355822800294	0.043603793547777984	False	False
NS5	O96019	ACL6A	0.29438650499999997	1.59358281016065	0.02118135628032284	False	False
NS3	O96019	ACL6A	0.607912357	0.724355822800294	0.0705541026192406	False	False
NS5	Q8WVC0	LEO1	0.9828433409999999	1.93580628499844	0.4775397771440784	True	True
NS4A	P40227	TCPZ	0.336028069	-0.975982568088489	0.0023466082280820034	False	False
NS5	P40227	TCPZ	0.39145290800000004	-0.250711118408052	0.008250664248528595	False	False
NS3	P40227	TCPZ	0.5905588429999999	1.76393179737094	0.12206680960516281	False	False
NS2B3	P40227	TCPZ	0.5863158390000001	0.635731764534704	0.05900145650193768	False	False
Capsid	O76021	RL1D1	0.6993887560000001	1.16943093654995	0.14582737028134854	False	False
NS5	O76021	RL1D1	0.595637755	1.29110583168232	0.09795028115080644	False	False
NS5	Q9H9G7	AGO3	0.20969750899999998	1.68756133158568	0.012719952109915115	False	False
NS3	Q9H9G7	AGO3	0.6501942430000001	2.77242218760505	0.21197304155384575	False	False
Capsid	P07305	H10	0.6989214960000001	1.101817845653	0.13969867105649497	False	False
NS5	P07305	H10	0.48684679399999997	1.6684670234174	0.06896636581543295	False	False
NS4A	P25686	DNJB2	0.514823957	0.902317153339516	0.04992545968696755	False	False
NS3	P25686	DNJB2	0.28622352100000004	0.902317153339516	0.012753613356990837	False	False
NS2B3	P25686	DNJB2	0.479687827	0.902317153339516	0.04116180600843601	False	False
Capsid	Q9UER7	DAXX	0.987376348	2.45344879246385	0.5291956149078072	True	False
NS3	Q86YD1	PTOV1	0.874608633	2.17306746840088	0.3948990401334273	False	False
NS5	O94842	TOX4	0.987194806	2.70901221556325	0.5444168680411376	True	True
NS5	Q92804	RBP56	0.8698264179999999	1.61970885967925	0.33116755792513547	False	False
NS4A	Q9Y6D0	SELK	0.9904331789999999	2.17306746840088	0.5090973212628882	True	False
NS3	O43314	VIP2	0.874608037	2.17306746840088	0.39489843711035205	False	False
NS4A	Q9P2X0	DPM3	0.879947394	2.74873708374511	0.4396908324685652	False	True
Capsid	Q7Z7H8	RM10	0.863903238	1.61970885967925	0.3255943672745503	False	False
NS4A	Q15286	RAB35	0.8787144659999999	3.15449162321634	0.45079134957572775	False	False
NS4A	Q9NZ43	USE1	0.879946202	2.74873708374511	0.439689595659591	False	True
NS4A	P17812	PYRG1	0.41694614399999996	0.630603535284611	0.02308443152037543	False	False
NS5	P17812	PYRG1	0.34403095000000006	0.630603535284611	0.014796511675214072	False	False
NS3	P17812	PYRG1	0.525211155	0.630603535284611	0.04265099821065012	False	False
Capsid	P04637	P53	0.413912414	0.346198434274283	0.01758152679725487	False	False
NS5	P04637	P53	0.588439215	2.21566997935541	0.1431747964625196	False	False
NS3	P04637	P53	0.452078946	-0.0692396868548565	0.014492977890049098	False	False
NS2B3	P04637	P53	0.40909927400000007	-0.276958747419426	0.008913491901139655	False	False
Capsid	Q86VM9	ZCH18	0.25415384500000004	-0.144871164560059	0.0038606460080093954	False	False
NS5	Q86VM9	ZCH18	0.839767207	1.59358281016065	0.3000336974373445	False	False
NS3	Q86VM9	ZCH18	0.27307180000000003	-0.144871164560059	0.0043773145142488356	False	False
Capsid	P05386	RLA1	0.46197869	0.960524637204556	0.03889914652352426	False	False
NS4A	P05386	RLA1	0.258800775	-0.369432552770983	0.0030796309462066476	False	False
NS5	P05386	RLA1	0.46840184800000007	0.960524637204556	0.04033667126428741	False	False
NS3	P05386	RLA1	0.42753868500000003	0.960524637204556	0.03190709357471629	False	False
NS2B3	P05386	RLA1	0.321200299	-0.369432552770983	0.004630600395942206	False	False
NS3	Q8IZT6	ASPM	0.796827624	1.61970885967925	0.2641923075807672	False	False
Capsid	O00411	RPOM	0.846503156	1.57057351729326	0.30349452835063456	False	True
NS5	O00411	RPOM	0.44301960100000004	-0.054157707492871	0.013967675849831291	False	False
Capsid	P07900	HS90A	0.297538446	-1.2424103730688	0.0012558827444583175	False	False
NS4A	P07900	HS90A	0.369017083	-0.662618865636694	0.004372076114887071	False	False
NS5	P07900	HS90A	0.484130492	1.32523773127339	0.05620289551351485	False	False
NS3	P07900	HS90A	0.515117928	1.15958301486421	0.05985510502573256	False	False
NS2B3	P07900	HS90A	0.49011545900000003	-0.414136791022934	0.012223845232366781	False	False
NS5	O60925	PFD1	0.27877159	0.485912657903775	0.008573789654831191	False	False
NS3	O60925	PFD1	0.5750188519999999	0.485912657903775	0.04907934747901861	False	False
NS2B3	O60925	PFD1	0.5922869930000001	0.485912657903775	0.053625536701973196	False	False
Capsid	P08708	RS17	0.5894464369999999	1.59288800804907	0.11204561972691437	False	False
NS4A	P08708	RS17	0.356254103	-0.642121891886152	0.00414340968413984	False	False
NS5	P08708	RS17	0.5274807760000001	0.890456325212288	0.05296728276240954	False	False
NS3	P08708	RS17	0.37950232500000003	-0.514407040461282	0.005614195925423515	False	False
NS2B3	P08708	RS17	0.36703973100000004	-0.769836743311022	0.0037607183379332575	False	False
NS3	Q9BZH6	WDR11	0.804756845	2.74873708374511	0.36109836929716593	False	False
NS5	P52294	IMA5	0.992594081	1.78961810867861	0.46947842954501195	True	True
NS4A	Q96L58	B3GT6	0.867666708	3.56335949129435	0.43851963087106655	False	False
Capsid	P62753	RS6	0.5090202079999999	1.26070405556335	0.06181022480714726	False	False
NS4A	P62753	RS6	0.352293793	-0.91605114828704	0.002822566747679987	False	False
NS5	P62753	RS6	0.5167373049999999	0.988609655082054	0.05370907021956377	False	False
NS3	P62753	RS6	0.423232618	-0.535118987613222	0.007141861526484427	False	False
NS2B3	P62753	RS6	0.407822422	-0.752794507998261	0.004941282122256022	False	False
Capsid	Q12789	TF3C1	0.524008315	-0.125346101262319	0.02053040645854048	False	False
NS5	Q12789	TF3C1	0.739781252	1.62949931641015	0.2166802186960198	False	False
NS3	P17612	KAPCA	0.7989885259999999	3.29390557374696	0.36784565970446625	False	False
Capsid	P49756	RBM25	0.361810664	-0.212787872137642	0.007172034643659492	False	False
NS4A	P49756	RBM25	0.22557164200000002	-0.459896368813614	0.0022101922339770107	False	False
NS5	P49756	RBM25	0.741695221	1.02275461124222	0.1587400044366885	False	False
NS3	P49756	RBM25	0.36300091500000004	-0.336342120475628	0.006270464334334214	False	False
NS2B3	P49756	RBM25	0.228648986	-0.459896368813614	0.002256858151300541	False	False
NS3	Q9H019	MFR1L	0.8045106169999999	2.74873708374511	0.36084174336557623	False	False
NS4A	Q14746	COG2	0.9601954509999999	2.71948168768581	0.519192294489174	True	False
NS4A	Q9BT67	NFIP1	0.879946202	2.74873708374511	0.439689595659591	False	False
NS5	Q96EB6	SIR1	0.976732659	2.63431462178876	0.5305834362326269	True	True
NS3	O95163	ELP1	0.618058589	2.01080590325115	0.1529567178182174	False	False
NS2B3	O95163	ELP1	0.601550674	0.40216118065023	0.05221726301566197	False	False
NS4A	Q8N4L2	PP4P2	0.5777492820000001	0.80860754006264	0.06471943537081279	False	False
NS3	Q8N4L2	PP4P2	0.33235306	0.80860754006264	0.015924651748548027	False	False
NS2B3	Q8N4L2	PP4P2	0.45143072100000003	0.80860754006264	0.0326437729182384	False	False
NS4A	P07099	HYEP	0.966890552	3.62043901715563	0.5376185168610462	True	True
NS4A	Q8TC12	RDH11	0.879946798	2.74873708374511	0.43969021406416264	False	False
NS4A	O60831	PRAF2	0.950849376	0.793492047615872	0.2815964464866594	True	False
NS4A	Q15758	AAAT	0.686900861	2.83965859309936	0.24685536611477144	False	False
NS3	Q15758	AAAT	0.253882941	-0.375049248145199	0.0029605071878915376	False	False
NS2B3	Q15758	AAAT	0.5170764990000001	-0.0535784640207427	0.021341271639480863	False	False
NS3	Q9P2P1	NYNRI	0.804756845	2.74873708374511	0.36109836929716593	False	False
NS4A	Q96TC7	RMD3	0.991765222	2.33601221552532	0.5244720926701625	True	True
NS5	Q9P1Y6	PHRF1	0.8792976929999999	2.74873708374511	0.4390166085626931	False	False
Capsid	Q9Y2X3	NOP58	0.709695683	0.851038901576933	0.12403738115546506	False	False
NS5	Q9Y2X3	NOP58	0.508162758	1.15741290614463	0.05758087115753909	False	False
NS3	Q9Y2X3	NOP58	0.23497162900000002	-0.374457116693851	0.0026090263719128768	False	False
NS4A	P61081	UBC12	0.9627277809999999	1.55377545660154	0.4104166547484316	False	False
NS4A	Q9H4A6	GOLP3	0.867666708	3.56335949129435	0.43851963087106655	False	False
NS4A	Q9Y5Y0	FLVC1	0.974141603	2.57388784162189	0.5245762380654649	True	False
NS2B3	A6NM32	A6NM32	0.8778227089999999	2.74873708374511	0.43748522116783184	False	False
NS4A	O14579	COPE	0.643464532	0.465419916061909	0.0678818369862092	False	False
NS3	O14579	COPE	0.33181488200000003	-0.0930839832123818	0.0067800832133553725	False	False
NS2B3	O14579	COPE	0.382122923	1.0239238153362	0.025508334078632046	False	False
Capsid	P68371	TBB4B	0.366620053	0.118662812681751	0.010547018696408342	False	False
NS4A	P68371	TBB4B	0.389777378	-0.375973753865337	0.007063105819473299	False	False
NS5	P68371	TBB4B	0.34261103	-0.915577281007615	0.0026568811011399305	False	False
NS3	P68371	TBB4B	0.566279067	1.46767163053744	0.09376419564203928	False	False
NS2B3	P68371	TBB4B	0.508244801	-0.263556352377363	0.016129694739518495	False	False
NS4A	Q969V3	NCLN	0.627450668	2.48058092566105	0.1827669581199528	False	False
NS2B3	Q969V3	NCLN	0.661524483	0.259165171337721	0.061582107886353654	False	False
NS4A	Q8TCT9	HM13	0.53499757	2.42956328951888	0.11778145637782333	False	False
NS2B3	Q8TCT9	HM13	0.537256573	0.97182531580755	0.059189783071992075	False	False
Capsid	Q8IZL8	PELP1	0.490165705	-0.328002305170647	0.013525746641145997	False	False
NS5	Q8IZL8	PELP1	0.7062106859999999	2.45037016215719	0.24858063494356766	False	False
NS3	Q8IZL8	PELP1	0.15849807700000001	-0.328002305170647	0.0016245164865411384	False	False
NS5	Q8NDT2	RB15B	0.857762299	3.56335949129435	0.4281110771744444	False	False
NS4A	E9PQT8	E9PQT8	0.879946202	2.74873708374511	0.439689595659591	False	False
NS5	Q12962	TAF10	0.856837901	1.61970885967925	0.3189700694161499	False	False
NS4A	Q8IXI1	MIRO2	0.72185225	1.90199598127312	0.22546894628666786	False	False
NS3	Q8IXI1	MIRO2	0.324419773	0.0131172136639525	0.007248458231095238	False	False
NS2B3	Q8IXI1	MIRO2	0.354757648	0.249227059615098	0.011160329725848387	False	False
Capsid	O15371	EIF3D	0.21689067300000003	-0.39676892202882	0.002247179162922239	False	False
NS4A	O15371	EIF3D	0.200605792	-0.537726302223269	0.0016939250000294688	False	False
NS5	O15371	EIF3D	0.8294506690000001	2.14046392147126	0.34649758308251766	False	False
NS3	O15371	EIF3D	0.391997427	-0.208825748436221	0.008679945515739949	False	False
NS2B3	O15371	EIF3D	0.34369038400000007	-0.443754715426969	0.0048905851543597076	False	False
Capsid	P83881	RL36A	0.538712184	1.03700446446633	0.06243886937139197	False	False
NS4A	P83881	RL36A	0.34214902900000005	-0.747253217041914	0.003312410926295615	False	False
NS5	P83881	RL36A	0.5594760010000001	0.899753873581081	0.06308249331554602	False	False
NS3	P83881	RL36A	0.36329019	-0.610002626156665	0.004508953341530042	False	False
NS2B3	P83881	RL36A	0.341267629	-0.747253217041914	0.0032939683901248504	False	False
Capsid	P60900	PSA6	0.28743417000000004	-1.2304415747627	0.0011963288092715295	False	False
NS4A	P60900	PSA6	0.39719532199999996	-0.0332551776962889	0.010860007510307374	False	False
NS5	P60900	PSA6	0.37415937800000004	-0.0332551776962889	0.009430408222980208	False	False
NS3	P60900	PSA6	0.484550815	-0.0332551776962889	0.01816272703415598	False	False
NS2B3	P60900	PSA6	0.5954349910000001	2.36111761643652	0.15412746608845504	False	False
Capsid	Q9HB71	CYBP	0.765133206	1.30198777604634	0.20392804402795167	False	False
NS3	Q9HB71	CYBP	0.33140642	-0.0245658070952139	0.007281199194971296	False	False
NS5	Q8N9N8	EIF1A	0.993364214	2.17306746840088	0.5118494616088825	True	False
Capsid	P61978	HNRPK	0.423150636	-0.219111579766936	0.010357743727806061	False	False
NS4A	P61978	HNRPK	0.371139982	-0.712112634242541	0.004158078404821226	False	False
NS5	P61978	HNRPK	0.51222608	1.25989158365988	0.06284719005145636	False	False
NS3	P61978	HNRPK	0.44645141400000005	-0.465612107004739	0.008922940851633268	False	False
NS2B3	P61978	HNRPK	0.413448618	-0.958613161480344	0.003885097459037199	False	False
NS4A	A2RRP1	NBAS	0.867666112	3.56335949129435	0.4385190057695997	False	True
Capsid	Q9BVS4	RIOK2	0.8798536429999999	2.74873708374511	0.43959355517313564	False	False
Capsid	Q07020	RL18	0.5414050380000001	1.64081045938849	0.09053629016718498	False	False
NS4A	Q07020	RL18	0.378761546	-0.525059347004317	0.005516040267005031	False	False
NS5	Q07020	RL18	0.488056474	0.853221438882015	0.04155437740849802	False	False
NS3	Q07020	RL18	0.377212223	-0.820405229694245	0.003748258440519801	False	False
NS2B3	Q07020	RL18	0.42204124900000006	-0.721956602130936	0.0056035904728635915	False	False
Capsid	Q13242	SRSF9	0.540412393	0.471562069513676	0.04039294720688544	False	False
NS5	Q13242	SRSF9	0.6943984169999999	2.24814475000706	0.22641048560956162	False	False
NS3	Q13242	SRSF9	0.22309584000000002	-0.515428308538204	0.0020310757706022016	False	False
Capsid	Q9Y2Q9	RT28	0.660246822	0.942369195959066	0.10616021845485517	False	False
NS5	Q9Y2Q9	RT28	0.6351226480000001	1.21161753766166	0.11256777968626033	False	False
Capsid	P55735	SEC13	0.214559343	-0.79051422057793	0.0013506260363501028	False	False
NS5	P55735	SEC13	0.38020150500000005	-0.405939734891369	0.006427123687470211	False	False
NS3	P55735	SEC13	0.6547444979999999	1.51693269354143	0.14552519111958342	False	False
NS2B3	P55735	SEC13	0.5357216659999999	-0.0213652492048088	0.024466207749673934	False	False
Capsid	Q9NVP1	DDX18	0.6895886360000001	1.15725031683726	0.13885136525330904	False	False
NS5	Q9NVP1	DDX18	0.603301866	1.32257179067115	0.10351853236140629	False	False
Capsid	P31942	HNRH3	0.515282675	1.47058916038181	0.072324418556526	False	False
NS5	P31942	HNRH3	0.4359563550000001	0.168756133158568	0.01687216671703238	False	False
NS3	P31942	HNRH3	0.333085136	-0.265188209249179	0.0056391484034474994	False	False
NS2B3	P31942	HNRH3	0.527326005	-0.265188209249179	0.01790494981761571	False	False
NS4A	Q9BSJ8	ESYT1	0.958692223	2.6604284148003	0.5146745268639006	True	False
NS3	Q9BSJ8	ESYT1	0.18684813000000003	-0.399635169605196	0.0018208349968804709	False	False
NS2B3	Q9BSJ8	ESYT1	0.33091550599999997	-0.399635169605196	0.004754102853815113	False	False
NS4A	P51149	RAB7A	0.980283138	1.4184771040401	0.4072915168051566	False	False
Capsid	Q96JB5	CK5P3	0.8680677969999999	3.56335949129435	0.4389402675379137	False	False
NS3	O14950	ML12B	0.85933759	2.17306746840088	0.3794459833155576	False	False
NS4A	O15120	PLCB	0.9900000449999999	2.57388784162189	0.539565570868823	True	False
NS4A	P19404	NDUV2	0.985812381	2.86690608544291	0.550002720179827	True	True
NS4A	Q9BUM1	G6PC3	0.879946202	2.74873708374511	0.439689595659591	False	True
NS5	P61244	MAX	0.974172456	3.24223338066309	0.5474301217065128	True	False
Capsid	Q5SW79	CE170	0.35352665299999997	-0.444442038066408	0.005198923453546481	False	False
NS4A	Q5SW79	CE170	0.19979587000000001	-1.18289957823829	0.0007108331532854181	False	False
NS5	Q5SW79	CE170	0.3546990380000001	-0.813670808152347	0.00328630548738083	False	False
NS3	Q5SW79	CE170	0.638769438	1.77093058244923	0.15257640139923892	False	False
NS2B3	Q5SW79	CE170	0.528633371	-0.198289524675782	0.019439870482168792	False	False
NS3	O95229	ZWINT	0.9175572009999999	1.68756133158568	0.3851332011523082	False	False
NS4A	O96008	TOM40	0.989819099	2.98738504602829	0.5576428553830202	True	True
NS4A	P55884	EIF3B	0.19072558300000003	-0.459872109422383	0.001740029583991352	False	False
NS5	P55884	EIF3B	0.871363989	2.43330387995338	0.4123638667428372	False	False
NS3	P55884	EIF3B	0.372280018	-0.178591110455294	0.007953438921562557	False	False
NS2B3	P55884	EIF3B	0.34323823000000003	-0.459872109422383	0.004782801561453054	False	False
Capsid	P08238	HS90B	0.28907997	-1.82181753332252	0.00048403534616696983	False	False
NS4A	P08238	HS90B	0.401266314	-0.245244667947262	0.008813715326067608	False	False
NS5	P08238	HS90B	0.437290917	0.621870408009128	0.02582832624735005	False	False
NS3	P08238	HS90B	0.5192983630000001	1.09484226762171	0.058621006983882826	False	False
NS2B3	P08238	HS90B	0.504969517	-0.402901954484788	0.013476145060791788	False	False
NS4A	P42167	LAP2B	0.9891202079999999	2.9797744736208	0.5567812303242446	True	True
Capsid	P27708	PYR1	0.30716224000000003	-0.826075116895509	0.0023871778772855657	False	False
NS4A	P27708	PYR1	0.335098208	-0.872907721947852	0.002683079997641812	False	False
NS5	P27708	PYR1	0.35457461800000006	-0.381165368898242	0.005643383324816261	False	False
NS3	P27708	PYR1	0.622780407	1.84338337108809	0.14647989398748643	False	False
NS2B3	P27708	PYR1	0.546710318	0.227658496782227	0.033363078537453864	False	False
NS5	O15042	SR140	0.993921356	1.95485332168753	0.4900989686815927	True	True
Capsid	Q9NWQ4	GPT2L	0.9728149239999999	1.04557486027174	0.34171402564800435	False	True
Capsid	O00567	NOP56	0.8104018260000001	1.35991184917018	0.24657761206398715	False	False
NS5	O00567	NOP56	0.46489889	0.28393763883773	0.022346179060459905	False	False
NS4A	Q92538	GBF1	0.6623164100000001	2.34677710583498	0.20469468021986623	False	False
NS2B3	Q92538	GBF1	0.48271876799999996	0.426686746515451	0.028250772433861555	False	False
NS3	Q9NXH9	TRM1	0.8717701569999999	1.75800313162647	0.34944312978095843	False	False
NS4A	Q13438	OS9	0.41356333599999995	0.409212278324202	0.018604525862823778	False	False
NS2B3	Q13438	OS9	0.8331366490000001	2.86448594826942	0.3954811787395148	False	False
NS4A	P53985	MOT1	0.8319812679999999	2.49574163071077	0.37586471050875064	False	False
NS3	P53985	MOT1	0.166612103	-0.0959900627196452	0.002236149195324226	False	False
NS2B3	P53985	MOT1	0.301234884	-0.0959900627196452	0.00555369820850274	False	False
NS4A	P50502	F10A1	0.648499872	3.14752228772476	0.2181731587309837	False	False
NS3	P50502	F10A1	0.348316249	0.242117099055751	0.010645099275288335	False	False
NS2B3	P50502	F10A1	0.502671722	-0.242117099055751	0.01601576940854829	False	False
Capsid	P52597	HNRPF	0.456339933	0.108167709026636	0.01788404373796449	False	False
[truncated: 2,137 more rows]
