# Supplementary material for: Modelling of pathogen-host systems using deeper ORF annotations and transcriptomics to inform proteomics analyses
Source: Comput Struct Biotechnol J. 2020 Oct 14;18:2836–50. doi: 10.1016/j.csbj.2020.10.010 (PMC7585943; doi:10.1016/j.csbj.2020.10.010)
Supplement: Supplementary data 12 — List of GO terms enrichment identified with the custom database. List of GO terms identified with the custom database. The headers correspond to the Zika protein (bait), GO term domain (Name Space), the GO term identification (GO term), the GO term description (Description), the p-value corrected with Benjamini-Hochberg (P-value) and the genes associated to this term (Genes). [file mmc12.txt]

Bait	Name Space	GO term	Description	P-value (fdr_bh corr)	Genes
Capsid	BP	GO:0006415	translational termination*	0.00035534861426004876	MRPL9|MRPL32|MRPL47|MRPL30|MRPL24|MRPL33|MRPL35|MRPL19|MRPL20
Capsid	BP	GO:0022411	cellular component disassembly*	0.00035534861426004876	MRPL9|MRPL32|MRPL47|MRPL30|MRPL24|MRPL33|MRPL35|MRPL19|MRPL20
Capsid	BP	GO:0032984	protein-containing complex disassembly*	0.00035534861426004876	MRPL9|MRPL32|MRPL47|MRPL30|MRPL24|MRPL33|MRPL35|MRPL19|MRPL20
Capsid	BP	GO:0043624	cellular protein complex disassembly*	0.00035534861426004876	MRPL9|MRPL32|MRPL47|MRPL30|MRPL24|MRPL33|MRPL35|MRPL19|MRPL20
Capsid	BP	GO:0043933	protein-containing complex subunit organization*	0.00048320409842294654	MRPL9|MRPL32|MRPL47|MRPL30|MRPL24|MRPL33|MRPL35|MRPL19|MRPL20
Capsid	BP	GO:0070126	mitochondrial translational termination*	0.00035534861426004876	MRPL9|MRPL32|MRPL47|MRPL30|MRPL24|MRPL33|MRPL35|MRPL19|MRPL20
Capsid	CC	GO:0034457	Mpp10 complex	0.03532116591721663	IMP3|MPHOSPH10
Capsid	CC	GO:0097149	centralspindlin complex	0.013483899474680055	KIF23|RACGAP1
NS4A	BP	GO:0006605	protein targeting	0.005517843244293009	SPCS1|SPCS3|SPCS2
NS4A	BP	GO:0006810	transport	0.002140693148962071	SFXN1|SLC1A3|GOLGA5|GOSR2|TIMM29|COX7C|VPS45|SLC5A6|TOMM22|PEX3|RAB2A|STK11IP|USE1|FLVCR1|SLC38A1|RFT1|SLC4A2|SPCS1|SLC30A7|COX7A2L|ATP2C1|EIF5A|COX8A|SPCS3|ARL1|NDUFC2|SPCS2|ERLIN1|MRS2|ZFPL1|AGPAT2|SLC35B2|TMEM165
NS4A	BP	GO:0006886	intracellular protein transport	0.012204105164151338	TIMM29|SPCS1|SPCS3|SPCS2
NS4A	BP	GO:0006888	endoplasmic reticulum to Golgi vesicle-mediated transport	0.02042849304047651	USE1|RAB2A|GOSR2
NS4A	BP	GO:0009987	cellular process	0.005517843244293009	TIMM29|NDUFA10|TRIM13|PEX3|RAP1A|NDUFB1|YIF1A|INTS1|NDUFA9|TM9SF3|USE1|SYNGR1|RAB35|SLC4A2|SPCS1|SLC35F6|COX7A2L|ATP2C1|COX8A|EPHX1|GPX8|NDUFB4|SEC31A|TXNDC15|BCAP29|YIPF6|NDUFB11|NDUFA11|BET1|MRS2|NDUFB9|TMEM165|RAB1A|ATXN10|ATP5IF1|TOMM22|STK11IP|ABHD12|NDUFA6|MTCH1|NDUFV3|EXOC5|ARL6IP1|PDS5A|NPTN|NDUFAF1|NDUFB8|TMCC1|QPCTL|NDUFC2|MTCH2|G6PC3|NDUFA12|ZFPL1|AGPAT2|NDUFB5|GOSR2|VPS45|ESYT1|NCAPG|…
NS4A	BP	GO:0010257	NADH dehydrogenase complex assembly*	0.00040828296749971694	NDUFA1|NDUFB1|NDUFB3|NDUFA6|NDUFB7|NDUFB5|NDUFS5|NDUFA2|NDUFA10|NDUFB8|NDUFB11|NDUFA11|NDUFB9|NDUFB4
NS4A	BP	GO:0016043	cellular component organization	0.0018647742974644019	NDUFA1|NDUFB5|ATXN10|NDUFB3|TIMM29|NDUFA10|RAP1A|NDUFB1|NDUFA6|NDUFS5|MTCH1|EXOC5|RFT1|ARL6IP1|NDUFB7|NPTN|SLC35F6|NDUFAF1|NDUFB8|TMCC1|GOLPH3|NDUFB4|SEC31A|STX16|TXNDC15|NDUFA2|NDUFB11|COA1|BET1|VTI1B|NDUFA11|RAB18|TMEM43|NDUFB9
NS4A	BP	GO:0016192	vesicle-mediated transport*	0.00144797921436773	GOLGA5|GOSR2|VPS45|USE1|ZFPL1|AGPAT2|ARL1|RAB2A|NDUFC2|STK11IP
NS4A	BP	GO:0022607	cellular component assembly	0.000640990148076449	NDUFA1|NDUFB5|ATXN10|NDUFB3|NDUFA10|RAP1A|NDUFB1|NDUFA6|NDUFS5|EXOC5|NDUFB7|NPTN|NDUFAF1|NDUFB8|NDUFB4|TXNDC15|NDUFA2|NDUFB11|COA1|NDUFA11|NDUFB9
NS4A	BP	GO:0022900	electron transport chain*	0.02042849304047651	NDUFV3|NDUFB6|NDUFA12
NS4A	BP	GO:0022904	respiratory electron transport chain*	0.012021033265132848	NDUFV3|NDUFB6|NDUFA12
NS4A	BP	GO:0032981	mitochondrial respiratory chain complex I assembly*	0.00040828296749971694	NDUFA1|NDUFB1|NDUFB3|NDUFA6|NDUFB7|NDUFB5|NDUFS5|NDUFA2|NDUFA10|NDUFB8|NDUFB11|NDUFA11|NDUFB9|NDUFB4
NS4A	BP	GO:0033108	mitochondrial respiratory chain complex assembly*	0.0004223623307597092	NDUFA1|NDUFB1|NDUFB3|NDUFA6|NDUFB7|NDUFB5|NDUFS5|NDUFA2|NDUFA10|NDUFB8|NDUFB11|COA1|NDUFA11|NDUFB9|NDUFB4
NS4A	BP	GO:0034622	cellular protein-containing complex assembly*	0.0004223623307597092	NDUFA1|NDUFB1|NDUFB3|NDUFA6|NDUFB7|NDUFB5|NDUFS5|NDUFA2|NDUFA10|NDUFB8|NDUFB11|COA1|NDUFA11|NDUFB9|NDUFB4
NS4A	BP	GO:0042773	ATP synthesis coupled electron transport*	0.005517843244293009	NDUFV3|NDUFB6|NDUFA12
NS4A	BP	GO:0042775	mitochondrial ATP synthesis coupled electron transport*	0.0022054197516886494	NDUFV3|NDUFB6|NDUFA12
NS4A	BP	GO:0043933	protein-containing complex subunit organization*	0.0024525325640389123	NDUFA1|NDUFB1|NDUFB3|NDUFA6|NDUFB7|NDUFB5|NDUFS5|NDUFA2|NDUFA10|NDUFAF1|NDUFB8|NDUFB11|COA1|VTI1B|NDUFA11|NDUFB9|NDUFB4
NS4A	BP	GO:0045047	protein targeting to ER	0.005517843244293009	SPCS1|SPCS3|SPCS2
NS4A	BP	GO:0046907	intracellular transport	0.01214367663972925	GOSR2|TIMM29|SPCS1|SPCS2|EIF5A|USE1|SPCS3|RAB2A
NS4A	BP	GO:0048193	Golgi vesicle transport*	0.004556346031972588	GOLGA5|GOSR2|USE1|ARL1|RAB2A
NS4A	BP	GO:0051179	localization	0.004652422364818308	SFXN1|SLC1A3|GOLGA5|GOSR2|TIMM29|COX7C|VPS45|SLC5A6|TOMM22|PEX3|RAB2A|STK11IP|ESYT1|TM9SF3|USE1|FLVCR1|SLC38A1|RFT1|SLC4A2|SPCS1|SLC30A7|COX7A2L|ATP2C1|EIF5A|COX8A|SPCS3|ARL1|NDUFC2|BCAP29|MTCH2|SPCS2|ERLIN1|MRS2|ZFPL1|AGPAT2|SLC35B2|TMEM165
NS4A	BP	GO:0051234	establishment of localization	0.002233339853944977	SFXN1|SLC1A3|GOLGA5|GOSR2|TIMM29|COX7C|VPS45|SLC5A6|TOMM22|PEX3|RAB2A|STK11IP|USE1|FLVCR1|SLC38A1|RFT1|SLC4A2|SPCS1|SLC30A7|COX7A2L|ATP2C1|EIF5A|COX8A|SPCS3|ARL1|NDUFC2|SPCS2|ERLIN1|MRS2|ZFPL1|AGPAT2|SLC35B2|TMEM165
NS4A	BP	GO:0051649	establishment of localization in cell	0.002233339853944977	GOSR2|TIMM29|SPCS1|SPCS2|EIF5A|USE1|SPCS3|AGPAT2|RAB2A|NDUFC2|STK11IP
NS4A	BP	GO:0061024	membrane organization	0.03542268601784589	TIMM29|SLC35F6|SEC31A|BET1|MTCH1|TMEM43|RFT1|ARL6IP1
NS4A	BP	GO:0065003	protein-containing complex assembly*	0.0008859689378447586	NDUFA1|NDUFB1|NDUFB3|NDUFA6|NDUFB7|NDUFB5|NDUFS5|NDUFA2|NDUFA10|NDUFAF1|NDUFB8|NDUFB11|COA1|NDUFA11|NDUFB9|NDUFB4
NS4A	BP	GO:0070972	protein localization to endoplasmic reticulum	0.000919209246790283	SPCS1|SPCS3|SPCS2|BCAP29
NS4A	BP	GO:0071840	cellular component organization or biogenesis	0.0013382787566892137	NDUFA1|NDUFB5|ATXN10|NDUFB3|TIMM29|NDUFA10|RAP1A|NDUFB1|NDUFA6|NDUFS5|MTCH1|EXOC5|RFT1|ARL6IP1|NDUFB7|NPTN|SLC35F6|NDUFAF1|NDUFB8|TMCC1|GOLPH3|NDUFB4|SEC31A|STX16|TXNDC15|NDUFA2|NDUFB11|COA1|BET1|VTI1B|NDUFA11|RAB18|TMEM43|NDUFB9
NS4A	BP	GO:0072594	establishment of protein localization to organelle	0.04093766007697575	TIMM29|SPCS1|SPCS3|SPCS2
NS4A	BP	GO:0072599	establishment of protein localization to endoplasmic reticulum	0.005517843244293009	SPCS1|SPCS3|SPCS2
NS4A	CC	GO:0034702	ion channel complex	0.012438830965293898	SMDT1|MCU|MICU1|SYNJ2BP|MICU2
NS4A	CC	GO:0034704	calcium channel complex	0.009339622898331108	MICU1|SMDT1|MICU2|MCU
NS4A	CC	GO:0098796	membrane protein complex	0.006108911695542713	SMDT1|DMAC2|MCU|MTX2|MTX3|EMC1|MICU1|SYNJ2BP|DNAJC11|SAMM50|MICU2|CHCHD6|SEC61G|STOML2
NS4A	CC	GO:0098798	mitochondrial protein complex	0.00040828296749971694	SMDT1|DMAC2|MCU|MTX2|MTX3|MICU1|DNAJC11|SAMM50|MICU2|CHCHD6
NS4A	CC	GO:0098800	inner mitochondrial membrane protein complex	0.0003461006346653364	SMDT1|DMAC2|MCU|MTX2|MTX3|MICU1|DNAJC11|SAMM50|MICU2|CHCHD6
NS4A	CC	GO:0140275	MIB complex	0.00650640019923382	MTX3|CHCHD6|MTX2|SAMM50
NS4A	CC	GO:1902495	transmembrane transporter complex	0.02042849304047651	SMDT1|MCU|MICU1|SYNJ2BP|MICU2
NS4A	CC	GO:1990246	uniplex complex	0.0003461006346653364	MICU1|SMDT1|MICU2|MCU
NS4A	CC	GO:1990351	transporter complex	0.028120195702102304	SMDT1|MCU|MICU1|SYNJ2BP|MICU2
NS4A	MF	GO:0003954	NADH dehydrogenase activity	0.0004269260247779012	NDUFS1|NDUFS8|NDUFS7|NDUFS4
NS4A	MF	GO:0008137	NADH dehydrogenase (ubiquinone) activity	0.0022054197516886494	NDUFS1|NDUFS8|NDUFS4
NS4A	MF	GO:0016491	oxidoreductase activity	0.045303495905175975	COX6A1|NDUFS4|SDHA|ACAD9|UQCRQ|NDUFS1|NDUFS8|NDUFS7
NS4A	MF	GO:0016651	oxidoreductase activity, acting on NAD(P)H	0.002233339853944977	NDUFS1|NDUFS8|NDUFS7|NDUFS4
NS4A	MF	GO:0016655	oxidoreductase activity, acting on NAD(P)H, quinone or similar compound as acceptor	0.0022054197516886494	NDUFS1|NDUFS8|NDUFS4
NS4A	MF	GO:0050136	NADH dehydrogenase (quinone) activity	0.0022054197516886494	NDUFS1|NDUFS8|NDUFS4
NS5	BP	GO:0016071	mRNA metabolic process*	0.01102575265645527	CPSF4|WTAP|FIP1L1|SRSF8|WDR33
NS5	BP	GO:0022618	ribonucleoprotein complex assembly	0.028329831047882417	PTGES3|CPSF7|SF3A2
NS5	BP	GO:0071826	ribonucleoprotein complex subunit organization	0.033408027881522986	PTGES3|CPSF7|SF3A2
NS5	CC	GO:0005681	spliceosomal complex	0.001345286761767318	SRRM1|CWC22|PRPF38A|CWC25|RBMX2|ISY1|MAGOH
NS5	CC	GO:0032991	protein-containing complex	0.007932989502878155	THRAP3|CWC25|DCAF5|LSM5|RBM12B|WASHC3|MRPL41|CSNK2A2|SIRT1|SRRM1|CWC22|TEX10|LSM7|TDRD3|LSM3|PRPF38A|DCAF16|ISY1|RBMX2|SART3|MAGOH
NS5	CC	GO:0120114	Sm-like protein family complex	0.033408027881522986	LSM5|SART3|LSM3
NS5	CC	GO:1990904	ribonucleoprotein complex	0.002241164380009853	SRRM1|LSM7|CWC22|PRPF38A|RBM12B|MRPL41|CWC25|RBMX2|ISY1|SART3|MAGOH
NS5	MF	GO:0003723	RNA binding	0.01545049130096473	EIF3G|RRP9|EIF3L|EIF3K|EIF3A|EIF3M
NS5	MF	GO:0003743	translation initiation factor activity	0.00017407518718204012	EIF3G|EIF3L|EIF3K|EIF3A|EIF3M
NS5	MF	GO:0004013	adenosylhomocysteinase activity	0.028282358324013233	AHCYL2|AHCYL1
NS5	MF	GO:0008135	translation factor activity, RNA binding	0.00017407518718204012	EIF3G|EIF3L|EIF3K|EIF3A|EIF3M
NS5	MF	GO:0016802	trialkylsulfonium hydrolase activity	0.028282358324013233	AHCYL2|AHCYL1
NS5	MF	GO:0045182	translation regulator activity	0.0001839408033672059	EIF3G|EIF3L|EIF3K|EIF3A|EIF3M
NS5	MF	GO:0045309	protein phosphorylated amino acid binding	0.028282358324013233	RTF1|LEO1
NS5	MF	GO:0050815	phosphoserine residue binding	0.028282358324013233	RTF1|LEO1
NS5	MF	GO:0070063	RNA polymerase binding	0.01102575265645527	RTF1|PHRF1|LEO1
NS5	MF	GO:0090079	translation regulator activity, nucleic acid binding	0.00017407518718204012	EIF3G|EIF3L|EIF3K|EIF3A|EIF3M
NS5	MF	GO:1990269	RNA polymerase II C-terminal domain phosphoserine binding	0.028282358324013233	RTF1|LEO1
