# Supplementary material for: Modelling of pathogen-host systems using deeper ORF annotations and transcriptomics to inform proteomics analyses
Source: Comput Struct Biotechnol J. 2020 Oct 14;18:2836–50. doi: 10.1016/j.csbj.2020.10.010 (PMC7585943; doi:10.1016/j.csbj.2020.10.010)
Supplement: Supplementary data 13 — List of differentially expressed proteins, at a 1% FDR or a 5% FDR. Lists of the proteins identified in the whole proteome analysis filtered at a FDR of 1 % or 5 %. In each spreadsheet, the headers correspond to the protein accessions (Protein_IDs), the calculated log of the fold-change (logFC), the calculated p-value with a Benjamini-Hochberg correction for multiple comparison (P-Value). The last column is a boolean test to indicate whether the protein is significantly differentially expressed at the given FDR. [file mmc13.xlsx]

## Sheet: Legend
Supplementary Table 6: Lists of the proteins identified in the whole proteome analysis filtered at a FDR of 1 % or 5 %. In each spreadsheet, the headers correspond to the protein accessions (Protein_IDs), the calculated log of the fold-change (logFC), the calculated p-value with a Benjamini-Hochberg correction for multiple comparison (P-Value). The last column is a boolean test to indicate whethe…

## Sheet: FDR_1%
Protein_IDs	logFC	P_Value	isDifferential (FDR 1%)
NS3;NS2B3	3.44919	4.16297e-17	1
P02794;G3V192;II_785482;E9PRK8	-1.5488	8.01886e-13	1
P12277	-2.33114	8.20798e-11	1
Q9NZK5-2;II_3431313;A0A3B3IRR5	-0.732847	1.12336e-08	1
O75487	1.4639	1.50889e-08	1
P02792	-1.02792	5.75477e-08	1
P53680;M0QZ21	0.548839	1.17271e-07	1
P10809	-0.561812	1.37218e-06	1
Q01469	0.474145	1.442e-06	1
Q9Y696	0.771973	1.51686e-06	1
P15104;II_675903;II_675896;II_675910	0.418536	1.56774e-06	1
P06576	-0.481003	2.02353e-06	1
ENSP00000322439.3;II_730283	-0.64743	2.12501e-06	1
P54886-2;P54886	-1.45439	2.34212e-06	1
P21796	-0.512673	2.55576e-06	1
P28331;P28331-2;P28331-5	-0.526669	2.7962e-06	1
P02751-7;P02751;II_642090;H0Y7Z1	3.09181	3.02491e-06	1
P45880;Q5JSD2	-0.598254	3.30759e-06	1
P08962-3;II_772642;P08962	-0.916529	3.47786e-06	1
P52292	-0.690275	3.56693e-06	1
P36957	-0.557184	4.89864e-06	1
O60244	0.493544	4.98758e-06	1
P34897-3;P34897	-0.562107	5.01611e-06	1
P35232;C9JW96;E7ESE2;IP_274399	-0.581683	5.74603e-06	1
P49257	-0.448906	5.94129e-06	1
Q8IV08	-0.960957	6.33443e-06	1
B1ANR0;Q13310;Q13310-3	-0.383771	6.39576e-06	1
Q99623	-0.524381	7.89049e-06	1
O60762	-0.487117	8.20886e-06	1
Q92820	-0.503409	8.33298e-06	1
Q99442	-0.571045	8.40358e-06	1
O75489	-0.377831	8.71828e-06	1
A0A3B3IU96;J3KN42	-0.447572	8.78617e-06	1
Q6DRA6;Q6DN03	0.939633	8.79716e-06	1
Q14019	0.464863	8.84461e-06	1
II_764607;P05091-2	-0.441769	8.92065e-06	1
Q96I99	-0.35902	9.9864e-06	1
Q12931	-0.670785	1.00646e-05	1
P05141	-0.455926	1.02794e-05	1
P62306	0.818331	1.07263e-05	1
O43747;O43747-2	0.514654	1.07912e-05	1
P04844;P04844-2	-0.446048	1.09359e-05	1
Q9BYD6	-0.497829	1.10802e-05	1
P48449-2;II_659913	-0.648571	1.21182e-05	1
Q8NHP8	-0.412433	1.21634e-05	1
Q9Y277;Q9Y277-2;E5RFP6	-0.558773	1.25077e-05	1
O00299	0.382167	1.26425e-05	1
Q9NZD2	0.821387	1.35658e-05	1
ENSP00000350199.2;ENSP00000400065.2;ENSP00000319361.7	0.668295	1.36141e-05	1
Q9UHQ9;II_678199	-0.472291	1.51137e-05	1
A0A087WW00;P51668;Q9Y2X8	0.669618	1.58652e-05	1
P22695;H3BSJ9;II_730851	-0.61236	1.74523e-05	1
P23528;G3V1A4;Q9Y281;II_752157;F8WDN3	0.433684	1.98151e-05	1
II_679478	-0.374872	2.02188e-05	1
Q16563-2	-0.567387	2.12456e-05	1
P51659	-0.383879	2.25238e-05	1
O60716-5;C9JZR2;IP_156239	0.773204	2.42722e-05	1
II_743319	-0.332632	2.4614e-05	1
P28799	-0.679562	2.47723e-05	1
Q9H9B4	-0.535028	2.58411e-05	1
Q9BXW7	-0.560304	2.691e-05	1
Q9UJZ1	-0.589749	2.81958e-05	1
Q6P1M0	-0.412527	2.82292e-05	1
Q9NTJ5;II_629829	-0.414565	2.84987e-05	1
P42765;A0A0B4J2A4	-0.445956	2.85294e-05	1
P62937;P62937-2;C9J5S7;II_152206	0.493213	3.01016e-05	1
P17900	-0.577754	3.0513e-05	1
Q9Y305	-0.416845	3.11213e-05	1
Q92643;II_680805	-0.611884	3.16867e-05	1
P04843	-0.426712	3.31266e-05	1
Q9NUJ1;Q9NUJ1-2	-0.481961	3.4926e-05	1
Q9H845;XP_024309253.1	-0.438904	3.55146e-05	1
Q9BTV4	-0.415225	3.72039e-05	1
P13667	-0.347496	3.72145e-05	1
Q9H3T3;Q9H3T3-3	0.758529	3.81076e-05	1
P08559;II_562431;Q5JPU3;Q5JPU0	-0.571242	3.96064e-05	1
P12814;P12814-2	0.821382	4.05e-05	1
P18669	0.344642	4.05682e-05	1
P62263	0.379408	4.20838e-05	1
Q9H299	0.504718	4.28981e-05	1
O60568	-0.414172	4.4201e-05	1
P43487-2;P43487	0.484469	4.54349e-05	1
Q15084	-0.362142	4.69065e-05	1
Q99538-3;Q99538	0.757612	5.14521e-05	1
O00754	-0.456626	5.32504e-05	1
A0A0C4DGS1	-0.476201	5.45923e-05	1
P07237	-0.425583	5.59269e-05	1
O43676	-0.394112	5.6748e-05	1
P27797	-0.343313	5.79969e-05	1
Q9HCC0	-0.570238	6.46355e-05	1
Q02252	-0.763802	6.60163e-05	1
O75368	0.521249	7.18767e-05	1
P07737;CON__P02584	0.46351	7.44318e-05	1
P24752	-0.691583	7.48809e-05	1
P11310;Q5T4U5	-0.539462	7.72284e-05	1
ENSP00000366927.3	-0.715102	7.76972e-05	1
Q969X5	-0.349375	7.93354e-05	1
Q9P2R7	-0.461402	8.23183e-05	1
Q9HC38-2;XP_016880201.1	0.482768	8.45055e-05	1
P07954	-0.503153	8.56035e-05	1
P55072;II_570173;II_570172	0.538508	8.82429e-05	1
Q6YN16	-0.684549	8.84463e-05	1
Q9NVI7-2;Q5T9A4	-0.47058	8.90755e-05	1
P49748;II_250725	-0.409109	9.07201e-05	1
Q969N2	-0.426561	9.33219e-05	1
P63010;P63010-2	0.390227	0.000100285	1
P55084	-0.603374	0.000102564	1
Q9HDC9	-0.402096	0.000106062	1
O60701;O60701-3	0.548472	0.000108317	1
Q9UHA4;Q9UHA4-2	0.520759	0.000108411	1
Q8NBM8	-0.550292	0.000113062	1
Q969V3;K7ELZ9;II_701105	-0.454737	0.00011721	1
O75369-2	2.60376	0.000119228	1
Q92982	0.511624	0.000120007	1
Q9BS26	-0.436537	0.000120528	1
Q8NBS9	-0.42504	0.000120884	1
P21912;A0A087WWT1	-0.477618	0.000121174	1
Q9Y512	-0.51206	0.000127006	1
P46977-2	-0.346998	0.000134479	1
Q96BI1	-0.626531	0.000135184	1
Q9BYD3	-0.689544	0.000140272	1
P07099	-0.558732	0.000141058	1
P05166	-0.478153	0.000142215	1
II_728535;Q6P2E9	0.487349	0.000148473	1
P04439	-0.525392	0.000159172	1
E9PG46	0.411517	0.000159409	1
Q7Z3D6;Q7Z3D6-2	-1.32218	0.00017023	1
P49406	-0.571467	0.000171823	1
P61970	0.822469	0.000173439	1
P04181	-0.699232	0.000176871	1
Q8NE86	-0.331064	0.000176925	1
P62318	0.375438	0.000177627	1
P00367	-0.336641	0.000185049	1
P38646;II_609520	-0.506442	0.000186004	1
Q8WUM4;Q8WUM4-2	0.371586	0.000188613	1
O76031	-0.579239	0.000191773	1
P47985	-0.375437	0.000192571	1
Q02978	-0.419542	0.000193446	1
P49821;B4DE93;II_780450;II_780451	-0.466593	0.000198033	1
Q9NUQ9	0.279492	0.000198325	1
O43837;A0A087X2E5;II_665592	-0.518303	0.000199927	1
Q9UGP8	-0.394021	0.000200095	1
P60983	0.575094	0.000202082	1
P63104	0.288364	0.000213015	1
Q9Y394-2	-0.443794	0.000216089	1
P09110;II_631146;II_631164;II_631147;B4DVF4	-0.584081	0.00021763	1
NP_001307815.1;P36542	-0.351172	0.000221636	1
Q8N2K0	-0.515744	0.000222634	1
Q13162	-0.308182	0.000223368	1
P07602	-0.555531	0.000235518	1
J3QSV6;O76021;O76021-2	-0.365037	0.000245025	1
Q68EM7-2;Q68EM7	0.437438	0.000256354	1
NP_001304100.1;P62308	0.51772	0.000263434	1
Q15056-2;Q15056	0.323488	0.000266482	1
P62837-2;P62837;P61077;A0A0A0MQU3	0.348486	0.000268266	1
P38117;P38117-2	-0.51205	0.000269218	1
ENSP00000410964.2	-0.417514	0.000272212	1
Q9NRK6;II_583357;Q9NUT2-2	-0.411119	0.000276029	1
O75629	-0.76734	0.000278124	1
P55786;IP_3436675;II_715260	0.730548	0.000280469	1
P50213-2	-0.507923	0.000280893	1
J3QQY2;Q9UM00	-0.313953	0.000284004	1
A0A1B0GTB8;P23786	-0.44924	0.000288552	1
P52907	0.294998	0.000291351	1
H0YKI0	-0.639948	0.000296809	1
H0Y804;II_795572;S4R3P0	0.698409	0.000302662	1
Q9Y230	-0.355648	0.000313699	1
O00410;O00410-3;O60518	1.26253	0.000317214	1
Q8TC07-2;XP_011536984.1;II_766516;F8WCB5	-0.427223	0.000319644	1
P08236;II_585166;II_585168;IP_657554;IP_657550	-0.296299	0.000320063	1
P84103-2;P84103	0.47111	0.0003334	1
P49588	0.597065	0.000334751	1
O00116;II_643366;II_3419162;A0A1B0GWA2	-0.413604	0.000342869	1
O75390	-0.612699	0.000343883	1
II_587587;O75439;G3V0E4	-0.526695	0.000344975	1
Q99613-2	0.590952	0.000373706	1
O43707-2	0.538142	0.000374896	1
O60271-9;O60271-4;Q9UPT6;A0A087WYG2	0.437283	0.000383704	1
Q99714;Q99714-2	-0.439177	0.000387811	1
Q9NYF8-4;E9PK91	0.502292	0.000399658	1
G3V213	0.329653	0.000399816	1
Q9UJS0	-0.4808	0.000403308	1
P31040;P31040-2;D6RFM5;IP_619783;IP_619893;IP_619884;IP_619743;IP_619889;IP_619745;IP_619746;IP_619785;IP_619734	-0.461235	0.000405234	1
P09622;E9PEX6;P09622-3	-0.339682	0.000412173	1
Q16543;II_698685;II_698684	0.280224	0.000413266	1
Q9UH99-2	-0.307785	0.000419784	1
P22392-2;P22392	0.316379	0.000424232	1
O95299;A0A087WXC5;II_640257;II_640260	-0.349907	0.00043466	1
P31930	-0.647858	0.000436498	1
P30038	-0.42034	0.000440496	1
P40939;II_3437617	-0.469288	0.000446221	1
F8VV71	0.291556	0.000450057	1
NP_001305290.1;O75676	-0.510396	0.000455295	1
P51648;XP_016879844.1;I3L2W1	-0.303707	0.000463889	1
Q10713;II_565730;II_565740;Q5SXN9	-0.588536	0.000464445	1
P30040;F8VY02;P30040-2	-0.450589	0.000464748	1
P11216	0.357837	0.000486795	1
P22314	0.622264	0.000494524	1
Q7KZF4	0.518681	0.0004953	1
O95470	-0.414841	0.00049743	1
Q13217	-0.370285	0.000506481	1
Q01082-3	0.407822	0.000524135	1
XP_024302840.1;P08574	-0.342734	0.000529908	1
P60660-2	0.31615	0.00053505	1
P19338	0.427804	0.000537055	1
H0YN26;P39687;H7BZ09	0.306702	0.000538186	1
A0A1W2PS43;Q14108;A0A1W2PRF6;A0A1W2PNX7	-0.357233	0.000542219	1
P11021	-0.396029	0.000548003	1
P26572	-0.55961	0.00054877	1
Q07955-3	0.254404	0.000552297	1
P62312	0.455043	0.000559493	1
Q53GQ0	-0.326191	0.000563662	1
Q9HC07	-0.376826	0.000571227	1
Q5R3I4	-0.73449	0.00058312	1
P33176;Q12840	0.496521	0.000587679	1
Q6NVY1	-0.430742	0.000591825	1
P53396-2;P53396;NP_001290204.1	0.424805	0.000598046	1
P20674;H3BRM5;H3BV69	-0.39042	0.000600068	1
G5EA06;Q92552	-0.394583	0.000644988	1
II_757779	0.603401	0.000646996	1
Q9P0J1	-0.396839	0.00065128	1
Q8WWI5-2	0.40593	0.000657782	1
Q13724;II_3437162;II_3437160	-0.398247	0.000661119	1
O14980;II_647312;II_085798;II_085801;F8WF71;IP_085800	0.537103	0.000675134	1
ENSP00000367727.4	-0.467987	0.000676953	1
XP_024303133.1;O43847	0.428581	0.000693724	1
Q92688	0.315433	0.000696112	1
Q01970	0.809426	0.00070094	1
P10398;P04049;H7C560	-0.339091	0.00070282	1
P18206-2;P18206	1.15874	0.000714005	1
Q8TCS8	-0.660925	0.000723608	1
O60763;REV__Q5VZ89-7	0.683623	0.000725044	1
P50552;II_693042;K7ENL7	0.270131	0.000725407	1
Q13435	0.772697	0.000727825	1
P11177	-0.537512	0.00076353	1
Q16822	-0.342854	0.000767913	1
P14735	0.842113	0.000784912	1
Q9Y5M8	-0.268595	0.000807145	1
Q8NBJ5;II_696815	-0.297835	0.000827095	1
P60174-1;IP_671464	0.275755	0.000832322	1
A0A1W2PQH3;II_3429898;II_707000	-0.321676	0.000834146	1
P35611-6;P35611	0.459651	0.000834868	1
Q9UNM6	-0.23451	0.000841196	1
Q13011	-0.308268	0.000842971	1
P26440	-0.485346	0.000875658	1
P25705	-0.71983	0.000879968	1
XP_005250865.1	-0.441452	0.000891112	1
O43772	-0.287438	0.000896849	1
Q9BXP5-4;Q9BXP5-2	0.689668	0.000897632	1
P34932;A0A087WYC1	0.448784	0.000901087	1
P00492;Q9NRG1	0.285041	0.000904355	1
P15848	-0.357821	0.000923039	1
P61009	-0.274422	0.000926374	1
Q96A33;II_713918;A0A087WYW6	-0.292565	0.000928379	1
Q9H488	-0.92346	0.000932027	1
Q92544	-0.340473	0.00093505	1
Q9Y3C8	0.469696	0.000939019	1
P47755;F8W9N7;II_584880	0.221762	0.000942372	1
P49721;A0A087WVV1	0.352734	0.000949452	1
Q12907;D6RBV2;D6RDX1	-0.240887	0.000953418	1
P07305	0.326066	0.000958629	1
Q9BTU6	-0.41655	0.00096479	1
P50570-4;P50570-3;Q9UQ16-3	0.355912	0.000967476	1
Q9BRR6-2	-0.33634	0.000994753	1
P13804-2;H0YL83	-0.37931	0.000995414	1
O94973;O94973-3;II_784902	0.312189	0.00100013	1
Q6IBS0;Q12792-4;Q12792;II_208822	0.307016	0.00101659	1
P27348	0.37656	0.00103163	1
P04066	-0.604818	0.00103333	1
O75955	-0.355902	0.00104635	1
Q07065;Q96K21-3	-0.292742	0.00104837	1
P09382	0.385731	0.00104989	1
P98175-4;P98175;P98175-5	0.802601	0.00105236	1
Q15904	-0.490444	0.00106127	1
P53597	-0.382186	0.00106549	1
Q92597	0.371533	0.00109141	1
A0A0A0MRN5;Q9NZT2	0.325015	0.00109814	1
Q9Y639-3;Q9Y639	-0.3495	0.00109936	1
Q8NBX0	-0.419233	0.00111011	1
O94905	-0.412244	0.00111056	1
Q5BJH7-2;Q5BJH7-6	-0.305296	0.00111411	1
P11169	0.323496	0.00111865	1
O15270	-0.539051	0.00113448	1
Q9NWV4;II_681691	0.362895	0.00116624	1
O96005-3;O96005	-0.313249	0.00117557	1
O14744;O14744-5	-0.284674	0.00117794	1
Q15819;G3V113;H0YBP9	0.48965	0.00118064	1
IP_265139	-0.865455	0.00118977	1
A0A0C4DFN8;XP_024306417.1	-0.403395	0.00119947	1
P08195-2;F5GZI0	-0.296241	0.00121178	1
Q15006;II_578073	-0.402973	0.00123214	1
ENSP00000351035.4	-0.24712	0.00123368	1
P61421	-0.388992	0.00123844	1
P25398	0.295044	0.00124802	1
Q9Y490	1.44722	0.00124861	1
P21333-2;II_558274;II_558278	2.02017	0.00127581	1
Q16762	-0.310999	0.00128009	1
Q12882	0.744991	0.00128356	1
Q9P0I2	-0.457308	0.00128748	1
P22307-6;P22307-2;II_064904	-0.280847	0.00131745	1
Q96ST3	0.581073	0.00132264	1
Q15005;E9PI68	-0.232137	0.00132356	1
P40937	-0.67217	0.00134781	1
A1L0T0;M0R026	-0.331376	0.0013947	1
Q14103-3;Q14103-2	0.232939	0.00146541	1
P07814	0.427723	0.00147417	1
II_680453;Q6NUK1-2;II_3417599	-0.267548	0.0014786	1
P42785-2	-0.286057	0.00151511	1
P99999;CON__P62894	0.343908	0.00152681	1
P09211	0.355906	0.00154656	1
II_781789	-0.285947	0.00155226	1
P51970	-0.304816	0.00157347	1
O00560	-1.03146	0.00158716	1
P62942	0.348044	0.00160081	1
P60842	-0.310048	0.00160637	1
Q96S52-2;Q96S52	-0.491992	0.00161236	1
P58546	0.426384	0.00161387	1
P42574	0.388614	0.00164664	1
P30046	0.445606	0.00169469	1
P05165;II_3427208;A0A1B0GWI4;II_3427209;A0A1B0GWA1;II_3405715	-0.383138	0.00173236	1
J3KPG2;P13693-2	0.236649	0.00174552	1
P53999;II_607958	0.381366	0.00176043	1
Q13057;II_716172	-0.402764	0.00176791	1
P11387	0.702184	0.00179899	1
Q9Y333	0.535767	0.00183843	1
P61923	0.610663	0.00184963	1
Q9H3N1;II_751621;G3V448	-0.309337	0.00187051	1
P14927;NP_001186904.1;P14927-2	-0.383241	0.0018818	1
Q9NP81	-0.388287	0.00190368	1
Q8IYS2;Q8IYS2-2	-0.376896	0.00191532	1
A0A087WU53	-0.303102	0.00192079	1
P21283;E7EV59	-0.267467	0.00193091	1
P56385	-0.43731	0.0019558	1
Q15008;II_633396	-0.23453	0.00198653	1
Q969Q0;P83881	0.474171	0.00200354	1
A6NHQ2	-0.373674	0.00203826	1
P62310	0.368243	0.00204543	1
P51692	-0.285437	0.00205329	1
P51610;A6NEM2	0.397173	0.00206939	1
Q15629	-0.290495	0.00206974	1
II_778956;P10515;E9PEJ4	-0.481333	0.00210823	1
P62244	0.310861	0.00211414	1
P23258;Q9NRH3	-0.489091	0.00212812	1
P30533	-0.296551	0.00219167	1
E9PHF7;Q96RQ3	-0.3845	0.00219495	1
Q5VWJ9	-0.444394	0.00220346	1
C9JNK6;O75431	-0.566392	0.0022248	1
II_726148;II_726145	-0.328189	0.00223898	1
Q16629-3;A0A0B4J1Z1;C9JAB2;Q16629	0.23498	0.00225307	1
Q6P996-5;Q6P996;II_731523;II_731522;IP_722271	-0.716331	0.00226252	1
P09972;II_253034	0.346011	0.00226708	1
P48735;P48735-2;NP_001277043.1	-0.408244	0.00230785	1
Q00688	0.403634	0.00235668	1
H3BN86;Q9H1A3;II_242242	-0.596977	0.00239529	1
Q9BTW9;J3KR97	0.651515	0.0024585	1
Q9UFN0	-0.208963	0.00246064	1
Q9Y276	-0.807133	0.00249222	1
H7BXD5	0.236977	0.00257888	1
P15586	-0.312527	0.00259144	1
P16083;Q5TD05	0.420244	0.00259838	1
P21281;II_577454;II_577456;II_577459	-0.300845	0.00265412	1
P04792;F8WE04;C9J3N8	1.21169	0.00269006	1
P53007;B4DP62	-0.302522	0.00270024	1
Q9BVK6;II_604968	-0.286254	0.00277759	1
Q9UDW1;Q9UDW1-2	-0.378388	0.00278335	1
Q16134-3	-0.643525	0.0028009	1
P43307;E9PAL7	-0.420635	0.00281365	1
Q8N357	0.545014	0.00283017	1
P06280	-0.368261	0.00286701	1
P23193-2;P23193;IP_624413;II_663143;Q15560	0.285396	0.00287236	1
Q8NFQ8	-0.535305	0.00288667	1
O75844	-0.289104	0.00296327	1
Q9Y2J2-2;Q9Y2J2-4;O43491-4;E9PHY5	0.779675	0.00303811	1
Q9ULV4	0.220273	0.00305758	1
P45954	-0.438588	0.00312835	1
Q96L92	-0.223732	0.00313059	1
Q08722	-0.363027	0.00319603	1
Q92930	0.252034	0.00320638	1
Q96RQ1;H0YI50	-0.51677	0.00322433	1
P62841;IP_635603	0.67638	0.00322755	1
O96008	-0.499296	0.00324632	0
Q9BR76	0.202477	0.00328849	0
Q9BSD7	-0.565393	0.00331992	0
Q9Y399;XP_006717199.1	-0.84362	0.00334678	0
P00505	-0.575408	0.00335315	0
P33897	-0.375919	0.00342397	0
O14874-3;O14874	-0.457002	0.00345907	0
Q15459	0.973004	0.00347586	0
II_3417357	-0.30954	0.00352845	0
A0A0A0MRE5;O43150-2;O43150	0.739672	0.00354247	0
Q9NZJ7-2;Q9NZJ7	-0.430051	0.00355729	0
Q86VP6;II_766937;A0A0C4DGH5	1.13057	0.00359857	0
Q8IXI2;Q8IXI2-7;H7BXZ6;NP_001028739.2;J3KSR5	-0.341021	0.00361219	0
P30086	0.195601	0.00362563	0
P61619;Q9H9S3	-0.422176	0.00364463	0
P05023;P13637	0.352236	0.00368149	0
Q8NCG7;II_150168	-0.365244	0.00370965	0
Q86TM6-3;Q86TM6	-0.643246	0.00377502	0
O14734	-0.61484	0.00382779	0
O15145	0.220487	0.00385118	0
Q9UIA9;E7ESC6;II_608743	0.360611	0.00387402	0
XP_005246756.1	-0.419398	0.00391466	0
Q9BUQ8	0.303804	0.00392378	0
Q08257	-0.577792	0.00393867	0
P68036	0.28382	0.00398678	0
Q9H0D6	0.480736	0.00400666	0
Q5TA45	-0.384376	0.0040241	0
H3BUX2;II_728204;O43169;D6RFH4;II_728205	-0.290828	0.00406892	0
Q02818	-0.453755	0.00413465	0
P46734-2;P46734	-0.27523	0.00413778	0
P51688	-0.2949	0.00415643	0
P06400	-0.521832	0.00416697	0
P05556	1.2452	0.00420701	0
O75746;O75746-2;F8W9J0	-0.304547	0.00424022	0
P45974-2;P45974;Q92995-2;Q92995	0.381339	0.00425421	0
Q8TC12;Q8TC12-2	-0.381706	0.00427982	0
P48651-2	-0.269979	0.00429217	0
II_606093;H0Y9H6;E9PCH5;P20810-8	0.531458	0.00441039	0
II_764820;Q9UBQ0-2;Q05DG7	0.226595	0.00444744	0
H3BTP7;II_745105	0.303453	0.00446164	0
O15067	1.02126	0.00446468	0
P31689	-0.38403	0.00447678	0
Q9Y6X3;II_700316;Q9Y6X3-2	-0.433216	0.00447846	0
Q92974	0.290338	0.00449726	0
Q15293	-0.358042	0.00452743	0
Q14008-2	0.524554	0.00456087	0
Q96EY7	-0.392668	0.00460863	0
O14548	-0.267912	0.0046286	0
P49756;P49756-3;II_750655	0.76795	0.00466023	0
Q8TCT9	-0.228418	0.00468748	0
Q13838;II_596439;II_596447	0.295787	0.00475397	0
P52789	0.572804	0.00479279	0
Q96RF0-2	0.400962	0.00483544	0
P55809	-0.303315	0.0048481	0
Q9UBE0-2;M0R375	-0.29166	0.00486522	0
P46782	0.337038	0.00497797	0
O75027-2;O75027-3	-0.364325	0.00497866	0
Q9BRA2;I3L2R6	0.333999	0.00499895	0
P61326;Q96A72;F5H6P7;P61326-2;II_771520;F5H6N1;II_771513	0.346396	0.00501748	0
P26038	0.191635	0.00503844	0
Q9NPQ8-2;Q9NPQ8;Q9NPQ8-3;Q9NVN3;Q9NVN3-1;B7WPL0	-0.277355	0.00504223	0
P13010	0.186213	0.00505019	0
Q6L8Q7;F6T1Q0;II_633702	-0.303325	0.00507877	0
P23919;G5E9E9;II_643941	-0.272349	0.0051395	0
Q8N3U4	1.51829	0.00522922	0
Q3KQU3-2;Q3KQU3-4	0.61055	0.00535887	0
P51571	-0.192009	0.00536364	0
Q9HCU5	-0.680288	0.00540283	0
O75533	0.583762	0.00551108	0
P49755;II_749891	-0.237056	0.00551455	0
Q16531	1.95484	0.0055259	0
P04075	0.187562	0.00554668	0
P38606	-0.372189	0.0055877	0
Q4G0N4-3;Q4G0N4	-0.362031	0.0055895	0
H0YDN1;Q15149-8	0.978004	0.0055946	0
P50579-3;F8VQZ7;P50579	-0.412334	0.0056516	0
Q9Y6C9;E9PIE4	-0.330646	0.00573669	0
Q9UHG3	-0.464581	0.00573893	0
Q9Y3B3	-0.290555	0.00578887	0
Q8NEW0	-0.224404	0.00583173	0
P55060	0.362017	0.00585563	0
O43395	-0.586769	0.00590826	0
Q7Z4W1	-0.335744	0.00592281	0
Q5TBH8;O15228	-0.341635	0.00597107	0
O43292	-0.288311	0.00603562	0
P06753-5;D6RFM2	0.422036	0.00607283	0
P62316;P62316-2;K7EJB5	0.227229	0.0062633	0
Q13043;Q13188	-0.215458	0.00629288	0
K7EIG7	0.391309	0.00629812	0
P18031;B4DSN5	-0.299848	0.00635999	0
P10606	-0.293364	0.00641702	0
Q14232	0.334732	0.00645599	0
Q12906;Q12906-7;II_698598;II_698597	0.302497	0.00655987	0
O14964	0.480747	0.00658176	0
Q3SXM5	-0.608848	0.0068218	0
II_3427765;A0A2R8Y706;II_3427764	0.469247	0.00689427	0
Q9UL18;Q9H9G7;Q9HCK5;Q9UKV8	0.344643	0.00691128	0
Q96TA1	0.26511	0.0069588	0
Q9Y2Q3	-0.210884	0.00709691	0
Q96JJ3	-0.248331	0.0071943	0
P56556;A0A2Y9D025	-0.233762	0.00725417	0
Q9BZE4	-0.331566	0.00731166	0
P46940;A0A0J9YXZ5;II_739221;Q86VI3	1.0572	0.00738245	0
O43765	0.504755	0.00744036	0
P30049;II_702612	-0.340269	0.00744294	0
Q13501-2;Q13501	-0.397692	0.00744477	0
O75643;II_645846	1.00772	0.00747748	0
P80723	0.701858	0.00753357	0
A0A0C4DGQ8;II_718491;J3QLK1	-0.391732	0.00761598	0
B3KM87	0.812987	0.00766785	0
Q08170;B4DJK0;B4DUA4;Q13243	0.275466	0.00776326	0
O00139-5;O00139;O00139-4	-0.407367	0.00776901	0
II_744101	0.47195	0.00778948	0
O00567;II_665612	-0.298584	0.00783397	0
Q9H1E5	-0.609452	0.00783809	0
Q8N4Q0;Q8N4Q0-2	-0.547967	0.00784987	0
A0A2R8YFS5;O15523	-0.222382	0.00793531	0
O43172-2;O43172	-0.214477	0.00799415	0
Q16512;Q16512-2	0.46219	0.00800574	0
F5GXZ9	-0.386726	0.0080458	0
Q7Z2W9-2;Q7Z2W9;F5H7V8	-0.377906	0.00820638	0
Q15036;XP_011531505.1	-0.458441	0.00823808	0
Q7L0Y3	-0.449858	0.00825151	0
Q96G23;II_681963;H0YLQ6	-0.356926	0.00825702	0
Q8IZ81	-0.334913	0.00832497	0
O15254-2	-0.328875	0.00838297	0
P42126-2	-0.542035	0.00841639	0
II_683963	-0.694106	0.00843864	0
XP_016883632.1;XP_016883629.1;Q86U06-2	0.432905	0.00844957	0
Q16891-2;Q16891-4;II_650290;H7C463	-0.200205	0.00846315	0
Q9BQA9-2;Q9BQA9;H0Y2X1	-0.353866	0.00850948	0
P84243;B4DEB1	0.267803	0.00853781	0
O95758-6	-0.263373	0.00859066	0
Q8NF37	-0.258308	0.00863526	0
Q15393;II_727978	0.932515	0.00866671	0
Q9BZF1-3;Q9BZF1;Q9H0X9-2	0.49716	0.00872525	0
Q9NRG7	-0.432067	0.00875668	0
II_748703;G3V529;A0A1W2PRR2	0.713954	0.00876739	0
Q6YP21-3;Q6YP21	-0.532492	0.00877509	0
P55010	0.327868	0.00887161	0
O60493;O60493-2	0.292057	0.00892479	0
P20618	0.210446	0.00898609	0
O14657	-0.304975	0.00911797	0
Q9Y4I1-2	0.603125	0.00918494	0
Q15029-2;Q15029-3	0.651676	0.00924893	0
Q5JRX3;II_795619;IP_795625	0.736344	0.00932369	0
O94979-10;O94979-4;O94979;II_617200;H0Y8W8	0.410064	0.00946013	0
Q96CX2	0.222518	0.00955724	0
ENSP00000339889.5	0.633084	0.00956155	0
Q99698	0.286648	0.00957125	0
Q14203-2;Q14203-3;E7EX90	1.1537	0.00980068	0
P01889	0.476019	0.00984845	0
P29144	0.740637	0.00991163	0
Q9Y5L0	0.366493	0.0100525	0
P48047	-0.399766	0.0101076	0
Q9NQC3-2;Q9NQC3;Q9NQC3-6	-0.220826	0.0101507	0
Q9BWS9;Q9BWS9-3	-0.341437	0.0101714	0
NP_001274357.1;II_585479	0.30679	0.010208	0
D6REM6	0.359553	0.0102431	0
Q9NS86	-0.470939	0.0103249	0
O43242	-0.191633	0.0103628	0
P35579;P35580;P35580-5;P35580-4;REV__S4R3H4	0.716986	0.0104137	0
P30084	-0.302546	0.0104338	0
P12694	-0.18351	0.0104767	0
Q92947;K7EKT3	-0.238828	0.0105346	0
O60610-3;O60610	0.657445	0.0105518	0
P25789;P25789-2;II_740212	0.21798	0.0105519	0
F5GX23;O00233-2	0.209385	0.0105653	0
E5RIZ4;Q9P015;II_576602;E5RHF4	-0.312527	0.0105732	0
O95373	0.851873	0.0105967	0
P43155	-0.370892	0.010692	0
Q96S44;II_664226;Q5JZ02	-0.815931	0.0108698	0
II_718472;P17152	-0.324897	0.0109253	0
II_296024;Q9BVL4	-0.607783	0.0110863	0
R4GMR5;K7EJR3	-0.206594	0.0111346	0
Q14974;Q14974-2	0.151642	0.0112254	0
Q6P1A2	-0.2125	0.0112328	0
Q15067-2;Q15067	-0.716186	0.0112489	0
Q9NZN3	-0.254442	0.0112597	0
P13073	-0.182251	0.0113422	0
P52565	0.272814	0.0113869	0
O00217	-0.309706	0.0114907	0
A0A0B4J2D5	-0.367583	0.0115883	0
Q9H2U2-6;Q9H2U2-4;F8W7R6	-0.329522	0.0117756	0
H3BM89	0.232493	0.0118727	0
Q08AM6	-0.170541	0.0119296	0
Q96EE3;Q96EE3-1	-0.198198	0.0119914	0
Q00610-2	1.13133	0.0120989	0
Q14554;Q14554-2	-0.321533	0.0123566	0
B3KSI3;O15382	-0.316341	0.0126427	0
P31946	0.25379	0.0126431	0
Q96IV0-3;A0A0C4DFP4;II_631561	-0.193845	0.0126684	0
P25787;C9JCK5	0.231964	0.0126921	0
P51812;B7ZB17;Q9UK32;Q9UK32-2;Q9Y2H9	-0.187716	0.0127229	0
P62314;J3QLI9;II_705667;J3QLR7	0.191862	0.0128182	0
Q96F07-2;Q96F07;H7C229;E7EW33	-1.73557	0.0128185	0
E9PC69;Q96L34-2;Q96L34;B4DIB3;Q9P0L2	-0.194641	0.0128862	0
P55265-5;P55265-2;XP_006711172.1;II_3417687;II_3417688;A0A3B3ISX1	0.318486	0.0130882	0
O75695	0.184888	0.0131114	0
Q9HC35-2;Q9HC35;II_649169	0.2845	0.0131312	0
Q9H553;Q9H553-2	-0.384187	0.0131381	0
Q12904-2	0.362668	0.0131642	0
Q9H078-4	-0.291648	0.0131841	0
Q8N1I0	0.810164	0.013187	0
Q9H3H5	-0.279526	0.0132777	0
J3QR09;P84098	0.470439	0.0133067	0
O00487	-0.2954	0.0133076	0
O95782-2	0.19607	0.0133783	0
Q9Y6M9	-0.298577	0.0135281	0
Q8NBN7;IP_144563	-0.29379	0.0136487	0
Q9Y5X2;C9J271	-0.213946	0.0137026	0
P41212	-0.253768	0.0137681	0
Q15208	-0.404031	0.0137901	0
P55061	-0.326383	0.0137924	0
Q6RW13	0.17517	0.0138494	0
O95248;O95248-5	0.407478	0.0139262	0
P27361;P27361-3;Q16659	-0.215398	0.0139695	0
P82930	-0.379953	0.0140123	0
Q8N163;II_577240;G3V119;H0YB24	0.450011	0.0141221	0
Q15369	0.272494	0.0142603	0
P59998	0.230534	0.0143111	0
P19784;II_729435;H3BV19	-0.242414	0.0143515	0
A0A087WXU3;CUFF_zika_tx0078_ORF12	-0.19618	0.0143906	0
A0A0A0MSK5	0.20735	0.0144533	0
P51553	-0.241011	0.014485	0
Q12797-10;Q12797	0.671289	0.0145653	0
Q96BM9	0.274113	0.0145738	0
O60256;O60256-4	-0.328838	0.0147387	0
P19105;O14950;J3QRS3;P24844-2	0.342277	0.014762	0
P38159;Q96E39	0.187513	0.0147654	0
Q96HS1	-0.298681	0.014845	0
P42766	0.391799	0.0148913	0
Q96JJ7;II_704638	-0.270082	0.0149674	0
Q8IXB1-2;E7EP04;Q8IXB1-3;II_643123;II_643115	-0.307091	0.0151407	0
Q9NVH1	-0.394954	0.0152847	0
Q9BTM1	1.11733	0.0155384	0
Q14165	-0.187081	0.0155609	0
A0A0C4DFV9;Q01105-2	0.165023	0.015615	0
Q86YN1	-0.233545	0.0156827	0
P53992;G5EA31	0.35417	0.0157994	0
NP_001304828.1	-0.231723	0.0159684	0
O95479	-0.339378	0.0161381	0
P49720	0.242673	0.0162881	0
II_743951;P37108	0.257855	0.0164218	0
Q8WYA6	0.244429	0.0164426	0
P17050	-0.303495	0.0165175	0
O00560-2	-0.802746	0.0165545	0
P35241	-0.331234	0.0167614	0
P40926	-0.356808	0.0168033	0
P35914;P35914-2	-0.750163	0.0168244	0
P15374	0.412722	0.0168276	0
P42677;C9J1C5	0.419136	0.0168563	0
P02786	-0.505287	0.0168698	0
P38919;I3L3H2;II_625681;E9PBH4;F8WE11	-0.198056	0.0169683	0
J3KQJ1;F8WA42;F8WEX5;F8WEV7;II_152741	-0.383098	0.0169816	0
Q8WUX9-2	-0.264352	0.0170373	0
Q7Z434	-0.550723	0.0170901	0
Q9Y5B9	0.319418	0.017198	0
Q9NRG9	-0.279663	0.0172008	0
Q9Y2I8	-0.349194	0.0172703	0
Q9HB40;II_714330	-0.185131	0.017312	0
P19404	-0.403828	0.017338	0
H3BS70	-0.562785	0.0173388	0
P30050	0.171103	0.0173856	0
P42167;P42167-2	0.169561	0.0173941	0
P62829;J3KTJ3	0.196192	0.0174447	0
Q8NFH3	-0.249609	0.017471	0
Q93009-3;Q93009;II_731869	0.566862	0.0175865	0
Q7L576	0.645213	0.0176279	0
O75348	0.356147	0.0177342	0
Q04637-6;Q04637-4;E7EUU4;Q04637-8	0.525187	0.0179913	0
Q13586	-0.434053	0.0180156	0
Q9UQE7	1.05995	0.0182011	0
Q9NZC3;H3BU22;NP_001310995.1	-0.538402	0.0183162	0
Q13363-2;Q13363	-0.259901	0.0183565	0
Q99816	-0.37841	0.0183956	0
Q92882	0.194838	0.0184842	0
Q69YN4	0.468979	0.0185427	0
Q9P035	-0.494887	0.0188503	0
P55795	-0.348809	0.0190235	0
O75083;O75083-3	0.153436	0.0192365	0
P82933	-0.452757	0.0193485	0
Q9UBS4;II_625728	-0.186994	0.0194152	0
P62993	0.167566	0.0194591	0
P17844;II_713724;II_713715	-0.252927	0.0195572	0
Q07954	0.778618	0.0195915	0
Q7Z2Z2	0.671598	0.0198106	0
O95747	-0.197251	0.0198259	0
Q00169;F5GWE5	0.36725	0.0199845	0
P12270	0.81086	0.0200462	0
Q16799-3;II_751095	-0.326159	0.0201601	0
Q9UBQ5	0.326002	0.0202028	0
P61916	0.182236	0.0203698	0
Q5T1M5	0.981146	0.0205095	0
O43592	0.442466	0.0205214	0
O43760;O43760-2;K7ENG9	-0.18615	0.0205449	0
P31942-2;P31942	-0.182574	0.0205948	0
Q9NYK5	-0.398949	0.0206691	0
II_633715;Q9UKG1	0.189354	0.0207102	0
Q9UKK3	0.97997	0.0207713	0
P00918;NP_001280604.1;E5RID5	0.242331	0.0207818	0
II_752179	0.26896	0.0208393	0
A0A0D9SF54;Q13813-2	0.186008	0.0208446	0
Q3ZCQ8;M0R2F8;M0R047	-0.435364	0.0209055	0
Q92888;Q92888-3	0.215787	0.0211076	0
Q709C8-2;Q709C8	0.519831	0.0211778	0
Q99805	-0.353857	0.0212146	0
O00231	-0.320758	0.0212318	0
II_621250;Q14728;D6RE79;II_621248	-0.251546	0.0213862	0
P12268	-0.268714	0.0215671	0
P04040	-0.184151	0.0216293	0
Q13325	-0.330913	0.021697	0
O14656	-0.241906	0.0217087	0
P43250-3;P43250;P43250-2	-0.276968	0.0217485	0
P48147	0.214741	0.0217931	0
P09104	0.394203	0.0218959	0
Q92598-2;Q92598-4;II_758210;II_758208;R4GN69	0.260761	0.0219793	0
Q8NBL1	-0.344104	0.022179	0
Q9BY32;II_665262	-0.278594	0.0223296	0
Q99829	-0.203669	0.0225012	0
Q8NBU5	-0.352789	0.0227353	0
O14880;Q5VV89;Q5VV87	-0.174759	0.0230258	0
Q8TCT8	0.218362	0.0231826	0
Q9H9T3	-0.315902	0.0234268	0
Q9BQB6-3;Q9BQB6	0.472152	0.0234506	0
IP_195829	0.905468	0.023473	0
P23284	-0.181924	0.0237209	0
Q9Y5Y5	-0.41411	0.023746	0
P41240	-0.24198	0.0239077	0
Q6IAA8	0.175152	0.0239576	0
P49458-2;P49458	0.413734	0.0241285	0
P02545;P02545-6;P02545-2;Q3BDU5	-0.183339	0.0243759	0
P24666	0.359572	0.0244484	0
Q8TBP6	-0.316434	0.0244589	0
Q15185;Q15185-3;IP_672235	0.20758	0.0245112	0
P47813;O14602;A6NJH9	0.364013	0.0245334	0
Q92896	1.03026	0.0245599	0
Q15287;H3BPG5	0.333258	0.0246023	0
O95831	-0.175952	0.0247552	0
P48729;P48729-2	-0.236114	0.0248361	0
Q9Y6M1-1;Q9Y6M1;Q9NZI8	0.477289	0.0248868	0
O43175;II_3436236;A0A2C9F2M7;A0A286YFL2;II_3417621	-0.322473	0.0250312	0
Q14254;J3QLD9	-0.203477	0.025043	0
E7EMM4;Q13510;II_3423423	-0.197546	0.0250815	0
Q9P1F3	0.435383	0.0256493	0
O00267	0.350041	0.0257218	0
B1ALA9;P60891	-0.268326	0.0258118	0
II_680302	0.417075	0.0258166	0
E9PFD2;F2Z3P2	-0.203491	0.0258794	0
Q08211	0.506752	0.0259698	0
Q96PK6	-0.240029	0.0260766	0
Q15477;II_596127;H7C4L3	0.380773	0.0261284	0
P61221	-0.368749	0.0263994	0
Q15286	-0.353589	0.0264283	0
Q8N6G5	-1.07461	0.0265239	0
P82673	-0.459443	0.0267348	0
Q71UI9;P0C0S5;Q71UI9-2	0.409975	0.0267392	0
P31937	-0.468612	0.0268841	0
P46063	-0.308401	0.0269318	0
O75131	-0.221681	0.0269809	0
Q8N335	-0.274359	0.0271744	0
P15531	0.272348	0.0272679	0
P35626	-0.286894	0.0274707	0
II_726792;Q14694;II_247230	0.340856	0.0274786	0
Q9UL46	0.166049	0.0274843	0
Q9P2J5-2;Q9P2J5;Q9P2J5-3;II_611596	0.459999	0.0277429	0
Q99459	0.390158	0.0278163	0
Q9P2R3	0.314697	0.0280436	0
P00395	-0.298706	0.0280458	0
P41252;II_173553;A0A0A0MSX9	0.994514	0.0284094	0
A0A2R8Y6H2;II_3427762	1.03906	0.0284177	0
O75251;II_702544	-0.338032	0.028433	0
P83916	0.440287	0.0284334	0
P35613-2	-0.241932	0.0285202	0
P61964	-0.182079	0.0285922	0
Q13200;II_625984	0.236609	0.0286318	0
Q1KMD3;H3BQZ7	0.25918	0.0287614	0
P53621;P53621-2;A0A3B3IS84;II_3417823;A0A3B3ITV3;II_3433644;II_3433643;II_3417836;II_679781;A0A3B3IS23	0.402674	0.0289798	0
P35658-4;P35658;II_177597;IP_283294	-0.263317	0.0289948	0
P06748;IP_602614	-0.141081	0.0291326	0
O14974	0.522291	0.0291436	0
Q9UIQ6	1.23887	0.0292259	0
A8K878;II_628659	-0.266598	0.0293662	0
Q02880-2;P11388	0.575459	0.0294294	0
P39019;A0A075B6E2;M0QYF7	0.201799	0.0296948	0
Q13283;II_611058;Q13283-2	-0.164801	0.0298616	0
Q9NX63;C9JRZ6	-0.225902	0.0301246	0
P09661;II_743229	0.164702	0.0302089	0
P07339	-0.167956	0.0306615	0
Q13619-2	0.222692	0.0306979	0
P11233	-0.345957	0.0310271	0
P11172-2;II_627767	-0.479823	0.0310311	0
Q15155;Q5JPE7;II_731386;H3BUC9	1.15413	0.0310657	0
NP_001308759.1;J3KNN5;II_605003;II_605004	-0.254729	0.0310853	0
O75832	0.218025	0.0311415	0
P54578	0.220763	0.0311593	0
O00232;NP_001303270.1;O00232-2	-0.145707	0.0311818	0
Q86V87;II_577399	0.27685	0.0311987	0
O43615	-0.341962	0.0312191	0
P07711	0.24389	0.0312204	0
P46060	0.196678	0.031484	0
Q9Y4P3;II_585054;Q96E41;XP_024302479.1;F8WDI9	0.220133	0.0315339	0
Q96P70	0.681177	0.0318921	0
Q13153	-0.609957	0.0319124	0
Q9BXK5;F2Z2C3;Q9BXK5-4	0.26069	0.0320343	0
Q92759	-0.685742	0.0321247	0
Q9HD45	-0.124694	0.0323627	0
Q8IUR7-3;Q8IUR7;II_626936;G5E9V6;II_626928	-0.189811	0.0325292	0
P28288;XP_011540179.1	-0.211664	0.0327201	0
P14314-2;P14314;K7ELL7	-0.194484	0.0328212	0
O60645;D6RB59;II_608518	-0.200815	0.0330283	0
II_763894	-0.237237	0.0330611	0
Q12768;E7EQI7	0.622955	0.0332527	0
Q9NXR7	-0.299502	0.0335437	0
P27824;P27824-3;D6RD16;O14967	-0.138135	0.0336693	0
O60341;O60341-2	0.374765	0.033792	0
P08579;II_664902	0.643017	0.033918	0
II_676189;Q9HB71	0.159581	0.0339331	0
E5RK69	0.425507	0.0340687	0
Q17RN3;K7EQL1	0.255738	0.034126	0
Q9Y2A7-2	0.517045	0.0342171	0
Q93077;Q7L7L0;P04908;P16104;REV__Q8NB25	0.784181	0.0342776	0
P33121	-0.215554	0.0342861	0
Q8N766-4;Q8N766	0.724111	0.0343881	0
O60502	0.153309	0.0344892	0
P07108	0.297243	0.0345832	0
O96000	-0.189525	0.0346858	0
P62888	0.242564	0.0350376	0
O00400;A0A2R8Y5I5	-0.228722	0.0351101	0
P55769	0.193456	0.0351414	0
Q9HB90;Q9NQL2	-0.152256	0.0352772	0
Q9UI09	-0.403075	0.0355357	0
P12931;P07947	-0.176716	0.0355518	0
O95319-2;O95319;E9PC62;Q92879-2	-0.25081	0.035644	0
O60264	0.391815	0.035773	0
P62847-2	0.510431	0.0358611	0
Q8IWB1	-0.218978	0.0358968	0
P62269;IP_622873	0.183627	0.0360465	0
O14727-4;O14727;O14727-2	0.395571	0.0361566	0
Q86X55;II_698541;K7EQA8;II_698540	-0.176205	0.0362064	0
XP_011531449.1;Q9UI10-3;II_652175	-0.2525	0.0362926	0
O43852;O43852-2;O43852-10	-0.347735	0.0366759	0
Q9H0E2;E7EN89	0.193048	0.03694	0
P61586	0.578023	0.0372978	0
Q96Q15	-0.6804	0.0373255	0
Q8NFF5-2	-0.395557	0.0373481	0
Q9NX00	-0.287254	0.0373614	0
Q13547	-0.450129	0.0374852	0
Q9BW27;Q9BW27-2;J3KT10	-0.277195	0.0376013	0
Q05209;Q05209-2;Q05209-3	0.235382	0.037614	0
P49354;II_578785	-0.220891	0.0378485	0
Q96IX5	-0.246976	0.0378487	0
M0QXL5	-0.166334	0.0380913	0
Q9NR31	-0.674475	0.0381592	0
Q9NTK5;Q9NTK5-3;II_643507;Q9NTK5-2	0.204448	0.038197	0
O95202;II_621448	-0.172406	0.0382655	0
A0A024R4E5	0.556976	0.0382939	0
P26640	0.375965	0.0389749	0
Q8IZP0-3;A0A0A0MRT6;Q8IZP0-9;Q9NYB9-2;F8WAL6	-0.458599	0.0390566	0
II_666170	0.271951	0.0390685	0
P00387-2;II_295344;P00387	-0.218456	0.0391568	0
Q969Z0;Q969Z0-2	-0.274247	0.0392086	0
O00422-2;H7BZW6	0.384161	0.0393224	0
Q9Y2S7;B4DEM9	-0.323195	0.0394035	0
Q9BZJ0-2	-0.326894	0.0394263	0
Q15020;F8VV04;Q15020-2;II_765186	0.315296	0.0394778	0
P05455	0.261892	0.040546	0
Q8N490-3	-0.228469	0.0406123	0
P29966	-0.272593	0.0406887	0
Q9UG63;Q9UG63-2	-0.272384	0.0408385	0
J3QLR8;Q9Y3D9	-0.238281	0.0409078	0
Q99873-3;Q99873;Q9NR22	-0.22086	0.0414724	0
Q96PY5-3;Q8IVF7-3;C9IZY8	0.403425	0.0418215	0
P24390	-0.671444	0.0418807	0
Q13263;Q13263-2;II_693467;M0R0K9;M0R3C0	0.313819	0.0421673	0
P04632;A0A075B7C0;K7EMQ1	0.181844	0.0421759	0
IP_660362	-0.256687	0.0423919	0
C9JT21;P43897-3	-0.279407	0.0424461	0
Q00325-2	-0.146122	0.0425833	0
Q9NR45	0.159144	0.0425938	0
P42858	0.348798	0.0426107	0
P84095	0.126986	0.0429366	0
Q8WUM0	0.512294	0.043001	0
P04083	0.121363	0.0433408	0
P16403	0.275311	0.0434438	0
Q15738	-0.30693	0.0436041	0
Q99570	0.321912	0.0436363	0
Q92804	0.266075	0.0437787	0
Q9BW60	-0.165956	0.0441985	0
Q9BUJ2-4;A0A0A0MRA5;Q9BUJ2	0.212255	0.0443281	0
II_626155;Q13144	0.505592	0.0443901	0
Q8TEM1	1.15568	0.0443979	0
P61803	-0.210753	0.04446	0
O00629	0.452405	0.0445409	0
P20020	0.437915	0.0448113	0
Q8NEB9	0.646857	0.0450144	0
O75427;A0A087X197;C9JYK0	-0.214325	0.0451462	0
D6RIE3;H0UI06;D6R9C3	-0.275211	0.0455896	0
P62807;P58876;II_158946	0.161208	0.0459613	0
P49189-3	-0.27197	0.0460084	0
O15269	-0.131312	0.046746	0
II_765935	0.526597	0.0470341	0
P16615;II_764879;H7C5W9;II_764878	0.294598	0.04706	0
O95870;A0A0G2JJD3	-0.232126	0.0471471	0
Q9Y6Y8;A0A0C4DH82	0.400395	0.0477861	0
Q15021	0.461438	0.0481053	0
P62854	0.312137	0.048267	0
O94766	-0.338918	0.0482712	0
Q00839-2;A0A1X7SBS1	0.258567	0.0483112	0
Q9Y5S9-2;Q9Y5S9	0.248987	0.0485093	0
O75534-2;O75534	0.223433	0.0488192	0
Q9UIJ7;Q9UIJ7-2	-0.171653	0.0488581	0
P63241	0.142449	0.0490136	0
P11908	-0.209857	0.0494595	0
P42166	-0.210203	0.0499882	0
Q14847	-0.171048	0.0501506	0
Q9H490	-0.363098	0.0503695	0
P50416;Q92523	-0.145412	0.050564	0
O95352	-0.209376	0.0505759	0
Q13526;II_698869	0.305653	0.050625	0
Q9BXJ9;Q6N069;II_757921	0.239909	0.0510702	0
A0A0C4DGG8;Q8IX12-2;Q8IX12;II_793464;F5H3E1	0.306296	0.0511466	0
Q4KMQ2	0.306967	0.0511816	0
P49902	-0.249239	0.0516857	0
Q96K37	-0.277369	0.0518987	0
O60739;II_720025;II_720024	0.322303	0.0520757	0
Q9H3P7	0.389834	0.0523357	0
Q9Y2Z4;H0YHS6;II_770510	-0.360403	0.0524564	0
P40763	-0.131193	0.0528582	0
Q04837	-0.143814	0.0535633	0
O14672;II_742051;H3BS53	-0.190147	0.0535762	0
II_588207;H0Y4W2;F2Z2U4;Q9Y4A5	0.387849	0.0535815	0
Q9Y5X3;NP_001269383.1;II_664846	0.138107	0.0539997	0
Q14677;Q14677-3	0.18973	0.0543474	0
Q6NYC8	0.452255	0.054553	0
P17655;II_674636;II_674638	0.130792	0.0546922	0
Q9C037-2;II_588009;H7C0Q6	-0.216842	0.054741	0
Q9Y2X3	-0.157091	0.0547621	0
Q9Y3E0	-0.318444	0.054856	0
A6NHR9;II_3429852;A0A2R8YE92;II_3429853	0.400707	0.0549147	0
Q96P48-4	0.329313	0.054976	0
Q9NVG8	0.229829	0.0558156	0
Q7Z3B4;Q7Z3B4-2	-0.207894	0.0562106	0
O75937	0.185839	0.0562868	0
Q6P2Q9	0.685243	0.0566802	0
P29590-12;P29590-13	0.242082	0.0569091	0
Q9NXG2	0.930621	0.0569936	0
P08240	-0.238264	0.0570463	0
Q9NR30	-0.271473	0.0571375	0
A2RRP1;II_649553;H0Y5G7	0.542115	0.0571567	0
P55039	-0.282088	0.057243	0
G5E9Z2;Q96KA5-2;Q96KA5	-0.204817	0.0573608	0
P46777;IP_653560	0.12649	0.0575113	0
O75165	0.519931	0.0575351	0
P62750;II_718162;K7ERT8;IP_620459	0.11317	0.0575744	0
A0A1X7SBZ2;Q92841-1	-0.282142	0.0578213	0
P62701;C9JEH7;P22090	-0.145858	0.0581174	0
P26373;II_726022;IP_709740;H3BUK8	0.236515	0.0582279	0
Q9Y217	-0.305066	0.0583837	0
O75947	-0.17214	0.0587209	0
Q9Y4L1	0.706492	0.0588558	0
Q9UPU5	0.508701	0.0590503	0
Q86X83;II_630500	-0.176792	0.059108	0
P52630;II_769124	0.250511	0.0592464	0
P49327	0.555205	0.0595737	0
P36873	-0.194671	0.0600777	0
O14933;O14933-2	0.413524	0.0601976	0
Q9NVR2	-0.177355	0.060437	0
Q13618-2;Q13618;NP_001244127.1;A0A087WTG3	-0.174321	0.0605145	0
Q7Z3J2	0.151443	0.0606104	0
NP_001332894.1;A0A087WYN9	0.536436	0.0607	0
Q6IA69;Q6IA69-2;A0A0B4J216;II_780110;H0YCQ6	0.258481	0.0607187	0
P13639	0.146156	0.0607275	0
Q8N1F8	0.617379	0.0608274	0
II_083156;Q9HBH5	-0.468533	0.061656	0
Q6WKZ4-3;Q7L804;Q7L804-2	-0.241674	0.0619744	0
P55884	0.193435	0.0621861	0
A0A0A0MSJ0;Q86XP3	0.296507	0.062296	0
P11279	-0.14611	0.0623349	0
Q9NX24	-0.301371	0.0625469	0
Q96J02-3;Q9H0M0	0.307801	0.0629522	0
P48426	-0.152309	0.0636937	0
P38571	-0.277757	0.0636966	0
Q92522	0.165448	0.0637417	0
P22626;P22626-2;II_591371	0.116957	0.0641223	0
Q16836	-0.370906	0.0642659	0
Q13045	0.320261	0.0643056	0
P30876	0.694031	0.0646196	0
Q86Y82	0.149844	0.0651268	0
Q7Z6Z7	0.295106	0.0654943	0
Q8NFH4;F8VTY2	-0.166126	0.0657033	0
Q2M389;XP_011536376.1;F8VYH7	0.52986	0.0657517	0
E9PB61	0.190748	0.0658787	0
P32121;Q68DZ5	-0.168314	0.0659671	0
P63279	0.227013	0.0661892	0
Q9Y3B4;II_515857	0.275349	0.0667945	0
O43598	0.264533	0.0670331	0
P19388;NP_001303253.1;A0A0A0MQR7	0.152079	0.0670368	0
P30044	0.144068	0.0670396	0
Q9UI12-2;Q9UI12;II_576644	-0.132249	0.0671664	0
ENSP00000300648.6	0.417545	0.0676462	0
Q93008-1	0.359074	0.0677425	0
Q2NL82	0.329665	0.0677836	0
Q14166	-0.118851	0.0678008	0
P52209	0.165014	0.0681602	0
P53618	0.115272	0.0683075	0
P62851	0.182459	0.0688068	0
ENSP00000360939.5	0.150622	0.0690281	0
Q6VY07	0.734819	0.0690828	0
II_610018;O14949	-0.193373	0.0702411	0
Q9UPN7;II_691165	0.314452	0.0714043	0
P22061-2;A0A0A0MRJ6;H7BY58	-0.32227	0.0715834	0
Q16875-2;Q16875	0.249605	0.0716927	0
P20839-3;P20839-2	-0.238418	0.0717494	0
Q7Z392;II_615349	0.508088	0.0718208	0
Q99733-2	0.132493	0.0719924	0
P62195	-0.162496	0.0719994	0
A0AVT1	0.413509	0.0722433	0
Q9BVA1;Q13885	-0.534263	0.0727616	0
Q9NVP1	-0.200229	0.0727705	0
Q15717;Q15717-2;Q12926;P26378-4;P26378-2;A0A0A0MRX1	-0.175362	0.0732111	0
E9PCX7	0.551768	0.0734176	0
Q8TDX7	-0.182376	0.0747049	0
P07741;P07741-2;II_726211;H3BSW3	0.164443	0.0750054	0
P36871	0.135237	0.0750631	0
P17858;P08237;II_770086	-0.175492	0.0760447	0
Q9P2T1	-0.238946	0.0763576	0
Q5T447	0.16644	0.0774217	0
O15294-4;O15294	0.404002	0.0777289	0
P14868;II_647985;H7C278;II_647984	-0.139568	0.0779119	0
A0A2R8YDP2;A0A2R8YFU2;P68400-2;A0A2R8YEL7	-0.147744	0.0781794	0
Q04760	0.114218	0.0781827	0
Q9Y3L5	-0.22182	0.0784077	0
Q5T4S7;X6R960;II_684658	0.347118	0.0785821	0
Q9NY33	0.110158	0.0788657	0
Q9NQW7-3;II_792256;II_792258;II_792248	-0.199899	0.0788967	0
Q5T091;O15258;II_687769	0.166855	0.0790695	0
II_749907	0.22232	0.0795139	0
A0A0A0MTC1	0.390294	0.0803244	0
Q9UBV8	-0.382316	0.0803547	0
O95571;NP_001307797.1;M0QY80	-0.250633	0.0807676	0
Q14558-2;B4DP31	-0.212865	0.0809109	0
J3KP27	-0.205659	0.0809249	0
P56545	-0.358267	0.0811671	0
Q92575;II_647996	0.277634	0.0817365	0
II_749908	0.295836	0.081834	0
Q8IXM6;H0Y6T6;XP_016865713.1;NP_001257637.1;II_596594	-0.149158	0.0820764	0
P62140	-0.205905	0.0829916	0
P49247	-0.17764	0.0832421	0
P54709;C9J6S2	-0.179773	0.0832737	0
Q96DV4;II_712478	-0.707707	0.0833809	0
P07900	0.110699	0.0833981	0
O75822	0.16328	0.0834619	0
P61289;P61289-3	0.30172	0.0834662	0
O14776-2;O14776;II_611563	0.652088	0.0842534	0
II_059700;II_578242;H0YAN8;O15013	0.295365	0.0852034	0
Q9BXB4	0.169165	0.0852401	0
P56937	-0.501597	0.0853385	0
Q9P0U1	-0.396204	0.0854205	0
Q9H3K2	-0.201507	0.0857759	0
H0Y886;A0A087WYD0;F8WDZ2;II_111830;II_626422	-0.232944	0.0859277	0
Q16774;B1ANH0;Q16774-2;II_674305;II_674302	-0.154478	0.0859636	0
Q96FW1;Q96FW1-2;II_785110	0.113387	0.086221	0
Q7KZN9	-0.429366	0.0864395	0
P68032;P62736;F6QUT6	0.561952	0.0873386	0
II_749230	-0.167653	0.087412	0
Q6UXN9	0.170978	0.0874127	0
Q96HY6	0.201417	0.0877914	0
A8MU39;P53041	-0.368565	0.0878535	0
P08133;P08133-2	0.0947797	0.0884823	0
Q96DZ1-2;Q96DZ1-3;Q96DZ1	-0.461831	0.0887969	0
Q92900-2	0.338048	0.0888138	0
Q6JHV3;Q9Y6I4;XP_016878257.1	0.346096	0.0888764	0
P49207	0.190695	0.0895607	0
P51570;P51570-2	-0.262455	0.0895857	0
P48382	-0.099395	0.089927	0
Q8TDN6	-0.150969	0.0900619	0
Q9NXS2	-0.598163	0.0903363	0
IP_742825	0.470129	0.0907013	0
Q8N3C0	0.259897	0.0908113	0
P50749;XP_006718077.1	-0.162779	0.0908867	0
Q9H444	-0.233695	0.0910173	0
P18621;IP_671461;IP_670158	0.134348	0.091221	0
Q96LT7;II_570451;II_570449	-0.435372	0.0913119	0
P51665	-0.128089	0.0914598	0
Q99536	-0.221617	0.0915982	0
O43759	-0.199296	0.0920529	0
O43813	0.223464	0.0924371	0
A5YKK6;A5YKK6-2	0.333929	0.0925569	0
P56192	0.165451	0.0926952	0
P78527	0.378262	0.0927627	0
P12955	0.321954	0.0927723	0
P52272-2;P52272;NP_001284347.1;M0R0Y6	-0.187842	0.092839	0
P00390	-0.240259	0.0929314	0
P31749;Q9Y243	-0.224969	0.0930597	0
P15927	0.188617	0.0932636	0
Q15907;Q15907-2;H3BMH2;H3BSC1;P62491;B4DQU5	0.103386	0.0933764	0
Q8NI27;A0A0C4DG98	0.310356	0.0935211	0
Q7L2H7;J3KNJ2;H0YCQ8;Q7L2H7-2	0.176759	0.0938743	0
P08238	0.112666	0.0939605	0
P14174	0.23509	0.0941346	0
Q9NXN4	-0.189895	0.0941528	0
II_565720;X6RGP5;A0A3F2YNX0;O15027	0.341145	0.0947566	0
P19367	0.434776	0.094797	0
Q7Z7H5-3;Q7Z7H5;NP_001289989.1	-0.207838	0.0949718	0
Q9NRV9;II_3434678;A0A3B3IRV5;II_3434679	0.123267	0.0967592	0
P15121	0.145564	0.0967952	0
O95104-2;O95104;O95104-3;Q9UPN6;Q9UPN6-2;A0A0A0MT33	0.224663	0.0973368	0
Q9NZB2	0.219856	0.0976271	0
P13716;XP_011516666.1;P13716-2	0.204273	0.0977662	0
Q8NCE2-3;Q8NCE2-2;II_632367;II_632368	-0.298612	0.0982413	0
Q13418	-0.147101	0.0987863	0
Q15428	0.258155	0.0988397	0
Q14C86;Q14C86-6	0.264615	0.0988939	0
P36915	0.210118	0.0996734	0
P05198;II_753875	0.112151	0.0996759	0
Q6P587	-0.20577	0.100055	0
Q13404;II_576717	0.524804	0.10026	0
P10599	0.16565	0.10039	0
P03905	-0.193699	0.100434	0
O95487-2;O95487;O95487-3	0.171099	0.100482	0
Q01433-2	0.315583	0.10068	0
P61026;II_652437;II_652438	-0.114716	0.101135	0
Q13426-2	0.258465	0.101182	0
Q9NTI5-2;Q9NTI5	0.192651	0.101757	0
O60486	0.318244	0.102131	0
Q9UJU6;II_585837;H0Y5J4	0.114134	0.102395	0
Q9NZ01	-0.13389	0.102577	0
Q96GQ5	-0.371535	0.102648	0
Q8NC51-4;Q8NC51-3;Q8NC51-2;Q8NC51	0.138138	0.103653	0
Q96LJ7;II_752904;II_752903	-0.424917	0.103988	0
P47756-2	0.12993	0.10404	0
Q92614-4;Q92614-5	0.241273	0.104194	0
Q9NZL9;Q9NZL9-2	0.147345	0.10441	0
O94906	-0.130664	0.104721	0
P26639;II_607942;II_607940;D6RDJ6;A2RTX5	0.113071	0.105154	0
Q96DE0;Q9BRJ7	0.192651	0.105244	0
Q6P9B6;XP_005256131.1	0.244248	0.105357	0
Q6PGP7	0.441306	0.105723	0
Q9NT62	0.59981	0.106275	0
O75874	0.156771	0.106637	0
P40616-2;P40616	-0.161684	0.106717	0
Q9Y6E0	0.18047	0.10675	0
P46783;IP_777324	0.208996	0.107624	0
Q9BZ23-3;Q9H999	-0.542246	0.107734	0
ENSP00000359151.3	-0.356306	0.107833	0
II_674789	-0.184714	0.108066	0
Q86TB9	-0.352875	0.108111	0
Q92499;A0A087X2G1	-0.136139	0.108858	0
Q99986	-0.144019	0.108861	0
Q9Y5K8	-0.270198	0.108882	0
II_607334	-0.165388	0.109134	0
Q9HAV0	-0.223521	0.109285	0
P19525	-0.150023	0.110218	0
Q16851-2;A0A087WYS1	0.154417	0.110666	0
P17706-2;P17706	-0.3897	0.110831	0
P57740-2;P57740-3;II_766857	0.347205	0.111133	0
Q92621	0.344674	0.111139	0
II_694182;NP_001229957.1;P31751	-0.300614	0.111499	0
P29401-2;II_633870;E9PFF2;II_633865;F8W888	0.113115	0.111695	0
P31150	0.136008	0.111773	0
O00159-2	0.239051	0.111995	0
Q09028;Q09028-4;II_683341	0.144427	0.112437	0
P50990	-0.138628	0.112783	0
Q8TD55	0.103111	0.11291	0
A0A024R571	0.121349	0.11319	0
II_621000;Q9HAV7	-0.10902	0.113288	0
Q86U42-2;IP_558572	0.187854	0.113482	0
Q96SY0	-0.211545	0.114257	0
P39023;IP_745328	-0.120095	0.114332	0
P19623	0.159913	0.114524	0
II_619173	0.135762	0.11543	0
Q15363	-0.164832	0.115623	0
Q96QK1;II_3428627;XP_011521529.1;A0A3B3ITD4	0.0904821	0.116167	0
P51114-2;XP_005247873.2;B4DXZ6;P51114;II_626397;Q06787-8;G3V0J0;Q06787-9;P51116	-0.210607	0.116615	0
O75380;D6RBT3	-0.172116	0.116711	0
P00338;P00338-3	0.187294	0.117918	0
Q9UJ68;E5RIA9	0.207607	0.119113	0
Q9UNF0-2;Q9UNF0	0.256907	0.11919	0
P07858	-0.0991595	0.119314	0
P49736	-0.195098	0.119486	0
P50395	0.119002	0.119672	0
Q13177	-0.23959	0.119703	0
P67870	-0.299764	0.119918	0
P25685;NP_001304031.1;Q9UDY4	0.330926	0.120022	0
P40925	0.105271	0.120339	0
P31146;H3BRY3	0.107685	0.120503	0
O75367-3;O75367-2;Q9P0M6	0.140213	0.120601	0
O43314;II_605915;H0Y9S9	0.42006	0.120679	0
P13674	-0.188915	0.120855	0
Q9NV88	-0.282644	0.121002	0
Q99729-3;Q99729-2	0.122747	0.121113	0
O95674	-0.223885	0.121259	0
A0A1B0GUA1;A0A1B0GTG2;P49419;II_130209	-0.228861	0.122505	0
Q8IY17-2;A0A384DVU0	0.21641	0.122695	0
Q16795;A0A3B3ISG8	-0.137178	0.122802	0
P51398-3;P51398	-0.33095	0.123197	0
Q969M1	-0.261895	0.123803	0
J3KQ41;II_640878	-0.187231	0.124536	0
Q04446	0.248934	0.124947	0
P07195	0.130979	0.125366	0
Q9P107-2;Q9P107	0.226544	0.125439	0
Q9H7Z7;II_570077;II_570078	-0.147141	0.125521	0
Q9HCN8	-0.14679	0.125926	0
Q8WVY7	-0.242254	0.126178	0
P62979;P62987;B4DV12;P0CG47;P0CG48;IP_722705	0.118911	0.126237	0
P47914;IP_590980	0.458938	0.126457	0
Q6NUQ4-2;Q6NUQ4	-0.183456	0.126659	0
NP_001338228.1;Q9NUQ8-2;Q9NUQ8	-0.304455	0.127194	0
P78371	-0.130521	0.127682	0
O00483	-0.153261	0.128095	0
O75448-2;O75448;F5GY88	0.212221	0.128111	0
Q8N5M1;C9J2Q2	0.118564	0.128249	0
Q96RT1-7;Q96RT1-2	-0.206787	0.128752	0
Q14697	0.308195	0.129207	0
O95573	-0.15549	0.130637	0
O95336	-0.284369	0.131537	0
P41223	-0.227869	0.131714	0
Q14699	0.163123	0.131809	0
Q99798	-0.107142	0.131829	0
K7EKE6;II_699652;P36776	0.23371	0.131947	0
Q4G0F5	-0.119091	0.132002	0
Q9UJY4	0.345393	0.132546	0
P28070	0.140979	0.132812	0
P35813;P35813-3;P35813-2	0.288146	0.132891	0
Q92572;II_605589	-0.140468	0.133158	0
Q5TC84;A0A3B3IRI0	-0.208826	0.133272	0
Q9Y6B6	-0.32357	0.134485	0
Q8IWB7	-0.233574	0.134742	0
P42338	0.380984	0.134967	0
II_611955;P42285	0.275055	0.13502	0
Q96CN7	0.273001	0.135239	0
O00178	-0.135264	0.135559	0
Q12979;P11274-2;P11274	0.372131	0.136003	0
Q09666	0.288347	0.136514	0
Q2VPB7	-0.247578	0.13752	0
O14773;II_192605	-0.125157	0.137573	0
P83731;IP_662885	0.13225	0.137639	0
Q9P0L0;Q9P0L0-2;II_706026;II_706025;O95292-2;O95292	-0.191939	0.138023	0
Q92620	-0.169668	0.138812	0
O14787-2;II_697921;O14787	-0.140617	0.140044	0
P13807	-0.137602	0.140132	0
Q15435;II_644106;C9J177;H7C003;Q15435-3	0.159081	0.14115	0
P08621;P08621-2;P08621-3;P08621-4	0.233049	0.141321	0
M0QZB8;Q14653	0.141966	0.141459	0
Q9UGI8	-0.18884	0.14167	0
P98179;II_560495	0.285479	0.141903	0
Q13315	0.327593	0.14255	0
H3BT65;Q6FI81;Q6FI81-3	0.215946	0.142627	0
Q99808;NP_001291394.1	0.520415	0.142634	0
Q9P2K3-2;Q9UKL0;Q9P2K3;Q9P2K3-3;Q8IZ40	-0.322171	0.142864	0
Q13247-2	0.143816	0.142877	0
O43181	-0.423925	0.143344	0
Q8TDZ2;Q8TDZ2-2;II_598172;II_598170;II_598175;II_598162;II_598159	0.166839	0.143588	0
IP_295850	-0.162243	0.143647	0
Q93034	0.120665	0.144345	0
Q9UQ80;F8VR77	0.104729	0.145046	0
Q8TCD5	0.254307	0.145129	0
IP_157897	0.27311	0.145211	0
P51452	0.161785	0.145354	0
Q9BUF5	0.157447	0.14612	0
P50402;II_558259;II_558257;II_558260;II_558264	-0.135014	0.146402	0
Q07020	-0.197932	0.147018	0
Q96JC1-2;II_743718	0.227645	0.147738	0
Q8IXI1	-0.139388	0.148223	0
O76003	0.176322	0.148303	0
A0A0C4DFM0	-0.130498	0.148524	0
Q9Y6W3	-0.245238	0.148549	0
O14818	0.106234	0.149191	0
Q92604	-0.153545	0.149292	0
P35268;K7ELC4;K7ERI7;C9JYQ9	0.10548	0.149665	0
Q93100-4;Q93100-3	0.217907	0.150052	0
O00505	-0.140724	0.150294	0
P52594-3;P52594	0.243365	0.15149	0
P42356;II_291969;II_656354;II_656334;A4QPH2	0.189961	0.15168	0
B1AHB1	-0.248067	0.151715	0
P31939;II_642094	-0.101522	0.152195	0
Q13765	0.191632	0.152305	0
P31153	-0.177562	0.152467	0
P67775;P62714	-0.146081	0.153027	0
P50914;II_630930	0.0912375	0.153197	0
P62910;IP_582851	0.488823	0.153308	0
P13498	0.098209	0.153605	0
II_654493;Q8WUA7-4;Q8WUA7;Q9NU19	0.17612	0.153922	0
Q969T9	-0.171488	0.153969	0
Q29RF7	0.247372	0.154707	0
P41091	-0.10436	0.154907	0
Q7Z4Q2	-0.433556	0.154911	0
P62995-3	0.0991597	0.154925	0
IP_070279	0.272028	0.154984	0
O43660-2;O43660	0.448907	0.155164	0
Q02218;E9PDF2	0.265863	0.155368	0
Q9Y3I0	-0.184752	0.157404	0
Q15042;Q15042-3;Q15042-4	0.216607	0.157614	0
Q9H0H0	0.328716	0.157914	0
Q96HC4;II_120231	-0.151686	0.158579	0
Q5T2E6	-0.218074	0.159862	0
P53990-2;P53990-3	-0.102583	0.159883	0
P09874	0.240989	0.160267	0
P62834	0.263037	0.160702	0
II_578862	-0.101989	0.160761	0
F8W8I6	-0.270103	0.161179	0
P57737	0.123741	0.161386	0
P36543	-0.131961	0.161546	0
Q6PKG0-3;A0A3B3ISF0	0.402413	0.161697	0
Q10471	-0.229125	0.161718	0
P78368;Q9HCP0;Q9Y6M4-3	0.231335	0.162408	0
Q9H7B2	-0.27839	0.162676	0
Q96N66;Q96N66-3	-0.0834201	0.16348	0
II_675790;O15511-2	0.173412	0.164242	0
Q9NZ08;Q9NZ08-2	0.222042	0.164548	0
O60832	-0.179135	0.165041	0
O95219;O95219-2	-0.224441	0.165784	0
Q9UBL3-3;Q9UBL3	0.174161	0.166283	0
P63208;II_609919;F8W8N3;E5RJR5	-0.184118	0.166461	0
Q96M27;Q96M27-3	-0.259499	0.166468	0
Q06330-6	0.148234	0.166482	0
Q14444-2;Q14444	0.317304	0.166703	0
Q15691;Q9UPY8-2	0.127411	0.166907	0
Q7Z5K2;Q7Z5K2-3	0.180004	0.167022	0
Q9Y678	0.107951	0.167353	0
P46109	-0.191538	0.167882	0
Q96CS3	-0.157324	0.168385	0
Q9UBI1	0.148854	0.16905	0
Q8N201	0.273765	0.169278	0
P42224	-0.0909898	0.169489	0
Q9BRG1	0.271417	0.16983	0
P61086;P61086-3	0.161134	0.171082	0
O14976	0.210721	0.171556	0
O60826	-0.180722	0.17246	0
II_3430200;M0R208;Q16740	-0.124849	0.173057	0
Q9NYU2-2;Q9NYU2;Q9NYU1	0.337257	0.173363	0
Q9UH65;E7EMB1	0.142716	0.174538	0
Q9NSE4	-0.125427	0.17455	0
F8VX55;Q12800;Q12800-2	0.131285	0.174794	0
Q8NE71-2;Q8NE71	0.171571	0.175037	0
Q9Y6D6;Q9Y6D5	0.238961	0.175267	0
Q9NP72	-0.176396	0.17562	0
Q9Y6G9	-0.1444	0.175786	0
Q5VIR6;Q5VIR6-4;II_721378	0.589486	0.17717	0
Q86YV9	-0.103067	0.177976	0
P23588;E7EX17;IP_580937	0.322985	0.178077	0
Q14683	0.207494	0.178726	0
I3L159;P30519-2;P30519	0.114929	0.179402	0
P80404	-0.170763	0.179762	0
A6NDG6	-0.224944	0.180115	0
G5EA48;Q7Z6B7-2;O75044	0.138811	0.180594	0
Q92905	-0.128501	0.180632	0
II_574477;H0YBR0;Q96Q05	0.365243	0.181608	0
Q8WWY3-4;Q8WWY3	-0.142074	0.182378	0
A0A087WTP3	0.107431	0.182428	0
Q9UHY1;F8W6G1;II_652139	-0.185498	0.182914	0
P25205-2	-0.126978	0.183677	0
O75907;II_573817	-0.197725	0.184281	0
Q9GZN8;Q9GZN8-2	-0.432791	0.184292	0
P14854	-0.125781	0.184301	0
Q9UQ88-5;P21127-5;P21127-10;P21127-9;Q9UQ88-2;P21127-2;IP_673123;II_673116	-0.14046	0.184373	0
Q9H3Z4;Q9H3Z4-2	-0.215635	0.184618	0
O95168-2;O95168	-0.112255	0.18491	0
P22694-3;P22694;P22694-6	-0.235126	0.185083	0
P20645	-0.102319	0.185328	0
Q9UBW8;G3XAP1	0.172222	0.185379	0
Q9H6V9;B4DRG3	-0.26251	0.186135	0
P10253	0.0822048	0.186162	0
P37198	0.218999	0.186278	0
Q6PCB7	-0.199011	0.186646	0
Q07666	0.200272	0.187433	0
P23634-6	0.311881	0.187528	0
Q8NFV4	-0.219299	0.188005	0
P35237	0.0889681	0.188074	0
Q13907-2	-0.140051	0.188645	0
Q8IZL8	-0.117552	0.188849	0
P42704	0.493268	0.188959	0
Q14156	-0.12643	0.18903	0
Q9H4I3	-0.139823	0.18951	0
P01112;P01116-2	0.171489	0.189774	0
Q9GZQ3	-0.175843	0.190053	0
M0R300;M0R0P8;Q13459-2;B2RTY4	0.258081	0.191068	0
O60841;A0A087WUT6	0.183487	0.191488	0
P30520	-0.113019	0.191552	0
P23526	-0.13336	0.191837	0
P62258;P62258-2	-0.162263	0.193415	0
II_604701	-0.162455	0.19367	0
P09417;P09417-2	-0.228054	0.19469	0
P62191-2	-0.11712	0.195101	0
Q15165;A0A0J9YXF2	-0.170894	0.195446	0
Q9BQG0-2	0.220705	0.196509	0
Q13630	-0.0919973	0.196577	0
F6RFD5;P60981-2	-0.17892	0.196999	0
O14828	-0.152304	0.197011	0
Q96CW5	-0.168222	0.197342	0
Q9Y679;II_646436	-0.16058	0.198187	0
Q9UIG0	0.140592	0.198232	0
B5MDE0;Q96AA3	-0.197197	0.198313	0
Q8N122	0.260766	0.198491	0
Q9Y4W6;Q01484	-0.093508	0.198877	0
Q12824-2;C9JTA6	0.493609	0.198904	0
Q08752	0.156527	0.198911	0
P50454	-0.177663	0.199066	0
II_795568	0.244644	0.199918	0
Q9BY77-2;Q9BY77	0.288275	0.200033	0
P35610	0.125327	0.200747	0
C9JLI6;II_741774	-0.157709	0.200752	0
Q9UK59	-0.152118	0.200953	0
O60216	-0.154107	0.201269	0
P08758	0.0950708	0.201372	0
O43237	-0.103882	0.201797	0
P56378	-0.200295	0.202469	0
P61224;P61224-4	0.190349	0.203111	0
O00764;O00764-3	-0.116787	0.203297	0
P13798;C9JIF9	0.1087	0.203764	0
Q13242	0.140036	0.204133	0
A0A0U1RQV4;Q13464	-0.133461	0.205359	0
Q99720	-0.273535	0.20545	0
Q8NC56;Q8NC56-2	-0.213263	0.206231	0
F8VPD4;P27708	0.370188	0.206533	0
Q16537-3;Q16537-2;Q16537	-0.291205	0.20671	0
Q8N3P4-3	0.396203	0.207363	0
O60888-3;O60888	0.292021	0.20763	0
O43809	0.0893351	0.208791	0
P29218	0.152586	0.209042	0
F8WJN3;Q16630;Q16630-2	-0.112984	0.209192	0
E7ER68;Q658Y4	-0.175127	0.209636	0
II_641824	0.352515	0.211043	0
Q13347	-0.105724	0.211193	0
Q96CW1	0.0977753	0.211198	0
P60953;P60953-1;P17081	0.132129	0.211306	0
E9PC52;Q16576;Q16576-2;E9PIC4	-0.164524	0.211565	0
Q9H5X1;II_234396;Q9H5X1-2	0.13743	0.2124	0
Q9BT22;Q9BT22-2	-0.232103	0.212545	0
Q92600-3;Q92600	-0.112634	0.212735	0
Q9NZD8	-0.129374	0.213102	0
Q96N11	-0.204709	0.213181	0
O95205;Q9NR56-5;Q9NR56	-0.18966	0.214869	0
Q9BUL8;C9J6F3;C9J5C3	-0.200769	0.216766	0
Q86T03-2	-0.116523	0.217562	0
P84077;P61204	0.0947257	0.218756	0
P18085;U3KQF2;F8WDB3	-0.118097	0.219707	0
F8VY04;II_683294	0.118889	0.220125	0
Q92747	0.259775	0.220807	0
P20042	0.103522	0.220815	0
P54803;II_749412;A0A087WX10	-0.193702	0.221045	0
Q9UBV2	-0.0950344	0.221124	0
C9IZ01;Q96RP9;Q96RP9-2;F8WAU4;II_630168	-0.219407	0.221656	0
Q8TF05-2;Q8TF05	-0.134354	0.222044	0
Q8TBC4	-0.185968	0.224398	0
P52732	-0.637962	0.224944	0
Q96JB5;II_257098;Q96JB5-3;II_257093	-0.163521	0.225599	0
P22102;P22102-2	-0.0664423	0.226008	0
O95298;O95298-2;E9PM14	-0.207797	0.226671	0
Q9NRP0	0.199636	0.226764	0
Q5VSL9	0.317511	0.226997	0
P98196	0.155574	0.227212	0
O43396;K7EPB7;II_705005	0.1022	0.22752	0
H0YH15	0.297417	0.229166	0
Q15121	0.152576	0.229606	0
P15880;II_732505;H0YEN5;IP_711031;IP_776896;IP_711030	0.111023	0.22999	0
Q86X10-3;Q86X10;II_666267	0.21041	0.230148	0
F8VXC8	-0.115345	0.230534	0
Q15631;II_648458;A0A0J9YVW2	0.101436	0.230835	0
O43633	-0.222522	0.231088	0
Q9Y383-2;Q9Y383;A0A0A6YYJ8	0.184025	0.232129	0
P13473;P13473-2	-0.110948	0.232666	0
Q9Y487	-0.18904	0.233275	0
II_560618;H0YAZ9;E5RGN0;O94921;Q00536;Q00536-2;P24941;P11802;Q00534;P50750;Q00537;Q00537-2;II_3433511;II_3422343;A0A2R8Y7W5;A0A2R8Y4Z0;Q14004-2;Q9NYV4-2;Q9NYV4	-0.231542	0.233986	0
P20073	-0.082796	0.234125	0
P11142	0.0866581	0.234158	0
P0DMV8;V9GZ37	-0.0944636	0.234177	0
P47897;II_104263	-0.117434	0.235894	0
Q15404;Q15404-2	0.100337	0.236972	0
P49321-2;P49321	0.103549	0.237012	0
P35637-2;II_733985	0.111376	0.237268	0
Q9UMS4	-0.109247	0.239072	0
F8W6I7;P09651-2;P09651;II_723464;Q32P51	0.0696281	0.239472	0
Q10570	-0.183681	0.239693	0
O75663	0.106712	0.239857	0
Q15283-2	0.233945	0.239883	0
P13797	0.0783191	0.240849	0
P46779;P46779-3;H0YLP6	-0.114172	0.241772	0
P51151	-0.116793	0.243915	0
P32119	-0.110451	0.244101	0
ENSP00000279146.3	0.0971407	0.244369	0
Q01650;II_728402;A0A0C4DGL4	-0.14201	0.245837	0
NP_001265115.1;Q5GLZ8-2;Q5GLZ8	0.132678	0.246186	0
Q96B97-2	0.102374	0.246442	0
P52597	-0.113143	0.246704	0
Q9UPW5-2;Q9UPW5	-0.408906	0.246851	0
P51148;F8VPW9	0.0735625	0.246881	0
Q14152	0.165716	0.247139	0
Q9BZV1-2;Q9BZV1	-0.15385	0.247595	0
Q8TDJ6;Q8TDJ6-3;II_742457;H0YLM8	0.174633	0.247772	0
Q9UGQ3	-0.31363	0.247863	0
Q9BQA1	-0.191533	0.2483	0
Q01518	0.51471	0.248438	0
P16152	-0.131688	0.2507	0
O43427-2	-0.12358	0.251074	0
P14618	0.10008	0.251707	0
Q9BVG4	0.104057	0.252374	0
P60484	-0.102412	0.252795	0
E9PCA1	-0.132393	0.253103	0
Q15555	-0.137255	0.253382	0
Q96BN8	-0.192244	0.25377	0
H7BXF4;IP_636787;II_648253	-0.147092	0.254085	0
Q9Y2Q5	0.110528	0.254145	0
P56537;II_666664;A0A0B4J1Y7	0.102341	0.25426	0
P42025	0.189046	0.254537	0
Q5T3Q7;Q9H583	0.277516	0.254675	0
O76094;O76094-2	-0.0906377	0.255215	0
Q8IYB8	-0.131569	0.255333	0
P49137	0.18661	0.257705	0
Q13561-2	-0.125494	0.257885	0
P10321	-0.109691	0.257959	0
P53634	0.123496	0.258307	0
Q13596-2;Q13596;H0YK42	-0.147111	0.258505	0
P07384	0.0782261	0.25857	0
Q96K17-2;Q96K17	0.22128	0.259379	0
Q53EL6;II_792203	-0.101946	0.259684	0
Q969Q5;II_605103;II_605102	-0.112063	0.25971	0
Q13492-5;Q13492;O60641-4;O60641	0.144579	0.259848	0
O95881	0.0944665	0.259858	0
Q99541	-0.114655	0.260091	0
Q06323	0.0767419	0.26152	0
Q9UI08-3;Q9UI08;Q9UI08-2	-0.106997	0.261656	0
IP_068551	0.392251	0.262204	0
O60443;O60443-3	0.0858714	0.262993	0
P57088;II_618082	-0.106513	0.264246	0
Q9UBU9;Q9UBU9-2	-0.143266	0.264301	0
O75436;O75436-2	-0.0814554	0.264573	0
O94915;F2Z2S2;II_3420427;A0A286YEZ9;II_617939;A0A2C9F2R7;II_617934	0.158582	0.26594	0
P49585	-0.155183	0.265961	0
Q96I24	-0.231686	0.267205	0
Q06830	-0.0844879	0.268772	0
P35754	0.267549	0.270008	0
Q9UBC2-3;II_697174;Q9UBC2-2	-0.106467	0.270108	0
P26885	-0.285409	0.271288	0
P46379-2	0.167829	0.271439	0
Q7L7X3;Q9UL54-2;Q9UL54	0.290582	0.27333	0
Q9HAU5	0.228921	0.273749	0
Q96AB3;Q96AB3-2	-0.129955	0.273764	0
Q08209-2	-0.181439	0.274853	0
P48444	0.070345	0.275001	0
O43399-2;O43399-4	0.104444	0.276138	0
H3BVG0	-0.215008	0.276815	0
Q9H9A6	-0.161987	0.276907	0
II_646834	-0.200824	0.277142	0
P28161	-0.339615	0.277842	0
Q9Y2I1	0.264455	0.278373	0
K7EMM8;Q49A26;II_735025;XP_016879278.1;Q49A26-4	-0.0981653	0.279512	0
P62753;A2A3R5;IP_564949	0.108573	0.281766	0
Q14318;Q14318-2	-0.137159	0.283638	0
P33993;P33993-3;II_155036	-0.109455	0.284335	0
P49792	0.154998	0.284468	0
O00203-3	0.138254	0.284938	0
P28838-2;P28838	-0.0965154	0.285978	0
O75934;II_679196	0.115503	0.287131	0
P09543-2	-0.120591	0.289038	0
Q96CM8	-0.18634	0.289118	0
Q8WX92;Q8WX92-2;ENSP00000339495.5	-0.110404	0.290336	0
P17812;A0A3B3IRQ8;II_682646	0.240809	0.29124	0
Q9BPW8	-0.342525	0.29127	0
Q96HE7;II_751547;G3V3E6	-0.0742068	0.292321	0
P52701-4;II_648822	0.211779	0.292816	0
Q9H1I8	-0.10303	0.293687	0
Q9P253	0.122473	0.294259	0
P14550;V9GYG2	-0.0978803	0.294885	0
Q9H269	0.110014	0.295951	0
Q8N1F7-2	-0.111137	0.296707	0
Q5SSJ5;Q5SSJ5-3	-0.0681029	0.29671	0
Q5TDH0	0.124335	0.297902	0
Q9H8Y8	-0.158944	0.298696	0
B5MCE7;II_589798;Q9Y6E2	-0.119771	0.298766	0
Q99460;A0A087WW66	0.105885	0.2996	0
Q96FN4;II_729673	-0.183503	0.300024	0
Q9BUH6	-0.208376	0.301514	0
Q13084	-0.101739	0.303531	0
P54136	-0.0797823	0.303841	0
Q7L1Q6;Q7L1Q6-3;C9JWF5	-0.081955	0.304193	0
Q9ULK4	0.369324	0.305291	0
P21399	0.0890436	0.305543	0
P20936-2;P20936	-0.177847	0.305945	0
P08708	0.0711759	0.306024	0
P06733;IP_094039	0.101451	0.306345	0
Q07960	-0.0818035	0.307141	0
F5H2G6	-0.417788	0.307297	0
P51572	0.135215	0.30739	0
Q9H3M7	0.103011	0.307661	0
O95232;J3KPP4	-0.124401	0.308046	0
Q9Y5Y2;II_732555;B7Z6P0	-0.11665	0.309021	0
P15311	0.0667198	0.309054	0
Q9Y3U8	0.267757	0.309621	0
Q99615-2;Q99615	-0.11827	0.309627	0
Q9Y5Q9	-0.0869874	0.309632	0
P28072	0.22389	0.309812	0
P49591;Q5T5C7	0.075423	0.310315	0
Q7L266-2	-0.10747	0.310394	0
Q8IYB5-2;Q8IYB5	0.111993	0.312843	0
Q12982;J3KN59;Q86WG3	0.116573	0.313167	0
Q16656	-0.153206	0.313883	0
Q13555-10;Q13555-4;A0A2Q3DQE3	-0.136272	0.31484	0
Q15382;C9J931	-0.0749603	0.315482	0
A0A0A0MTN3;II_680080	-0.265714	0.320913	0
Q12769	0.213595	0.321656	0
Q0VDF9	-0.119694	0.321833	0
Q13123	-0.130756	0.322095	0
Q7L2E3;Q7L2E3-2	0.0882494	0.322144	0
Q9H0U4	-0.24588	0.323788	0
P51608	-0.16694	0.324169	0
H0YLA4;II_742983	-0.203466	0.324626	0
O95486	0.126562	0.324791	0
P09429;Q5T7C4;IP_624601;IP_735548	0.10088	0.325721	0
Q9Y2T2;P53677	-0.0968888	0.326302	0
Q9BV10	0.170342	0.326411	0
P14923;B4DGU4;P35222	-1.25683	0.326643	0
O75694-2;O75694	0.165387	0.327781	0
B3KQV6	-0.0996833	0.327937	0
P27695;II_753678	0.0647499	0.328072	0
Q15181	0.0832069	0.32888	0
Q96HW7	-0.239557	0.32914	0
Q70UQ0-2	-0.187916	0.329741	0
Q9UHX1-6;Q9UHX1-2;Q9UHX1-5;Q9UHX1	-0.14119	0.330745	0
Q9UHD2	-0.134919	0.331384	0
P22234;P22234-2;II_118271	-0.121249	0.331653	0
O60488	-0.0901961	0.332149	0
Q96T51;Q96T51-2	0.0701323	0.332282	0
P60866	0.0812412	0.332334	0
P53004	-0.0911777	0.332469	0
P19793;P48443;P28702-3	-0.0840568	0.333058	0
Q9H2W6;II_3428228	-0.206937	0.333347	0
O15397	-0.407218	0.333993	0
A0MZ66-6	0.0756156	0.334478	0
P22681	0.215733	0.334626	0
Q13409-6;Q13409-3;Q13409-2	0.108288	0.335141	0
P37837;F2Z393;II_785033	0.0563276	0.336229	0
Q99497;K7ELW0	0.1116	0.338242	0
Q9UKM9;Q5QPL9;Q5QPM0	-0.0768939	0.339171	0
O15173	-0.120757	0.340537	0
G3V4X8;Q13573;G3V3A4	-0.15171	0.340603	0
P78356	-0.126588	0.341466	0
P05387	-0.174295	0.343805	0
Q13148;B1AKP7	-0.0842125	0.343884	0
A0A087X1X7;P29692-4	0.11067	0.344014	0
P06744;P06744-2;K7EQ48;II_3430373;A0A2R8Y6C7;II_3430372;II_3430371	0.0809488	0.345127	0
A7KAX9-2;II_696203;K7EMC2;O14559-10;O14559-11	-0.349839	0.346273	0
O60613;II_066710;II_066708;O60613-2	0.189252	0.346669	0
O15260	0.142313	0.347129	0
Q9BTE3-2;Q9BTE3	-0.153086	0.347844	0
K7EQ55;Q96EP5	-0.0886764	0.352158	0
Q9NTZ6	0.114248	0.3532	0
Q9UID3-2;Q9UID3;II_197596	0.126641	0.353489	0
ENSP00000306920.4;E7EQ29	-0.117083	0.354547	0
Q15057	0.170126	0.354734	0
Q8ND76-3;Q8ND76;Q8N7R7	0.129997	0.355257	0
Q96C19;A0A087X1Z2	-0.154948	0.355475	0
Q8N6T3	-0.129955	0.356145	0
O15357;A0A0A0MTP6	0.205056	0.356506	0
Q9H0R4	0.132533	0.357513	0
O14617-5;II_3430195;A0A2R8Y611	0.112994	0.35786	0
Q9NU22	0.11433	0.358698	0
II_123549	-0.224381	0.359386	0
P48059-2	-0.0916462	0.360298	0
Q96RS6-2;Q96RS6-3	0.0954063	0.362035	0
P50991	-0.0720423	0.362496	0
P61201;P61201-2	0.0527816	0.362725	0
Q8IUR0;M0QZQ8	0.287451	0.363439	0
Q99470;II_718210	0.102158	0.364775	0
O75915	-0.0675398	0.365086	0
P27448-8;P27448-6;P27448-3;P27448-4	-0.0792123	0.365564	0
Q15257-2	0.0596432	0.366159	0
A0A087WZK9	0.0815051	0.366913	0
Q9GZS3	-0.156059	0.367234	0
O00429-3;O00429-2;O00429;II_208460	-0.0732385	0.367907	0
P07910-2;P07910;IP_636487	0.0587519	0.368138	0
Q9BZZ5-2;Q9BZZ5	0.0871797	0.368146	0
Q8TAT6	-0.108773	0.368805	0
P09496-2;P09496-3	0.0950646	0.369325	0
Q16881-5;II_214250;II_214251;Q16881-4	-0.0697506	0.369865	0
Q8NCA5	-0.131614	0.371045	0
IP_074954	0.107935	0.372031	0
P51991-2;P51991	-0.10732	0.372434	0
Q9UN86-2;Q9UN86	-0.163952	0.373677	0
O15530;O15530-4	-0.196166	0.373885	0
Q9UJU6-2	-0.634943	0.375168	0
P27694	0.0601192	0.377189	0
O43148;O43148-2	-0.118155	0.378326	0
O00442;O00442-2;II_067411	-0.10758	0.378546	0
Q16555;A0A1C7CYX9;Q14194;Q14194-2	-0.0854826	0.380106	0
II_632923	-0.118607	0.380559	0
Q99653	0.191769	0.380644	0
O14979-2	0.0936082	0.380971	0
IP_139806	-0.166135	0.381014	0
II_632922	-0.0992271	0.381375	0
O60684;ENSP00000357552.1	0.162095	0.381681	0
P61247;IP_736003	0.0614484	0.382198	0
P28066-2	0.0783628	0.382679	0
Q9Y5P6;Q9Y5P6-2	-0.197414	0.383672	0
Q14919	0.154779	0.383679	0
J3QSB7	0.0717306	0.383691	0
O94819	-0.0985313	0.384245	0
P54577;A0A0C4DGZ5	0.0562062	0.38508	0
O43143	-0.0558103	0.385231	0
H0YKB3	-0.209707	0.385525	0
P41250	-0.0703629	0.386553	0
O95197-3	-0.103342	0.386848	0
Q9Y2Z0-2;Q9Y2Z0	-0.0828209	0.387767	0
P62304;A6NHK2;NP_001291393.1	0.19421	0.388573	0
P62899;C9JU56	0.168161	0.389442	0
O14972	-0.104839	0.390512	0
P51153	-0.124578	0.391587	0
P09669	-0.0707849	0.396578	0
P20700;NP_001185486.1	0.060509	0.396911	0
O60506-3;O60506	0.059073	0.39693	0
H0Y449;II_685908	0.0791863	0.397605	0
Q9UEY8	0.0885831	0.397749	0
ENSP00000419970.1	-0.0725007	0.398192	0
A0A087WZ13	-0.0860852	0.399429	0
P35998	-0.0499069	0.39954	0
XP_011535265.1	0.133899	0.399698	0
Q9Y263;E5RIM3	-0.14145	0.401	0
A0A087X1G1;H7BYD0;XP_024302539.1	0.306171	0.401698	0
Q9BU23	-0.170215	0.401755	0
O75569	-0.0871015	0.401863	0
Q9UI26	0.16143	0.40244	0
P62081;IP_713380	0.0717186	0.403349	0
Q96MU7-2;J3QR07	0.156132	0.403385	0
Q9Y3C0	0.122829	0.405017	0
P26599;P26599-3	-0.093203	0.405812	0
P24534	0.0760322	0.406286	0
C9JEV6;II_646813;II_646829	0.146412	0.40648	0
X1WI28;F8W7C6	0.0676996	0.406612	0
Q9HCS7	-0.106809	0.407104	0
O14745;O14745-2	0.0606968	0.410926	0
P04406	-0.115538	0.413185	0
Q9H0W8-2;Q9H0W8	-0.0606562	0.413284	0
Q5JTV8-3	-0.0652203	0.4136	0
Q13616	-0.0850848	0.414638	0
Q99426	-0.0708695	0.414849	0
P78347-2;P78347;IP_580873;P78347-5	0.0759985	0.415457	0
P62873;II_772071;P16520	0.0978131	0.416554	0
Q9UNL2;C9JA28	0.216195	0.418081	0
A8MYJ1	0.187908	0.418268	0
P21964-2	-0.0763189	0.418975	0
Q9UBT2;Q9UBT2-2;K7ES38	-0.0797057	0.419854	0
P30048	-0.0674806	0.421191	0
O43447;O43447-2;A6NM32	0.14417	0.42185	0
Q8TCU6	0.0947627	0.422863	0
P16989-2;P16989	-0.0713928	0.424414	0
P61769	-0.140855	0.424913	0
Q99759;Q99759-2	-0.0579565	0.426183	0
O94804;Q9H2G2-2	0.0644015	0.427408	0
Q9BWD1	-0.149412	0.427911	0
P13674-2	0.118382	0.428169	0
P62266;D6RD47	0.0655871	0.428216	0
Q14566	0.0867791	0.428424	0
P05161	0.128843	0.428943	0
O60749;O60749-2;D6RC15;II_605424	-0.0666864	0.431389	0
Q9H2M9	0.105919	0.431494	0
P62249	0.0477805	0.43286	0
Q86X76	0.0916307	0.432863	0
Q9BTY7;E9PIX0	-0.094162	0.433438	0
P78417	0.0745132	0.433643	0
Q9NX08	-0.0707001	0.434211	0
Q12996	0.0981605	0.434428	0
P08134;P62745	-0.105074	0.436266	0
XP_016881625.1;II_276900	-0.11103	0.43638	0
P49589-2;P49589-3;II_784605;II_784599	-0.125904	0.438528	0
P43686;II_694254;P43686-2;II_694256;II_694252;II_694258	-0.0623512	0.439125	0
Q9UHB9;II_712413;Q9UHB9-4	-0.0617457	0.439963	0
Q01518-2;P40123	0.223981	0.440242	0
P45985	-0.121393	0.44118	0
O95140	0.0836806	0.444544	0
II_686965;P62913-2	-0.0618954	0.44467	0
Q9UL25;II_766530	-0.0743531	0.445812	0
O75688-2;O75688	0.114054	0.446883	0
P49768-2;P49768	-0.127899	0.446979	0
P14625	0.0733638	0.44742	0
Q9BWF3;Q9BQ04;Q9BWF3-4;Q9BWF3-3	0.0928103	0.447991	0
O15355	-0.0795804	0.448528	0
R4GNH3	0.135545	0.448923	0
Q9H4A4	-0.0897179	0.449155	0
P62495	0.0786521	0.450008	0
Q12874	0.0635143	0.451299	0
Q9H0A8	-0.0978121	0.451373	0
P25490	0.146966	0.45283	0
P46781;B5MCT8	0.085433	0.453264	0
P63261;P60709	-0.062219	0.453834	0
Q9NQE9	0.0947543	0.453944	0
P05386	0.120746	0.454379	0
P63172	0.0865867	0.454948	0
Q9Y295	-0.0749524	0.455258	0
Q66K74	0.132318	0.455879	0
Q9UIC8	-0.0596431	0.45685	0
Q68E01-2;II_678045;II_678052;A0A096LNW8;Q68E01-4;II_678049	0.0987593	0.459143	0
P11766;II_616464;D6RAY0	-0.0531462	0.46108	0
Q9HA64	0.14146	0.4611	0
P61163	0.0599884	0.46278	0
XP_016884154.1;Q01844-3	-0.0785286	0.463012	0
O00148;II_697606;II_697608;II_697604;II_697607	-0.0494355	0.463149	0
P08670;II_3423191;Q16352;P07196;E7ESP9;P07197	0.0526168	0.463597	0
IP_233268	0.124686	0.463772	0
P49593	0.0583597	0.464081	0
CUFF_zika_tx0042_ORF10;A0A1B0GW05	-0.177043	0.465203	0
P08865;A0A0C4DG17;NP_001342212.1	0.065371	0.465635	0
Q09161	-0.0528826	0.467117	0
Q9UEW8	-0.149377	0.468284	0
P49368	-0.0522585	0.469654	0
Q9UKF6	-0.310999	0.470419	0
O43264	-0.0945895	0.470982	0
O75351	0.0539535	0.471908	0
O94826	-0.0875289	0.473694	0
P23469;P18433-6;P18433	-0.077745	0.475486	0
Q14141-4;Q92599-3;Q92599	0.0875994	0.4764	0
Q9BUN8	-0.116611	0.47702	0
P46736-2;P46736	-0.132319	0.478531	0
P63173;J3QL01	-0.0626857	0.479551	0
P11413	0.0418008	0.479738	0
A0A087WXS7;O43681	-0.0689615	0.480017	0
P30041;II_676294	0.0616893	0.480116	0
Q9BT09	-0.06696	0.480446	0
Q9Y2X7-3	-0.0876021	0.48188	0
P51531-2;P51532-5;P51532-2	-0.133561	0.482247	0
Q9NQG5;Q96P16	0.084807	0.484294	0
F5H1R4	0.0841001	0.485639	0
Q86VN1	-0.0878518	0.485938	0
Q9H3U1	0.230053	0.487563	0
ENSP00000463393.1	-0.0492973	0.488224	0
O75821	0.0611846	0.488898	0
Q8TEX9	0.19488	0.489229	0
E7EQR6	-0.0522971	0.489996	0
P63151;NP_001278239.1;Q00005;H0YB06;II_189663;Q9Y2T4	-0.0728935	0.491337	0
Q16539;Q15759	-0.0376843	0.491749	0
P13861	-0.0755083	0.491883	0
P49903;Q5T5U6	0.143825	0.49215	0
P22059	0.126818	0.492244	0
Q8TBQ9	-0.0871034	0.494874	0
Q8TCE6	-0.0703565	0.495187	0
Q92797	0.131055	0.495401	0
Q9H993	0.0639546	0.495587	0
Q96JH7	0.118833	0.497519	0
K7EQ77;Q86Y39	-0.0734273	0.497673	0
Q00535;Q00535-2	-0.105637	0.499858	0
Q96C86	-0.0542405	0.501612	0
Q8N5K1;A0A2R8Y540	-0.0700444	0.504512	0
P61313	0.100435	0.505643	0
Q96A65	0.0973254	0.505692	0
XP_016881179.1	-0.0992155	0.506667	0
P10301;P62070	-0.0524896	0.506859	0
Q86UE4;E5RJU9	-0.085047	0.507538	0
Q52LJ0	-0.0697675	0.508527	0
Q06210-2;O94808	0.048274	0.511605	0
P62879;P62879-2	-0.116545	0.511888	0
II_751873	-0.0855007	0.512474	0
Q13769	0.334963	0.512931	0
Q14155-1;A0A2R8YG42;Q14155-6	0.0702361	0.513903	0
P45983-2;P45983;P45983-4	0.08823	0.514518	0
Q96CV9-2;Q96CV9	0.122079	0.515123	0
Q9H9C1	0.125136	0.516219	0
O00161	0.0649387	0.516313	0
P28340	0.0542756	0.519661	0
Q9HB07	-0.18995	0.519832	0
Q9NQ88;A0A0U1RQD1	0.119644	0.519865	0
Q16611	-0.084318	0.519992	0
A0A1B0GV98;X6R3I0	0.111326	0.520087	0
IP_216771	-0.200181	0.520171	0
Q96GS4	-0.0595536	0.520824	0
K7ENG2;P26368-2;P26368	0.070726	0.522126	0
O75208	0.100674	0.523976	0
D3DQV9;II_193173	-0.0656307	0.52411	0
Q92878;Q92878-3;E9PM98	-0.129188	0.524944	0
Q7L523;Q5VZM2-2;Q5VZM2	-0.0557472	0.525167	0
Q9P000;Q9P000-2;E9PJ95	-0.195081	0.525185	0
Q8NFW8	-0.135355	0.526755	0
ENSP00000461945.2	-0.103925	0.527412	0
P52294;XP_016861853.1;F2Z3G4	-0.0822337	0.52803	0
O60884;II_733730	-0.0771968	0.528191	0
P68402	0.0520435	0.529044	0
Q9H267-2	-0.102539	0.531635	0
P13747	-0.215567	0.533642	0
Q13451	0.062441	0.533649	0
II_675740;XP_005244900.1;Q9Y6Y0	-0.07132	0.534239	0
P61353	0.049054	0.534981	0
Q14161-5	0.202682	0.535319	0
A0A2R8Y5J0;Q14839;A0A2R8Y212	-0.0657484	0.535701	0
Q96DB5	-0.0609125	0.537701	0
II_654965;Q9NS69	0.0746681	0.539469	0
O60907	-0.0794792	0.539707	0
O43149	0.0832106	0.5401	0
Q00653-4	0.0797769	0.540783	0
Q9Y224;G3V4C6	0.0604192	0.54095	0
Q9UBQ7	-0.0470827	0.542626	0
P27707	-0.0705091	0.543504	0
P55036;Q5VWC4	-0.0443337	0.544482	0
P43034	0.0478391	0.545489	0
Q16658	-0.0782607	0.545971	0
Q8N0X7	0.108898	0.546113	0
P52788	-0.0847856	0.546271	0
P12956;P12956-2	-0.0457313	0.54747	0
Q08J23-2;Q08J23;II_608313	0.105551	0.54776	0
Q9Y3E7	0.0767786	0.548337	0
Q7L014	0.0803782	0.548397	0
P32969;IP_736783	0.115173	0.549468	0
Q07890-2;G5E9C8;Q07890;Q07889	0.0509061	0.550276	0
Q66K14-2	0.11628	0.550976	0
P63092	0.0403127	0.552171	0
P26641;IP_579283	0.0340792	0.552748	0
A0A0A0MR09	-0.0783073	0.552957	0
P36507;G5E9C7	-0.0776808	0.553138	0
Q8NCW5	0.0688606	0.554924	0
A0A087WW88;Q9UQN3;C9J0A7	0.180538	0.555579	0
Q9Y3T9	-0.114974	0.555728	0
P26196	-0.0373619	0.556139	0
Q2TAL8	0.110716	0.556221	0
P04080	-0.0631144	0.558383	0
Q9UNZ2-5;Q9UNZ2-4;F2Z2K0;II_665690	-0.0512157	0.559759	0
F8W9X7;Q567U6	-0.0676552	0.559849	0
II_705261;Q10472;II_705265;K7EJV8	0.168059	0.560296	0
Q86TU7	-0.120033	0.560351	0
M0QXS5;P14866-2	-0.0527998	0.560965	0
P61011	-0.19285	0.561815	0
Q9BUM1;II_715862	0.107754	0.562147	0
P61020;II_769363	-0.0506576	0.564015	0
Q99439;Q15417-3;Q15417	0.0523211	0.564095	0
P82979	0.0492311	0.56541	0
O60934	0.113454	0.566316	0
O14925	-0.0876179	0.56688	0
Q15233	-0.044003	0.569029	0
P00491	0.0796656	0.569388	0
Q9NUU7;Q9UMR2;Q9UMR2-3	-0.0746507	0.569765	0
Q86TI2-2	0.0964931	0.570152	0
A4D1P6;II_583944;A4D1P6-3	0.087149	0.570507	0
P17174	0.165629	0.570908	0
J3KSL8;Q9Y2L5;J3QQJ5	-0.0759254	0.571818	0
O95825;II_662180;F8WF64;A6NHJ8	-0.115351	0.572083	0
Q92963	-0.0500878	0.572883	0
II_702062	-0.0451698	0.575061	0
Q04726-2;Q04726-3;A0A0D9SES8;Q04727-4;Q04724;Q04727	0.0576815	0.575727	0
Q9H8S9;Q7L9L4	0.165627	0.576509	0
Q9GZZ9;II_627193	0.128562	0.576582	0
Q96SU4-6	0.0879819	0.577133	0
II_642024;C9J4Z3;Q6P4E4	0.11816	0.577546	0
O00264	0.067165	0.577551	0
Q9UJA5-4	-0.404345	0.579155	0
Q9NZ45;II_795332	-0.0941247	0.580212	0
Q92685	0.132099	0.581055	0
A0A087WXL6;II_778033;A0A0G2JS92	0.0988528	0.581306	0
Q8N684-2;Q8N684	-0.0426888	0.58141	0
II_291655	0.0704669	0.582156	0
P62136	0.0649182	0.584815	0
Q02543;IP_624376	-0.0460554	0.584875	0
E5RGA2	-0.0560418	0.585085	0
Q15019	-0.0471523	0.585435	0
Q5VTR2;H3BP71	-0.138076	0.585877	0
Q9P2D3	0.0775575	0.586124	0
P30154	-0.0668984	0.586148	0
Q9H832	-0.0773094	0.588001	0
Q6P9B9	0.0874387	0.588115	0
Q14376;Q5QPP3	0.0919462	0.589245	0
P51858;H3BPQ6;Q9Y3E1;Q7Z4V5-2;Q7Z4V5	-0.041118	0.589818	0
Q9Y4W2	-0.053677	0.592241	0
P06241	0.189699	0.59292	0
Q8TCJ2	-0.109868	0.593454	0
P07203;II_104383;II_104384	0.048215	0.593588	0
Q03252	0.0403566	0.594193	0
Q9BZG1;II_718174	-0.103931	0.595266	0
Q9H0A0	-0.0576499	0.596221	0
Q08945	0.0333082	0.596536	0
P18077;F8WBS5;II_625035	0.0768207	0.597104	0
Q53T59	-0.169345	0.597896	0
A0A2R8YDQ0;G3V3F9	-0.290053	0.598159	0
Q15366-3;Q15366-8;Q15366-4;IP_571581;IP_571580	-0.0458636	0.598589	0
P25788;II_751189;G3V5N4	0.0548889	0.598729	0
Q15436	0.0466504	0.59952	0
Q8IZ07;II_764917;II_780646;Q6ZTN6;Q6ZTN6-3	-0.0405286	0.600222	0
Q92562	-0.245203	0.601053	0
P36551	-0.107118	0.601164	0
P26583	0.0598474	0.601168	0
P61981	0.0652544	0.601268	0
Q9NR19;II_666719;F8WCJ4	-0.0609668	0.602333	0
II_604723;II_604720;II_604729	-0.0854004	0.603242	0
Q9NX46	0.071425	0.60637	0
O15400-2;O15400	0.0488742	0.606556	0
E7ETB3	-0.0577709	0.607856	0
P16298;P16298-4;P48454-2;P48454	-0.0566585	0.608564	0
Q15637-4;Q15637	-0.0630596	0.608888	0
Q14669-4;Q14669;Q14669-3	0.0929592	0.608954	0
P25098	-0.0343556	0.610246	0
Q8N4V1	-0.0962563	0.610762	0
O14579	0.060374	0.612874	0
P12004	0.047404	0.614566	0
P10768	-0.0694027	0.619708	0
O43815-2;O43815	-0.0845811	0.62463	0
P53609-2	-0.114031	0.625887	0
P37802;Q9UI15	0.0762776	0.627023	0
P62330	0.0453013	0.627054	0
Q92990;II_684032	0.0526586	0.627612	0
Q01085;Q01085-2;E7ETC0;NP_001310896.1;II_791856	0.0684583	0.627743	0
H0YBR5;II_578095	-0.0474806	0.628347	0
Q8N1B4	-0.0603137	0.629148	0
P12081	-0.112312	0.629426	0
Q9UNS2	0.0651612	0.630515	0
Q9ULC4;Q9ULC4-3	0.0572288	0.630603	0
Q6UW68	-0.0420766	0.63084	0
P28482	0.0370333	0.63201	0
Q93075	0.126308	0.632116	0
Q9UBB4;A0A1W2PQD2;II_654568	-0.0682004	0.632127	0
E9PK59;Q96KG9-2;Q96KG9;E9PPN3	0.0567217	0.632135	0
Q92973-2;Q92973-3	0.0477755	0.634058	0
P20339	-0.0527618	0.638188	0
P27986;Q92569;O00459	-0.0322833	0.638481	0
G3V5Z3;Q6IN85-2;Q6IN85	0.0522995	0.638552	0
Q5VW32-2;Q5VW32	0.0355821	0.638964	0
Q9Y3A3-3;Q9Y3A3	0.0534124	0.639368	0
Q8WXF1-2;Q8WXF1	0.0450293	0.640943	0
P63167;Q96FJ2	0.0845523	0.642616	0
Q9HA77	0.267915	0.642733	0
Q9Y5X1	0.0542485	0.645882	0
O15031;II_654313;II_654307	0.0710335	0.64667	0
O60664	0.0334586	0.647958	0
Q86U38	0.0777523	0.649161	0
P60510;XP_016878893.1;I3L4X0	0.0697491	0.65162	0
[truncated: 338 more rows]

## Sheet: FDR_5%
Protein_IDs	logFC	P_Value	isDifferential (FDR 5%)
NS3;NS2B3	3.44919	4.16297e-17	1
P02794;G3V192;II_785482;E9PRK8	-1.5488	8.01886e-13	1
P12277	-2.33114	8.20798e-11	1
Q9NZK5-2;II_3431313;A0A3B3IRR5	-0.732847	1.12336e-08	1
O75487	1.4639	1.50889e-08	1
P02792	-1.02792	5.75477e-08	1
P53680;M0QZ21	0.548839	1.17271e-07	1
P10809	-0.561812	1.37218e-06	1
Q01469	0.474145	1.442e-06	1
Q9Y696	0.771973	1.51686e-06	1
P15104;II_675903;II_675896;II_675910	0.418536	1.56774e-06	1
P06576	-0.481003	2.02353e-06	1
ENSP00000322439.3;II_730283	-0.64743	2.12501e-06	1
P54886-2;P54886	-1.45439	2.34212e-06	1
P21796	-0.512673	2.55576e-06	1
P28331;P28331-2;P28331-5	-0.526669	2.7962e-06	1
P02751-7;P02751;II_642090;H0Y7Z1	3.09181	3.02491e-06	1
P45880;Q5JSD2	-0.598254	3.30759e-06	1
P08962-3;II_772642;P08962	-0.916529	3.47786e-06	1
P52292	-0.690275	3.56693e-06	1
P36957	-0.557184	4.89864e-06	1
O60244	0.493544	4.98758e-06	1
P34897-3;P34897	-0.562107	5.01611e-06	1
P35232;C9JW96;E7ESE2;IP_274399	-0.581683	5.74603e-06	1
P49257	-0.448906	5.94129e-06	1
Q8IV08	-0.960957	6.33443e-06	1
B1ANR0;Q13310;Q13310-3	-0.383771	6.39576e-06	1
Q99623	-0.524381	7.89049e-06	1
O60762	-0.487117	8.20886e-06	1
Q92820	-0.503409	8.33298e-06	1
Q99442	-0.571045	8.40358e-06	1
O75489	-0.377831	8.71828e-06	1
A0A3B3IU96;J3KN42	-0.447572	8.78617e-06	1
Q6DRA6;Q6DN03	0.939633	8.79716e-06	1
Q14019	0.464863	8.84461e-06	1
II_764607;P05091-2	-0.441769	8.92065e-06	1
Q96I99	-0.35902	9.9864e-06	1
Q12931	-0.670785	1.00646e-05	1
P05141	-0.455926	1.02794e-05	1
P62306	0.818331	1.07263e-05	1
O43747;O43747-2	0.514654	1.07912e-05	1
P04844;P04844-2	-0.446048	1.09359e-05	1
Q9BYD6	-0.497829	1.10802e-05	1
P48449-2;II_659913	-0.648571	1.21182e-05	1
Q8NHP8	-0.412433	1.21634e-05	1
Q9Y277;Q9Y277-2;E5RFP6	-0.558773	1.25077e-05	1
O00299	0.382167	1.26425e-05	1
Q9NZD2	0.821387	1.35658e-05	1
ENSP00000350199.2;ENSP00000400065.2;ENSP00000319361.7	0.668295	1.36141e-05	1
Q9UHQ9;II_678199	-0.472291	1.51137e-05	1
A0A087WW00;P51668;Q9Y2X8	0.669618	1.58652e-05	1
P22695;H3BSJ9;II_730851	-0.61236	1.74523e-05	1
P23528;G3V1A4;Q9Y281;II_752157;F8WDN3	0.433684	1.98151e-05	1
II_679478	-0.374872	2.02188e-05	1
Q16563-2	-0.567387	2.12456e-05	1
P51659	-0.383879	2.25238e-05	1
O60716-5;C9JZR2;IP_156239	0.773204	2.42722e-05	1
II_743319	-0.332632	2.4614e-05	1
P28799	-0.679562	2.47723e-05	1
Q9H9B4	-0.535028	2.58411e-05	1
Q9BXW7	-0.560304	2.691e-05	1
Q9UJZ1	-0.589749	2.81958e-05	1
Q6P1M0	-0.412527	2.82292e-05	1
Q9NTJ5;II_629829	-0.414565	2.84987e-05	1
P42765;A0A0B4J2A4	-0.445956	2.85294e-05	1
P62937;P62937-2;C9J5S7;II_152206	0.493213	3.01016e-05	1
P17900	-0.577754	3.0513e-05	1
Q9Y305	-0.416845	3.11213e-05	1
Q92643;II_680805	-0.611884	3.16867e-05	1
P04843	-0.426712	3.31266e-05	1
Q9NUJ1;Q9NUJ1-2	-0.481961	3.4926e-05	1
Q9H845;XP_024309253.1	-0.438904	3.55146e-05	1
Q9BTV4	-0.415225	3.72039e-05	1
P13667	-0.347496	3.72145e-05	1
Q9H3T3;Q9H3T3-3	0.758529	3.81076e-05	1
P08559;II_562431;Q5JPU3;Q5JPU0	-0.571242	3.96064e-05	1
P12814;P12814-2	0.821382	4.05e-05	1
P18669	0.344642	4.05682e-05	1
P62263	0.379408	4.20838e-05	1
Q9H299	0.504718	4.28981e-05	1
O60568	-0.414172	4.4201e-05	1
P43487-2;P43487	0.484469	4.54349e-05	1
Q15084	-0.362142	4.69065e-05	1
Q99538-3;Q99538	0.757612	5.14521e-05	1
O00754	-0.456626	5.32504e-05	1
A0A0C4DGS1	-0.476201	5.45923e-05	1
P07237	-0.425583	5.59269e-05	1
O43676	-0.394112	5.6748e-05	1
P27797	-0.343313	5.79969e-05	1
Q9HCC0	-0.570238	6.46355e-05	1
Q02252	-0.763802	6.60163e-05	1
O75368	0.521249	7.18767e-05	1
P07737;CON__P02584	0.46351	7.44318e-05	1
P24752	-0.691583	7.48809e-05	1
P11310;Q5T4U5	-0.539462	7.72284e-05	1
ENSP00000366927.3	-0.715102	7.76972e-05	1
Q969X5	-0.349375	7.93354e-05	1
Q9P2R7	-0.461402	8.23183e-05	1
Q9HC38-2;XP_016880201.1	0.482768	8.45055e-05	1
P07954	-0.503153	8.56035e-05	1
P55072;II_570173;II_570172	0.538508	8.82429e-05	1
Q6YN16	-0.684549	8.84463e-05	1
Q9NVI7-2;Q5T9A4	-0.47058	8.90755e-05	1
P49748;II_250725	-0.409109	9.07201e-05	1
Q969N2	-0.426561	9.33219e-05	1
P63010;P63010-2	0.390227	0.000100285	1
P55084	-0.603374	0.000102564	1
Q9HDC9	-0.402096	0.000106062	1
O60701;O60701-3	0.548472	0.000108317	1
Q9UHA4;Q9UHA4-2	0.520759	0.000108411	1
Q8NBM8	-0.550292	0.000113062	1
Q969V3;K7ELZ9;II_701105	-0.454737	0.00011721	1
O75369-2	2.60376	0.000119228	1
Q92982	0.511624	0.000120007	1
Q9BS26	-0.436537	0.000120528	1
Q8NBS9	-0.42504	0.000120884	1
P21912;A0A087WWT1	-0.477618	0.000121174	1
Q9Y512	-0.51206	0.000127006	1
P46977-2	-0.346998	0.000134479	1
Q96BI1	-0.626531	0.000135184	1
Q9BYD3	-0.689544	0.000140272	1
P07099	-0.558732	0.000141058	1
P05166	-0.478153	0.000142215	1
II_728535;Q6P2E9	0.487349	0.000148473	1
P04439	-0.525392	0.000159172	1
E9PG46	0.411517	0.000159409	1
Q7Z3D6;Q7Z3D6-2	-1.32218	0.00017023	1
P49406	-0.571467	0.000171823	1
P61970	0.822469	0.000173439	1
P04181	-0.699232	0.000176871	1
Q8NE86	-0.331064	0.000176925	1
P62318	0.375438	0.000177627	1
P00367	-0.336641	0.000185049	1
P38646;II_609520	-0.506442	0.000186004	1
Q8WUM4;Q8WUM4-2	0.371586	0.000188613	1
O76031	-0.579239	0.000191773	1
P47985	-0.375437	0.000192571	1
Q02978	-0.419542	0.000193446	1
P49821;B4DE93;II_780450;II_780451	-0.466593	0.000198033	1
Q9NUQ9	0.279492	0.000198325	1
O43837;A0A087X2E5;II_665592	-0.518303	0.000199927	1
Q9UGP8	-0.394021	0.000200095	1
P60983	0.575094	0.000202082	1
P63104	0.288364	0.000213015	1
Q9Y394-2	-0.443794	0.000216089	1
P09110;II_631146;II_631164;II_631147;B4DVF4	-0.584081	0.00021763	1
NP_001307815.1;P36542	-0.351172	0.000221636	1
Q8N2K0	-0.515744	0.000222634	1
Q13162	-0.308182	0.000223368	1
P07602	-0.555531	0.000235518	1
J3QSV6;O76021;O76021-2	-0.365037	0.000245025	1
Q68EM7-2;Q68EM7	0.437438	0.000256354	1
NP_001304100.1;P62308	0.51772	0.000263434	1
Q15056-2;Q15056	0.323488	0.000266482	1
P62837-2;P62837;P61077;A0A0A0MQU3	0.348486	0.000268266	1
P38117;P38117-2	-0.51205	0.000269218	1
ENSP00000410964.2	-0.417514	0.000272212	1
Q9NRK6;II_583357;Q9NUT2-2	-0.411119	0.000276029	1
O75629	-0.76734	0.000278124	1
P55786;IP_3436675;II_715260	0.730548	0.000280469	1
P50213-2	-0.507923	0.000280893	1
J3QQY2;Q9UM00	-0.313953	0.000284004	1
A0A1B0GTB8;P23786	-0.44924	0.000288552	1
P52907	0.294998	0.000291351	1
H0YKI0	-0.639948	0.000296809	1
H0Y804;II_795572;S4R3P0	0.698409	0.000302662	1
Q9Y230	-0.355648	0.000313699	1
O00410;O00410-3;O60518	1.26253	0.000317214	1
Q8TC07-2;XP_011536984.1;II_766516;F8WCB5	-0.427223	0.000319644	1
P08236;II_585166;II_585168;IP_657554;IP_657550	-0.296299	0.000320063	1
P84103-2;P84103	0.47111	0.0003334	1
P49588	0.597065	0.000334751	1
O00116;II_643366;II_3419162;A0A1B0GWA2	-0.413604	0.000342869	1
O75390	-0.612699	0.000343883	1
II_587587;O75439;G3V0E4	-0.526695	0.000344975	1
Q99613-2	0.590952	0.000373706	1
O43707-2	0.538142	0.000374896	1
O60271-9;O60271-4;Q9UPT6;A0A087WYG2	0.437283	0.000383704	1
Q99714;Q99714-2	-0.439177	0.000387811	1
Q9NYF8-4;E9PK91	0.502292	0.000399658	1
G3V213	0.329653	0.000399816	1
Q9UJS0	-0.4808	0.000403308	1
P31040;P31040-2;D6RFM5;IP_619783;IP_619893;IP_619884;IP_619743;IP_619889;IP_619745;IP_619746;IP_619785;IP_619734	-0.461235	0.000405234	1
P09622;E9PEX6;P09622-3	-0.339682	0.000412173	1
Q16543;II_698685;II_698684	0.280224	0.000413266	1
Q9UH99-2	-0.307785	0.000419784	1
P22392-2;P22392	0.316379	0.000424232	1
O95299;A0A087WXC5;II_640257;II_640260	-0.349907	0.00043466	1
P31930	-0.647858	0.000436498	1
P30038	-0.42034	0.000440496	1
P40939;II_3437617	-0.469288	0.000446221	1
F8VV71	0.291556	0.000450057	1
NP_001305290.1;O75676	-0.510396	0.000455295	1
P51648;XP_016879844.1;I3L2W1	-0.303707	0.000463889	1
Q10713;II_565730;II_565740;Q5SXN9	-0.588536	0.000464445	1
P30040;F8VY02;P30040-2	-0.450589	0.000464748	1
P11216	0.357837	0.000486795	1
P22314	0.622264	0.000494524	1
Q7KZF4	0.518681	0.0004953	1
O95470	-0.414841	0.00049743	1
Q13217	-0.370285	0.000506481	1
Q01082-3	0.407822	0.000524135	1
XP_024302840.1;P08574	-0.342734	0.000529908	1
P60660-2	0.31615	0.00053505	1
P19338	0.427804	0.000537055	1
H0YN26;P39687;H7BZ09	0.306702	0.000538186	1
A0A1W2PS43;Q14108;A0A1W2PRF6;A0A1W2PNX7	-0.357233	0.000542219	1
P11021	-0.396029	0.000548003	1
P26572	-0.55961	0.00054877	1
Q07955-3	0.254404	0.000552297	1
P62312	0.455043	0.000559493	1
Q53GQ0	-0.326191	0.000563662	1
Q9HC07	-0.376826	0.000571227	1
Q5R3I4	-0.73449	0.00058312	1
P33176;Q12840	0.496521	0.000587679	1
Q6NVY1	-0.430742	0.000591825	1
P53396-2;P53396;NP_001290204.1	0.424805	0.000598046	1
P20674;H3BRM5;H3BV69	-0.39042	0.000600068	1
G5EA06;Q92552	-0.394583	0.000644988	1
II_757779	0.603401	0.000646996	1
Q9P0J1	-0.396839	0.00065128	1
Q8WWI5-2	0.40593	0.000657782	1
Q13724;II_3437162;II_3437160	-0.398247	0.000661119	1
O14980;II_647312;II_085798;II_085801;F8WF71;IP_085800	0.537103	0.000675134	1
ENSP00000367727.4	-0.467987	0.000676953	1
XP_024303133.1;O43847	0.428581	0.000693724	1
Q92688	0.315433	0.000696112	1
Q01970	0.809426	0.00070094	1
P10398;P04049;H7C560	-0.339091	0.00070282	1
P18206-2;P18206	1.15874	0.000714005	1
Q8TCS8	-0.660925	0.000723608	1
O60763;REV__Q5VZ89-7	0.683623	0.000725044	1
P50552;II_693042;K7ENL7	0.270131	0.000725407	1
Q13435	0.772697	0.000727825	1
P11177	-0.537512	0.00076353	1
Q16822	-0.342854	0.000767913	1
P14735	0.842113	0.000784912	1
Q9Y5M8	-0.268595	0.000807145	1
Q8NBJ5;II_696815	-0.297835	0.000827095	1
P60174-1;IP_671464	0.275755	0.000832322	1
A0A1W2PQH3;II_3429898;II_707000	-0.321676	0.000834146	1
P35611-6;P35611	0.459651	0.000834868	1
Q9UNM6	-0.23451	0.000841196	1
Q13011	-0.308268	0.000842971	1
P26440	-0.485346	0.000875658	1
P25705	-0.71983	0.000879968	1
XP_005250865.1	-0.441452	0.000891112	1
O43772	-0.287438	0.000896849	1
Q9BXP5-4;Q9BXP5-2	0.689668	0.000897632	1
P34932;A0A087WYC1	0.448784	0.000901087	1
P00492;Q9NRG1	0.285041	0.000904355	1
P15848	-0.357821	0.000923039	1
P61009	-0.274422	0.000926374	1
Q96A33;II_713918;A0A087WYW6	-0.292565	0.000928379	1
Q9H488	-0.92346	0.000932027	1
Q92544	-0.340473	0.00093505	1
Q9Y3C8	0.469696	0.000939019	1
P47755;F8W9N7;II_584880	0.221762	0.000942372	1
P49721;A0A087WVV1	0.352734	0.000949452	1
Q12907;D6RBV2;D6RDX1	-0.240887	0.000953418	1
P07305	0.326066	0.000958629	1
Q9BTU6	-0.41655	0.00096479	1
P50570-4;P50570-3;Q9UQ16-3	0.355912	0.000967476	1
Q9BRR6-2	-0.33634	0.000994753	1
P13804-2;H0YL83	-0.37931	0.000995414	1
O94973;O94973-3;II_784902	0.312189	0.00100013	1
Q6IBS0;Q12792-4;Q12792;II_208822	0.307016	0.00101659	1
P27348	0.37656	0.00103163	1
P04066	-0.604818	0.00103333	1
O75955	-0.355902	0.00104635	1
Q07065;Q96K21-3	-0.292742	0.00104837	1
P09382	0.385731	0.00104989	1
P98175-4;P98175;P98175-5	0.802601	0.00105236	1
Q15904	-0.490444	0.00106127	1
P53597	-0.382186	0.00106549	1
Q92597	0.371533	0.00109141	1
A0A0A0MRN5;Q9NZT2	0.325015	0.00109814	1
Q9Y639-3;Q9Y639	-0.3495	0.00109936	1
Q8NBX0	-0.419233	0.00111011	1
O94905	-0.412244	0.00111056	1
Q5BJH7-2;Q5BJH7-6	-0.305296	0.00111411	1
P11169	0.323496	0.00111865	1
O15270	-0.539051	0.00113448	1
Q9NWV4;II_681691	0.362895	0.00116624	1
O96005-3;O96005	-0.313249	0.00117557	1
O14744;O14744-5	-0.284674	0.00117794	1
Q15819;G3V113;H0YBP9	0.48965	0.00118064	1
IP_265139	-0.865455	0.00118977	1
A0A0C4DFN8;XP_024306417.1	-0.403395	0.00119947	1
P08195-2;F5GZI0	-0.296241	0.00121178	1
Q15006;II_578073	-0.402973	0.00123214	1
ENSP00000351035.4	-0.24712	0.00123368	1
P61421	-0.388992	0.00123844	1
P25398	0.295044	0.00124802	1
Q9Y490	1.44722	0.00124861	1
P21333-2;II_558274;II_558278	2.02017	0.00127581	1
Q16762	-0.310999	0.00128009	1
Q12882	0.744991	0.00128356	1
Q9P0I2	-0.457308	0.00128748	1
P22307-6;P22307-2;II_064904	-0.280847	0.00131745	1
Q96ST3	0.581073	0.00132264	1
Q15005;E9PI68	-0.232137	0.00132356	1
P40937	-0.67217	0.00134781	1
A1L0T0;M0R026	-0.331376	0.0013947	1
Q14103-3;Q14103-2	0.232939	0.00146541	1
P07814	0.427723	0.00147417	1
II_680453;Q6NUK1-2;II_3417599	-0.267548	0.0014786	1
P42785-2	-0.286057	0.00151511	1
P99999;CON__P62894	0.343908	0.00152681	1
P09211	0.355906	0.00154656	1
II_781789	-0.285947	0.00155226	1
P51970	-0.304816	0.00157347	1
O00560	-1.03146	0.00158716	1
P62942	0.348044	0.00160081	1
P60842	-0.310048	0.00160637	1
Q96S52-2;Q96S52	-0.491992	0.00161236	1
P58546	0.426384	0.00161387	1
P42574	0.388614	0.00164664	1
P30046	0.445606	0.00169469	1
P05165;II_3427208;A0A1B0GWI4;II_3427209;A0A1B0GWA1;II_3405715	-0.383138	0.00173236	1
J3KPG2;P13693-2	0.236649	0.00174552	1
P53999;II_607958	0.381366	0.00176043	1
Q13057;II_716172	-0.402764	0.00176791	1
P11387	0.702184	0.00179899	1
Q9Y333	0.535767	0.00183843	1
P61923	0.610663	0.00184963	1
Q9H3N1;II_751621;G3V448	-0.309337	0.00187051	1
P14927;NP_001186904.1;P14927-2	-0.383241	0.0018818	1
Q9NP81	-0.388287	0.00190368	1
Q8IYS2;Q8IYS2-2	-0.376896	0.00191532	1
A0A087WU53	-0.303102	0.00192079	1
P21283;E7EV59	-0.267467	0.00193091	1
P56385	-0.43731	0.0019558	1
Q15008;II_633396	-0.23453	0.00198653	1
Q969Q0;P83881	0.474171	0.00200354	1
A6NHQ2	-0.373674	0.00203826	1
P62310	0.368243	0.00204543	1
P51692	-0.285437	0.00205329	1
P51610;A6NEM2	0.397173	0.00206939	1
Q15629	-0.290495	0.00206974	1
II_778956;P10515;E9PEJ4	-0.481333	0.00210823	1
P62244	0.310861	0.00211414	1
P23258;Q9NRH3	-0.489091	0.00212812	1
P30533	-0.296551	0.00219167	1
E9PHF7;Q96RQ3	-0.3845	0.00219495	1
Q5VWJ9	-0.444394	0.00220346	1
C9JNK6;O75431	-0.566392	0.0022248	1
II_726148;II_726145	-0.328189	0.00223898	1
Q16629-3;A0A0B4J1Z1;C9JAB2;Q16629	0.23498	0.00225307	1
Q6P996-5;Q6P996;II_731523;II_731522;IP_722271	-0.716331	0.00226252	1
P09972;II_253034	0.346011	0.00226708	1
P48735;P48735-2;NP_001277043.1	-0.408244	0.00230785	1
Q00688	0.403634	0.00235668	1
H3BN86;Q9H1A3;II_242242	-0.596977	0.00239529	1
Q9BTW9;J3KR97	0.651515	0.0024585	1
Q9UFN0	-0.208963	0.00246064	1
Q9Y276	-0.807133	0.00249222	1
H7BXD5	0.236977	0.00257888	1
P15586	-0.312527	0.00259144	1
P16083;Q5TD05	0.420244	0.00259838	1
P21281;II_577454;II_577456;II_577459	-0.300845	0.00265412	1
P04792;F8WE04;C9J3N8	1.21169	0.00269006	1
P53007;B4DP62	-0.302522	0.00270024	1
Q9BVK6;II_604968	-0.286254	0.00277759	1
Q9UDW1;Q9UDW1-2	-0.378388	0.00278335	1
Q16134-3	-0.643525	0.0028009	1
P43307;E9PAL7	-0.420635	0.00281365	1
Q8N357	0.545014	0.00283017	1
P06280	-0.368261	0.00286701	1
P23193-2;P23193;IP_624413;II_663143;Q15560	0.285396	0.00287236	1
Q8NFQ8	-0.535305	0.00288667	1
O75844	-0.289104	0.00296327	1
Q9Y2J2-2;Q9Y2J2-4;O43491-4;E9PHY5	0.779675	0.00303811	1
Q9ULV4	0.220273	0.00305758	1
P45954	-0.438588	0.00312835	1
Q96L92	-0.223732	0.00313059	1
Q08722	-0.363027	0.00319603	1
Q92930	0.252034	0.00320638	1
Q96RQ1;H0YI50	-0.51677	0.00322433	1
P62841;IP_635603	0.67638	0.00322755	1
O96008	-0.499296	0.00324632	1
Q9BR76	0.202477	0.00328849	1
Q9BSD7	-0.565393	0.00331992	1
Q9Y399;XP_006717199.1	-0.84362	0.00334678	1
P00505	-0.575408	0.00335315	1
P33897	-0.375919	0.00342397	1
O14874-3;O14874	-0.457002	0.00345907	1
Q15459	0.973004	0.00347586	1
II_3417357	-0.30954	0.00352845	1
A0A0A0MRE5;O43150-2;O43150	0.739672	0.00354247	1
Q9NZJ7-2;Q9NZJ7	-0.430051	0.00355729	1
Q86VP6;II_766937;A0A0C4DGH5	1.13057	0.00359857	1
Q8IXI2;Q8IXI2-7;H7BXZ6;NP_001028739.2;J3KSR5	-0.341021	0.00361219	1
P30086	0.195601	0.00362563	1
P61619;Q9H9S3	-0.422176	0.00364463	1
P05023;P13637	0.352236	0.00368149	1
Q8NCG7;II_150168	-0.365244	0.00370965	1
Q86TM6-3;Q86TM6	-0.643246	0.00377502	1
O14734	-0.61484	0.00382779	1
O15145	0.220487	0.00385118	1
Q9UIA9;E7ESC6;II_608743	0.360611	0.00387402	1
XP_005246756.1	-0.419398	0.00391466	1
Q9BUQ8	0.303804	0.00392378	1
Q08257	-0.577792	0.00393867	1
P68036	0.28382	0.00398678	1
Q9H0D6	0.480736	0.00400666	1
Q5TA45	-0.384376	0.0040241	1
H3BUX2;II_728204;O43169;D6RFH4;II_728205	-0.290828	0.00406892	1
Q02818	-0.453755	0.00413465	1
P46734-2;P46734	-0.27523	0.00413778	1
P51688	-0.2949	0.00415643	1
P06400	-0.521832	0.00416697	1
P05556	1.2452	0.00420701	1
O75746;O75746-2;F8W9J0	-0.304547	0.00424022	1
P45974-2;P45974;Q92995-2;Q92995	0.381339	0.00425421	1
Q8TC12;Q8TC12-2	-0.381706	0.00427982	1
P48651-2	-0.269979	0.00429217	1
II_606093;H0Y9H6;E9PCH5;P20810-8	0.531458	0.00441039	1
II_764820;Q9UBQ0-2;Q05DG7	0.226595	0.00444744	1
H3BTP7;II_745105	0.303453	0.00446164	1
O15067	1.02126	0.00446468	1
P31689	-0.38403	0.00447678	1
Q9Y6X3;II_700316;Q9Y6X3-2	-0.433216	0.00447846	1
Q92974	0.290338	0.00449726	1
Q15293	-0.358042	0.00452743	1
Q14008-2	0.524554	0.00456087	1
Q96EY7	-0.392668	0.00460863	1
O14548	-0.267912	0.0046286	1
P49756;P49756-3;II_750655	0.76795	0.00466023	1
Q8TCT9	-0.228418	0.00468748	1
Q13838;II_596439;II_596447	0.295787	0.00475397	1
P52789	0.572804	0.00479279	1
Q96RF0-2	0.400962	0.00483544	1
P55809	-0.303315	0.0048481	1
Q9UBE0-2;M0R375	-0.29166	0.00486522	1
P46782	0.337038	0.00497797	1
O75027-2;O75027-3	-0.364325	0.00497866	1
Q9BRA2;I3L2R6	0.333999	0.00499895	1
P61326;Q96A72;F5H6P7;P61326-2;II_771520;F5H6N1;II_771513	0.346396	0.00501748	1
P26038	0.191635	0.00503844	1
Q9NPQ8-2;Q9NPQ8;Q9NPQ8-3;Q9NVN3;Q9NVN3-1;B7WPL0	-0.277355	0.00504223	1
P13010	0.186213	0.00505019	1
Q6L8Q7;F6T1Q0;II_633702	-0.303325	0.00507877	1
P23919;G5E9E9;II_643941	-0.272349	0.0051395	1
Q8N3U4	1.51829	0.00522922	1
Q3KQU3-2;Q3KQU3-4	0.61055	0.00535887	1
P51571	-0.192009	0.00536364	1
Q9HCU5	-0.680288	0.00540283	1
O75533	0.583762	0.00551108	1
P49755;II_749891	-0.237056	0.00551455	1
Q16531	1.95484	0.0055259	1
P04075	0.187562	0.00554668	1
P38606	-0.372189	0.0055877	1
Q4G0N4-3;Q4G0N4	-0.362031	0.0055895	1
H0YDN1;Q15149-8	0.978004	0.0055946	1
P50579-3;F8VQZ7;P50579	-0.412334	0.0056516	1
Q9Y6C9;E9PIE4	-0.330646	0.00573669	1
Q9UHG3	-0.464581	0.00573893	1
Q9Y3B3	-0.290555	0.00578887	1
Q8NEW0	-0.224404	0.00583173	1
P55060	0.362017	0.00585563	1
O43395	-0.586769	0.00590826	1
Q7Z4W1	-0.335744	0.00592281	1
Q5TBH8;O15228	-0.341635	0.00597107	1
O43292	-0.288311	0.00603562	1
P06753-5;D6RFM2	0.422036	0.00607283	1
P62316;P62316-2;K7EJB5	0.227229	0.0062633	1
Q13043;Q13188	-0.215458	0.00629288	1
K7EIG7	0.391309	0.00629812	1
P18031;B4DSN5	-0.299848	0.00635999	1
P10606	-0.293364	0.00641702	1
Q14232	0.334732	0.00645599	1
Q12906;Q12906-7;II_698598;II_698597	0.302497	0.00655987	1
O14964	0.480747	0.00658176	1
Q3SXM5	-0.608848	0.0068218	1
II_3427765;A0A2R8Y706;II_3427764	0.469247	0.00689427	1
Q9UL18;Q9H9G7;Q9HCK5;Q9UKV8	0.344643	0.00691128	1
Q96TA1	0.26511	0.0069588	1
Q9Y2Q3	-0.210884	0.00709691	1
Q96JJ3	-0.248331	0.0071943	1
P56556;A0A2Y9D025	-0.233762	0.00725417	1
Q9BZE4	-0.331566	0.00731166	1
P46940;A0A0J9YXZ5;II_739221;Q86VI3	1.0572	0.00738245	1
O43765	0.504755	0.00744036	1
P30049;II_702612	-0.340269	0.00744294	1
Q13501-2;Q13501	-0.397692	0.00744477	1
O75643;II_645846	1.00772	0.00747748	1
P80723	0.701858	0.00753357	1
A0A0C4DGQ8;II_718491;J3QLK1	-0.391732	0.00761598	1
B3KM87	0.812987	0.00766785	1
Q08170;B4DJK0;B4DUA4;Q13243	0.275466	0.00776326	1
O00139-5;O00139;O00139-4	-0.407367	0.00776901	1
II_744101	0.47195	0.00778948	1
O00567;II_665612	-0.298584	0.00783397	1
Q9H1E5	-0.609452	0.00783809	1
Q8N4Q0;Q8N4Q0-2	-0.547967	0.00784987	1
A0A2R8YFS5;O15523	-0.222382	0.00793531	1
O43172-2;O43172	-0.214477	0.00799415	1
Q16512;Q16512-2	0.46219	0.00800574	1
F5GXZ9	-0.386726	0.0080458	1
Q7Z2W9-2;Q7Z2W9;F5H7V8	-0.377906	0.00820638	1
Q15036;XP_011531505.1	-0.458441	0.00823808	1
Q7L0Y3	-0.449858	0.00825151	1
Q96G23;II_681963;H0YLQ6	-0.356926	0.00825702	1
Q8IZ81	-0.334913	0.00832497	1
O15254-2	-0.328875	0.00838297	1
P42126-2	-0.542035	0.00841639	1
II_683963	-0.694106	0.00843864	1
XP_016883632.1;XP_016883629.1;Q86U06-2	0.432905	0.00844957	1
Q16891-2;Q16891-4;II_650290;H7C463	-0.200205	0.00846315	1
Q9BQA9-2;Q9BQA9;H0Y2X1	-0.353866	0.00850948	1
P84243;B4DEB1	0.267803	0.00853781	1
O95758-6	-0.263373	0.00859066	1
Q8NF37	-0.258308	0.00863526	1
Q15393;II_727978	0.932515	0.00866671	1
Q9BZF1-3;Q9BZF1;Q9H0X9-2	0.49716	0.00872525	1
Q9NRG7	-0.432067	0.00875668	1
II_748703;G3V529;A0A1W2PRR2	0.713954	0.00876739	1
Q6YP21-3;Q6YP21	-0.532492	0.00877509	1
P55010	0.327868	0.00887161	1
O60493;O60493-2	0.292057	0.00892479	1
P20618	0.210446	0.00898609	1
O14657	-0.304975	0.00911797	1
Q9Y4I1-2	0.603125	0.00918494	1
Q15029-2;Q15029-3	0.651676	0.00924893	1
Q5JRX3;II_795619;IP_795625	0.736344	0.00932369	1
O94979-10;O94979-4;O94979;II_617200;H0Y8W8	0.410064	0.00946013	1
Q96CX2	0.222518	0.00955724	1
ENSP00000339889.5	0.633084	0.00956155	1
Q99698	0.286648	0.00957125	1
Q14203-2;Q14203-3;E7EX90	1.1537	0.00980068	1
P01889	0.476019	0.00984845	1
P29144	0.740637	0.00991163	1
Q9Y5L0	0.366493	0.0100525	1
P48047	-0.399766	0.0101076	1
Q9NQC3-2;Q9NQC3;Q9NQC3-6	-0.220826	0.0101507	1
Q9BWS9;Q9BWS9-3	-0.341437	0.0101714	1
NP_001274357.1;II_585479	0.30679	0.010208	1
D6REM6	0.359553	0.0102431	1
Q9NS86	-0.470939	0.0103249	1
O43242	-0.191633	0.0103628	1
P35579;P35580;P35580-5;P35580-4;REV__S4R3H4	0.716986	0.0104137	1
P30084	-0.302546	0.0104338	1
P12694	-0.18351	0.0104767	1
Q92947;K7EKT3	-0.238828	0.0105346	1
O60610-3;O60610	0.657445	0.0105518	1
P25789;P25789-2;II_740212	0.21798	0.0105519	1
F5GX23;O00233-2	0.209385	0.0105653	1
E5RIZ4;Q9P015;II_576602;E5RHF4	-0.312527	0.0105732	1
O95373	0.851873	0.0105967	1
P43155	-0.370892	0.010692	1
Q96S44;II_664226;Q5JZ02	-0.815931	0.0108698	1
II_718472;P17152	-0.324897	0.0109253	1
II_296024;Q9BVL4	-0.607783	0.0110863	1
R4GMR5;K7EJR3	-0.206594	0.0111346	1
Q14974;Q14974-2	0.151642	0.0112254	1
Q6P1A2	-0.2125	0.0112328	1
Q15067-2;Q15067	-0.716186	0.0112489	1
Q9NZN3	-0.254442	0.0112597	1
P13073	-0.182251	0.0113422	1
P52565	0.272814	0.0113869	1
O00217	-0.309706	0.0114907	1
A0A0B4J2D5	-0.367583	0.0115883	1
Q9H2U2-6;Q9H2U2-4;F8W7R6	-0.329522	0.0117756	1
H3BM89	0.232493	0.0118727	1
Q08AM6	-0.170541	0.0119296	1
Q96EE3;Q96EE3-1	-0.198198	0.0119914	1
Q00610-2	1.13133	0.0120989	1
Q14554;Q14554-2	-0.321533	0.0123566	1
B3KSI3;O15382	-0.316341	0.0126427	1
P31946	0.25379	0.0126431	1
Q96IV0-3;A0A0C4DFP4;II_631561	-0.193845	0.0126684	1
P25787;C9JCK5	0.231964	0.0126921	1
P51812;B7ZB17;Q9UK32;Q9UK32-2;Q9Y2H9	-0.187716	0.0127229	1
P62314;J3QLI9;II_705667;J3QLR7	0.191862	0.0128182	1
Q96F07-2;Q96F07;H7C229;E7EW33	-1.73557	0.0128185	1
E9PC69;Q96L34-2;Q96L34;B4DIB3;Q9P0L2	-0.194641	0.0128862	1
P55265-5;P55265-2;XP_006711172.1;II_3417687;II_3417688;A0A3B3ISX1	0.318486	0.0130882	1
O75695	0.184888	0.0131114	1
Q9HC35-2;Q9HC35;II_649169	0.2845	0.0131312	1
Q9H553;Q9H553-2	-0.384187	0.0131381	1
Q12904-2	0.362668	0.0131642	1
Q9H078-4	-0.291648	0.0131841	1
Q8N1I0	0.810164	0.013187	1
Q9H3H5	-0.279526	0.0132777	1
J3QR09;P84098	0.470439	0.0133067	1
O00487	-0.2954	0.0133076	1
O95782-2	0.19607	0.0133783	1
Q9Y6M9	-0.298577	0.0135281	1
Q8NBN7;IP_144563	-0.29379	0.0136487	1
Q9Y5X2;C9J271	-0.213946	0.0137026	1
P41212	-0.253768	0.0137681	1
Q15208	-0.404031	0.0137901	1
P55061	-0.326383	0.0137924	1
Q6RW13	0.17517	0.0138494	1
O95248;O95248-5	0.407478	0.0139262	1
P27361;P27361-3;Q16659	-0.215398	0.0139695	1
P82930	-0.379953	0.0140123	1
Q8N163;II_577240;G3V119;H0YB24	0.450011	0.0141221	1
Q15369	0.272494	0.0142603	1
P59998	0.230534	0.0143111	1
P19784;II_729435;H3BV19	-0.242414	0.0143515	1
A0A087WXU3;CUFF_zika_tx0078_ORF12	-0.19618	0.0143906	1
A0A0A0MSK5	0.20735	0.0144533	1
P51553	-0.241011	0.014485	1
Q12797-10;Q12797	0.671289	0.0145653	1
Q96BM9	0.274113	0.0145738	1
O60256;O60256-4	-0.328838	0.0147387	1
P19105;O14950;J3QRS3;P24844-2	0.342277	0.014762	1
P38159;Q96E39	0.187513	0.0147654	1
Q96HS1	-0.298681	0.014845	1
P42766	0.391799	0.0148913	1
Q96JJ7;II_704638	-0.270082	0.0149674	1
Q8IXB1-2;E7EP04;Q8IXB1-3;II_643123;II_643115	-0.307091	0.0151407	1
Q9NVH1	-0.394954	0.0152847	1
Q9BTM1	1.11733	0.0155384	1
Q14165	-0.187081	0.0155609	1
A0A0C4DFV9;Q01105-2	0.165023	0.015615	1
Q86YN1	-0.233545	0.0156827	1
P53992;G5EA31	0.35417	0.0157994	1
NP_001304828.1	-0.231723	0.0159684	1
O95479	-0.339378	0.0161381	1
P49720	0.242673	0.0162881	1
II_743951;P37108	0.257855	0.0164218	1
Q8WYA6	0.244429	0.0164426	1
P17050	-0.303495	0.0165175	1
O00560-2	-0.802746	0.0165545	1
P35241	-0.331234	0.0167614	1
P40926	-0.356808	0.0168033	1
P35914;P35914-2	-0.750163	0.0168244	1
P15374	0.412722	0.0168276	1
P42677;C9J1C5	0.419136	0.0168563	1
P02786	-0.505287	0.0168698	1
P38919;I3L3H2;II_625681;E9PBH4;F8WE11	-0.198056	0.0169683	1
J3KQJ1;F8WA42;F8WEX5;F8WEV7;II_152741	-0.383098	0.0169816	1
Q8WUX9-2	-0.264352	0.0170373	1
Q7Z434	-0.550723	0.0170901	1
Q9Y5B9	0.319418	0.017198	1
Q9NRG9	-0.279663	0.0172008	1
Q9Y2I8	-0.349194	0.0172703	1
Q9HB40;II_714330	-0.185131	0.017312	1
P19404	-0.403828	0.017338	1
H3BS70	-0.562785	0.0173388	1
P30050	0.171103	0.0173856	1
P42167;P42167-2	0.169561	0.0173941	1
P62829;J3KTJ3	0.196192	0.0174447	1
Q8NFH3	-0.249609	0.017471	1
Q93009-3;Q93009;II_731869	0.566862	0.0175865	1
Q7L576	0.645213	0.0176279	1
O75348	0.356147	0.0177342	1
Q04637-6;Q04637-4;E7EUU4;Q04637-8	0.525187	0.0179913	1
Q13586	-0.434053	0.0180156	1
Q9UQE7	1.05995	0.0182011	1
Q9NZC3;H3BU22;NP_001310995.1	-0.538402	0.0183162	1
Q13363-2;Q13363	-0.259901	0.0183565	1
Q99816	-0.37841	0.0183956	1
Q92882	0.194838	0.0184842	1
Q69YN4	0.468979	0.0185427	1
Q9P035	-0.494887	0.0188503	1
P55795	-0.348809	0.0190235	1
O75083;O75083-3	0.153436	0.0192365	1
P82933	-0.452757	0.0193485	1
Q9UBS4;II_625728	-0.186994	0.0194152	1
P62993	0.167566	0.0194591	1
P17844;II_713724;II_713715	-0.252927	0.0195572	1
Q07954	0.778618	0.0195915	1
Q7Z2Z2	0.671598	0.0198106	1
O95747	-0.197251	0.0198259	1
Q00169;F5GWE5	0.36725	0.0199845	1
P12270	0.81086	0.0200462	1
Q16799-3;II_751095	-0.326159	0.0201601	1
Q9UBQ5	0.326002	0.0202028	1
P61916	0.182236	0.0203698	1
Q5T1M5	0.981146	0.0205095	1
O43592	0.442466	0.0205214	1
O43760;O43760-2;K7ENG9	-0.18615	0.0205449	1
P31942-2;P31942	-0.182574	0.0205948	1
Q9NYK5	-0.398949	0.0206691	1
II_633715;Q9UKG1	0.189354	0.0207102	1
Q9UKK3	0.97997	0.0207713	1
P00918;NP_001280604.1;E5RID5	0.242331	0.0207818	1
II_752179	0.26896	0.0208393	1
A0A0D9SF54;Q13813-2	0.186008	0.0208446	1
Q3ZCQ8;M0R2F8;M0R047	-0.435364	0.0209055	1
Q92888;Q92888-3	0.215787	0.0211076	1
Q709C8-2;Q709C8	0.519831	0.0211778	1
Q99805	-0.353857	0.0212146	1
O00231	-0.320758	0.0212318	1
II_621250;Q14728;D6RE79;II_621248	-0.251546	0.0213862	1
P12268	-0.268714	0.0215671	1
P04040	-0.184151	0.0216293	1
Q13325	-0.330913	0.021697	1
O14656	-0.241906	0.0217087	1
P43250-3;P43250;P43250-2	-0.276968	0.0217485	1
P48147	0.214741	0.0217931	1
P09104	0.394203	0.0218959	1
Q92598-2;Q92598-4;II_758210;II_758208;R4GN69	0.260761	0.0219793	1
Q8NBL1	-0.344104	0.022179	1
Q9BY32;II_665262	-0.278594	0.0223296	1
Q99829	-0.203669	0.0225012	1
Q8NBU5	-0.352789	0.0227353	1
O14880;Q5VV89;Q5VV87	-0.174759	0.0230258	1
Q8TCT8	0.218362	0.0231826	1
Q9H9T3	-0.315902	0.0234268	1
Q9BQB6-3;Q9BQB6	0.472152	0.0234506	1
IP_195829	0.905468	0.023473	1
P23284	-0.181924	0.0237209	1
Q9Y5Y5	-0.41411	0.023746	1
P41240	-0.24198	0.0239077	1
Q6IAA8	0.175152	0.0239576	1
P49458-2;P49458	0.413734	0.0241285	1
P02545;P02545-6;P02545-2;Q3BDU5	-0.183339	0.0243759	1
P24666	0.359572	0.0244484	1
Q8TBP6	-0.316434	0.0244589	1
Q15185;Q15185-3;IP_672235	0.20758	0.0245112	1
P47813;O14602;A6NJH9	0.364013	0.0245334	1
Q92896	1.03026	0.0245599	1
Q15287;H3BPG5	0.333258	0.0246023	1
O95831	-0.175952	0.0247552	1
P48729;P48729-2	-0.236114	0.0248361	1
Q9Y6M1-1;Q9Y6M1;Q9NZI8	0.477289	0.0248868	1
O43175;II_3436236;A0A2C9F2M7;A0A286YFL2;II_3417621	-0.322473	0.0250312	1
Q14254;J3QLD9	-0.203477	0.025043	1
E7EMM4;Q13510;II_3423423	-0.197546	0.0250815	1
Q9P1F3	0.435383	0.0256493	1
O00267	0.350041	0.0257218	1
B1ALA9;P60891	-0.268326	0.0258118	1
II_680302	0.417075	0.0258166	1
E9PFD2;F2Z3P2	-0.203491	0.0258794	1
Q08211	0.506752	0.0259698	1
Q96PK6	-0.240029	0.0260766	1
Q15477;II_596127;H7C4L3	0.380773	0.0261284	1
P61221	-0.368749	0.0263994	1
Q15286	-0.353589	0.0264283	1
Q8N6G5	-1.07461	0.0265239	1
P82673	-0.459443	0.0267348	1
Q71UI9;P0C0S5;Q71UI9-2	0.409975	0.0267392	1
P31937	-0.468612	0.0268841	1
P46063	-0.308401	0.0269318	1
O75131	-0.221681	0.0269809	1
Q8N335	-0.274359	0.0271744	1
P15531	0.272348	0.0272679	1
P35626	-0.286894	0.0274707	1
II_726792;Q14694;II_247230	0.340856	0.0274786	1
Q9UL46	0.166049	0.0274843	1
Q9P2J5-2;Q9P2J5;Q9P2J5-3;II_611596	0.459999	0.0277429	1
Q99459	0.390158	0.0278163	1
Q9P2R3	0.314697	0.0280436	1
P00395	-0.298706	0.0280458	1
P41252;II_173553;A0A0A0MSX9	0.994514	0.0284094	1
A0A2R8Y6H2;II_3427762	1.03906	0.0284177	1
O75251;II_702544	-0.338032	0.028433	1
P83916	0.440287	0.0284334	1
P35613-2	-0.241932	0.0285202	1
P61964	-0.182079	0.0285922	1
Q13200;II_625984	0.236609	0.0286318	1
Q1KMD3;H3BQZ7	0.25918	0.0287614	1
P53621;P53621-2;A0A3B3IS84;II_3417823;A0A3B3ITV3;II_3433644;II_3433643;II_3417836;II_679781;A0A3B3IS23	0.402674	0.0289798	1
P35658-4;P35658;II_177597;IP_283294	-0.263317	0.0289948	1
P06748;IP_602614	-0.141081	0.0291326	1
O14974	0.522291	0.0291436	1
Q9UIQ6	1.23887	0.0292259	1
A8K878;II_628659	-0.266598	0.0293662	1
Q02880-2;P11388	0.575459	0.0294294	1
P39019;A0A075B6E2;M0QYF7	0.201799	0.0296948	1
Q13283;II_611058;Q13283-2	-0.164801	0.0298616	1
Q9NX63;C9JRZ6	-0.225902	0.0301246	1
P09661;II_743229	0.164702	0.0302089	1
P07339	-0.167956	0.0306615	1
Q13619-2	0.222692	0.0306979	1
P11233	-0.345957	0.0310271	1
P11172-2;II_627767	-0.479823	0.0310311	1
Q15155;Q5JPE7;II_731386;H3BUC9	1.15413	0.0310657	1
NP_001308759.1;J3KNN5;II_605003;II_605004	-0.254729	0.0310853	1
O75832	0.218025	0.0311415	1
P54578	0.220763	0.0311593	1
O00232;NP_001303270.1;O00232-2	-0.145707	0.0311818	1
Q86V87;II_577399	0.27685	0.0311987	1
O43615	-0.341962	0.0312191	1
P07711	0.24389	0.0312204	1
P46060	0.196678	0.031484	1
Q9Y4P3;II_585054;Q96E41;XP_024302479.1;F8WDI9	0.220133	0.0315339	1
Q96P70	0.681177	0.0318921	1
Q13153	-0.609957	0.0319124	1
Q9BXK5;F2Z2C3;Q9BXK5-4	0.26069	0.0320343	1
Q92759	-0.685742	0.0321247	1
Q9HD45	-0.124694	0.0323627	1
Q8IUR7-3;Q8IUR7;II_626936;G5E9V6;II_626928	-0.189811	0.0325292	1
P28288;XP_011540179.1	-0.211664	0.0327201	1
P14314-2;P14314;K7ELL7	-0.194484	0.0328212	1
O60645;D6RB59;II_608518	-0.200815	0.0330283	1
II_763894	-0.237237	0.0330611	1
Q12768;E7EQI7	0.622955	0.0332527	1
Q9NXR7	-0.299502	0.0335437	0
P27824;P27824-3;D6RD16;O14967	-0.138135	0.0336693	0
O60341;O60341-2	0.374765	0.033792	0
P08579;II_664902	0.643017	0.033918	0
II_676189;Q9HB71	0.159581	0.0339331	0
E5RK69	0.425507	0.0340687	0
Q17RN3;K7EQL1	0.255738	0.034126	0
Q9Y2A7-2	0.517045	0.0342171	0
Q93077;Q7L7L0;P04908;P16104;REV__Q8NB25	0.784181	0.0342776	0
P33121	-0.215554	0.0342861	0
Q8N766-4;Q8N766	0.724111	0.0343881	0
O60502	0.153309	0.0344892	0
P07108	0.297243	0.0345832	0
O96000	-0.189525	0.0346858	0
P62888	0.242564	0.0350376	0
O00400;A0A2R8Y5I5	-0.228722	0.0351101	0
P55769	0.193456	0.0351414	0
Q9HB90;Q9NQL2	-0.152256	0.0352772	0
Q9UI09	-0.403075	0.0355357	0
P12931;P07947	-0.176716	0.0355518	0
O95319-2;O95319;E9PC62;Q92879-2	-0.25081	0.035644	0
O60264	0.391815	0.035773	0
P62847-2	0.510431	0.0358611	0
Q8IWB1	-0.218978	0.0358968	0
P62269;IP_622873	0.183627	0.0360465	0
O14727-4;O14727;O14727-2	0.395571	0.0361566	0
Q86X55;II_698541;K7EQA8;II_698540	-0.176205	0.0362064	0
XP_011531449.1;Q9UI10-3;II_652175	-0.2525	0.0362926	0
O43852;O43852-2;O43852-10	-0.347735	0.0366759	0
Q9H0E2;E7EN89	0.193048	0.03694	0
P61586	0.578023	0.0372978	0
Q96Q15	-0.6804	0.0373255	0
Q8NFF5-2	-0.395557	0.0373481	0
Q9NX00	-0.287254	0.0373614	0
Q13547	-0.450129	0.0374852	0
Q9BW27;Q9BW27-2;J3KT10	-0.277195	0.0376013	0
Q05209;Q05209-2;Q05209-3	0.235382	0.037614	0
P49354;II_578785	-0.220891	0.0378485	0
Q96IX5	-0.246976	0.0378487	0
M0QXL5	-0.166334	0.0380913	0
Q9NR31	-0.674475	0.0381592	0
Q9NTK5;Q9NTK5-3;II_643507;Q9NTK5-2	0.204448	0.038197	0
O95202;II_621448	-0.172406	0.0382655	0
A0A024R4E5	0.556976	0.0382939	0
P26640	0.375965	0.0389749	0
Q8IZP0-3;A0A0A0MRT6;Q8IZP0-9;Q9NYB9-2;F8WAL6	-0.458599	0.0390566	0
II_666170	0.271951	0.0390685	0
P00387-2;II_295344;P00387	-0.218456	0.0391568	0
Q969Z0;Q969Z0-2	-0.274247	0.0392086	0
O00422-2;H7BZW6	0.384161	0.0393224	0
Q9Y2S7;B4DEM9	-0.323195	0.0394035	0
Q9BZJ0-2	-0.326894	0.0394263	0
Q15020;F8VV04;Q15020-2;II_765186	0.315296	0.0394778	0
P05455	0.261892	0.040546	0
Q8N490-3	-0.228469	0.0406123	0
P29966	-0.272593	0.0406887	0
Q9UG63;Q9UG63-2	-0.272384	0.0408385	0
J3QLR8;Q9Y3D9	-0.238281	0.0409078	0
Q99873-3;Q99873;Q9NR22	-0.22086	0.0414724	0
Q96PY5-3;Q8IVF7-3;C9IZY8	0.403425	0.0418215	0
P24390	-0.671444	0.0418807	0
Q13263;Q13263-2;II_693467;M0R0K9;M0R3C0	0.313819	0.0421673	0
P04632;A0A075B7C0;K7EMQ1	0.181844	0.0421759	0
IP_660362	-0.256687	0.0423919	0
C9JT21;P43897-3	-0.279407	0.0424461	0
Q00325-2	-0.146122	0.0425833	0
Q9NR45	0.159144	0.0425938	0
P42858	0.348798	0.0426107	0
P84095	0.126986	0.0429366	0
Q8WUM0	0.512294	0.043001	0
P04083	0.121363	0.0433408	0
P16403	0.275311	0.0434438	0
Q15738	-0.30693	0.0436041	0
Q99570	0.321912	0.0436363	0
Q92804	0.266075	0.0437787	0
Q9BW60	-0.165956	0.0441985	0
Q9BUJ2-4;A0A0A0MRA5;Q9BUJ2	0.212255	0.0443281	0
II_626155;Q13144	0.505592	0.0443901	0
Q8TEM1	1.15568	0.0443979	0
P61803	-0.210753	0.04446	0
O00629	0.452405	0.0445409	0
P20020	0.437915	0.0448113	0
Q8NEB9	0.646857	0.0450144	0
O75427;A0A087X197;C9JYK0	-0.214325	0.0451462	0
D6RIE3;H0UI06;D6R9C3	-0.275211	0.0455896	0
P62807;P58876;II_158946	0.161208	0.0459613	0
P49189-3	-0.27197	0.0460084	0
O15269	-0.131312	0.046746	0
II_765935	0.526597	0.0470341	0
P16615;II_764879;H7C5W9;II_764878	0.294598	0.04706	0
O95870;A0A0G2JJD3	-0.232126	0.0471471	0
Q9Y6Y8;A0A0C4DH82	0.400395	0.0477861	0
Q15021	0.461438	0.0481053	0
P62854	0.312137	0.048267	0
O94766	-0.338918	0.0482712	0
Q00839-2;A0A1X7SBS1	0.258567	0.0483112	0
Q9Y5S9-2;Q9Y5S9	0.248987	0.0485093	0
O75534-2;O75534	0.223433	0.0488192	0
Q9UIJ7;Q9UIJ7-2	-0.171653	0.0488581	0
P63241	0.142449	0.0490136	0
P11908	-0.209857	0.0494595	0
P42166	-0.210203	0.0499882	0
Q14847	-0.171048	0.0501506	0
Q9H490	-0.363098	0.0503695	0
P50416;Q92523	-0.145412	0.050564	0
O95352	-0.209376	0.0505759	0
Q13526;II_698869	0.305653	0.050625	0
Q9BXJ9;Q6N069;II_757921	0.239909	0.0510702	0
A0A0C4DGG8;Q8IX12-2;Q8IX12;II_793464;F5H3E1	0.306296	0.0511466	0
Q4KMQ2	0.306967	0.0511816	0
P49902	-0.249239	0.0516857	0
Q96K37	-0.277369	0.0518987	0
O60739;II_720025;II_720024	0.322303	0.0520757	0
Q9H3P7	0.389834	0.0523357	0
Q9Y2Z4;H0YHS6;II_770510	-0.360403	0.0524564	0
P40763	-0.131193	0.0528582	0
Q04837	-0.143814	0.0535633	0
O14672;II_742051;H3BS53	-0.190147	0.0535762	0
II_588207;H0Y4W2;F2Z2U4;Q9Y4A5	0.387849	0.0535815	0
Q9Y5X3;NP_001269383.1;II_664846	0.138107	0.0539997	0
Q14677;Q14677-3	0.18973	0.0543474	0
Q6NYC8	0.452255	0.054553	0
P17655;II_674636;II_674638	0.130792	0.0546922	0
Q9C037-2;II_588009;H7C0Q6	-0.216842	0.054741	0
Q9Y2X3	-0.157091	0.0547621	0
Q9Y3E0	-0.318444	0.054856	0
A6NHR9;II_3429852;A0A2R8YE92;II_3429853	0.400707	0.0549147	0
Q96P48-4	0.329313	0.054976	0
Q9NVG8	0.229829	0.0558156	0
Q7Z3B4;Q7Z3B4-2	-0.207894	0.0562106	0
O75937	0.185839	0.0562868	0
Q6P2Q9	0.685243	0.0566802	0
P29590-12;P29590-13	0.242082	0.0569091	0
Q9NXG2	0.930621	0.0569936	0
P08240	-0.238264	0.0570463	0
Q9NR30	-0.271473	0.0571375	0
A2RRP1;II_649553;H0Y5G7	0.542115	0.0571567	0
P55039	-0.282088	0.057243	0
G5E9Z2;Q96KA5-2;Q96KA5	-0.204817	0.0573608	0
P46777;IP_653560	0.12649	0.0575113	0
O75165	0.519931	0.0575351	0
P62750;II_718162;K7ERT8;IP_620459	0.11317	0.0575744	0
A0A1X7SBZ2;Q92841-1	-0.282142	0.0578213	0
P62701;C9JEH7;P22090	-0.145858	0.0581174	0
P26373;II_726022;IP_709740;H3BUK8	0.236515	0.0582279	0
Q9Y217	-0.305066	0.0583837	0
O75947	-0.17214	0.0587209	0
Q9Y4L1	0.706492	0.0588558	0
Q9UPU5	0.508701	0.0590503	0
Q86X83;II_630500	-0.176792	0.059108	0
P52630;II_769124	0.250511	0.0592464	0
P49327	0.555205	0.0595737	0
P36873	-0.194671	0.0600777	0
O14933;O14933-2	0.413524	0.0601976	0
Q9NVR2	-0.177355	0.060437	0
Q13618-2;Q13618;NP_001244127.1;A0A087WTG3	-0.174321	0.0605145	0
Q7Z3J2	0.151443	0.0606104	0
NP_001332894.1;A0A087WYN9	0.536436	0.0607	0
Q6IA69;Q6IA69-2;A0A0B4J216;II_780110;H0YCQ6	0.258481	0.0607187	0
P13639	0.146156	0.0607275	0
Q8N1F8	0.617379	0.0608274	0
II_083156;Q9HBH5	-0.468533	0.061656	0
Q6WKZ4-3;Q7L804;Q7L804-2	-0.241674	0.0619744	0
P55884	0.193435	0.0621861	0
A0A0A0MSJ0;Q86XP3	0.296507	0.062296	0
P11279	-0.14611	0.0623349	0
Q9NX24	-0.301371	0.0625469	0
Q96J02-3;Q9H0M0	0.307801	0.0629522	0
P48426	-0.152309	0.0636937	0
P38571	-0.277757	0.0636966	0
Q92522	0.165448	0.0637417	0
P22626;P22626-2;II_591371	0.116957	0.0641223	0
Q16836	-0.370906	0.0642659	0
Q13045	0.320261	0.0643056	0
P30876	0.694031	0.0646196	0
Q86Y82	0.149844	0.0651268	0
Q7Z6Z7	0.295106	0.0654943	0
Q8NFH4;F8VTY2	-0.166126	0.0657033	0
Q2M389;XP_011536376.1;F8VYH7	0.52986	0.0657517	0
E9PB61	0.190748	0.0658787	0
P32121;Q68DZ5	-0.168314	0.0659671	0
P63279	0.227013	0.0661892	0
Q9Y3B4;II_515857	0.275349	0.0667945	0
O43598	0.264533	0.0670331	0
P19388;NP_001303253.1;A0A0A0MQR7	0.152079	0.0670368	0
P30044	0.144068	0.0670396	0
Q9UI12-2;Q9UI12;II_576644	-0.132249	0.0671664	0
ENSP00000300648.6	0.417545	0.0676462	0
Q93008-1	0.359074	0.0677425	0
Q2NL82	0.329665	0.0677836	0
Q14166	-0.118851	0.0678008	0
P52209	0.165014	0.0681602	0
P53618	0.115272	0.0683075	0
P62851	0.182459	0.0688068	0
ENSP00000360939.5	0.150622	0.0690281	0
Q6VY07	0.734819	0.0690828	0
II_610018;O14949	-0.193373	0.0702411	0
Q9UPN7;II_691165	0.314452	0.0714043	0
P22061-2;A0A0A0MRJ6;H7BY58	-0.32227	0.0715834	0
Q16875-2;Q16875	0.249605	0.0716927	0
P20839-3;P20839-2	-0.238418	0.0717494	0
Q7Z392;II_615349	0.508088	0.0718208	0
Q99733-2	0.132493	0.0719924	0
P62195	-0.162496	0.0719994	0
A0AVT1	0.413509	0.0722433	0
Q9BVA1;Q13885	-0.534263	0.0727616	0
Q9NVP1	-0.200229	0.0727705	0
Q15717;Q15717-2;Q12926;P26378-4;P26378-2;A0A0A0MRX1	-0.175362	0.0732111	0
E9PCX7	0.551768	0.0734176	0
Q8TDX7	-0.182376	0.0747049	0
P07741;P07741-2;II_726211;H3BSW3	0.164443	0.0750054	0
P36871	0.135237	0.0750631	0
P17858;P08237;II_770086	-0.175492	0.0760447	0
Q9P2T1	-0.238946	0.0763576	0
Q5T447	0.16644	0.0774217	0
O15294-4;O15294	0.404002	0.0777289	0
P14868;II_647985;H7C278;II_647984	-0.139568	0.0779119	0
A0A2R8YDP2;A0A2R8YFU2;P68400-2;A0A2R8YEL7	-0.147744	0.0781794	0
Q04760	0.114218	0.0781827	0
Q9Y3L5	-0.22182	0.0784077	0
Q5T4S7;X6R960;II_684658	0.347118	0.0785821	0
Q9NY33	0.110158	0.0788657	0
Q9NQW7-3;II_792256;II_792258;II_792248	-0.199899	0.0788967	0
Q5T091;O15258;II_687769	0.166855	0.0790695	0
II_749907	0.22232	0.0795139	0
A0A0A0MTC1	0.390294	0.0803244	0
Q9UBV8	-0.382316	0.0803547	0
O95571;NP_001307797.1;M0QY80	-0.250633	0.0807676	0
Q14558-2;B4DP31	-0.212865	0.0809109	0
J3KP27	-0.205659	0.0809249	0
P56545	-0.358267	0.0811671	0
Q92575;II_647996	0.277634	0.0817365	0
II_749908	0.295836	0.081834	0
Q8IXM6;H0Y6T6;XP_016865713.1;NP_001257637.1;II_596594	-0.149158	0.0820764	0
P62140	-0.205905	0.0829916	0
P49247	-0.17764	0.0832421	0
P54709;C9J6S2	-0.179773	0.0832737	0
Q96DV4;II_712478	-0.707707	0.0833809	0
P07900	0.110699	0.0833981	0
O75822	0.16328	0.0834619	0
P61289;P61289-3	0.30172	0.0834662	0
O14776-2;O14776;II_611563	0.652088	0.0842534	0
II_059700;II_578242;H0YAN8;O15013	0.295365	0.0852034	0
Q9BXB4	0.169165	0.0852401	0
P56937	-0.501597	0.0853385	0
Q9P0U1	-0.396204	0.0854205	0
Q9H3K2	-0.201507	0.0857759	0
H0Y886;A0A087WYD0;F8WDZ2;II_111830;II_626422	-0.232944	0.0859277	0
Q16774;B1ANH0;Q16774-2;II_674305;II_674302	-0.154478	0.0859636	0
Q96FW1;Q96FW1-2;II_785110	0.113387	0.086221	0
Q7KZN9	-0.429366	0.0864395	0
P68032;P62736;F6QUT6	0.561952	0.0873386	0
II_749230	-0.167653	0.087412	0
Q6UXN9	0.170978	0.0874127	0
Q96HY6	0.201417	0.0877914	0
A8MU39;P53041	-0.368565	0.0878535	0
P08133;P08133-2	0.0947797	0.0884823	0
Q96DZ1-2;Q96DZ1-3;Q96DZ1	-0.461831	0.0887969	0
Q92900-2	0.338048	0.0888138	0
Q6JHV3;Q9Y6I4;XP_016878257.1	0.346096	0.0888764	0
P49207	0.190695	0.0895607	0
P51570;P51570-2	-0.262455	0.0895857	0
P48382	-0.099395	0.089927	0
Q8TDN6	-0.150969	0.0900619	0
Q9NXS2	-0.598163	0.0903363	0
IP_742825	0.470129	0.0907013	0
Q8N3C0	0.259897	0.0908113	0
P50749;XP_006718077.1	-0.162779	0.0908867	0
Q9H444	-0.233695	0.0910173	0
P18621;IP_671461;IP_670158	0.134348	0.091221	0
Q96LT7;II_570451;II_570449	-0.435372	0.0913119	0
P51665	-0.128089	0.0914598	0
Q99536	-0.221617	0.0915982	0
O43759	-0.199296	0.0920529	0
O43813	0.223464	0.0924371	0
A5YKK6;A5YKK6-2	0.333929	0.0925569	0
P56192	0.165451	0.0926952	0
P78527	0.378262	0.0927627	0
P12955	0.321954	0.0927723	0
P52272-2;P52272;NP_001284347.1;M0R0Y6	-0.187842	0.092839	0
P00390	-0.240259	0.0929314	0
P31749;Q9Y243	-0.224969	0.0930597	0
P15927	0.188617	0.0932636	0
Q15907;Q15907-2;H3BMH2;H3BSC1;P62491;B4DQU5	0.103386	0.0933764	0
Q8NI27;A0A0C4DG98	0.310356	0.0935211	0
Q7L2H7;J3KNJ2;H0YCQ8;Q7L2H7-2	0.176759	0.0938743	0
P08238	0.112666	0.0939605	0
P14174	0.23509	0.0941346	0
Q9NXN4	-0.189895	0.0941528	0
II_565720;X6RGP5;A0A3F2YNX0;O15027	0.341145	0.0947566	0
P19367	0.434776	0.094797	0
Q7Z7H5-3;Q7Z7H5;NP_001289989.1	-0.207838	0.0949718	0
Q9NRV9;II_3434678;A0A3B3IRV5;II_3434679	0.123267	0.0967592	0
P15121	0.145564	0.0967952	0
O95104-2;O95104;O95104-3;Q9UPN6;Q9UPN6-2;A0A0A0MT33	0.224663	0.0973368	0
Q9NZB2	0.219856	0.0976271	0
P13716;XP_011516666.1;P13716-2	0.204273	0.0977662	0
Q8NCE2-3;Q8NCE2-2;II_632367;II_632368	-0.298612	0.0982413	0
Q13418	-0.147101	0.0987863	0
Q15428	0.258155	0.0988397	0
Q14C86;Q14C86-6	0.264615	0.0988939	0
P36915	0.210118	0.0996734	0
P05198;II_753875	0.112151	0.0996759	0
Q6P587	-0.20577	0.100055	0
Q13404;II_576717	0.524804	0.10026	0
P10599	0.16565	0.10039	0
P03905	-0.193699	0.100434	0
O95487-2;O95487;O95487-3	0.171099	0.100482	0
Q01433-2	0.315583	0.10068	0
P61026;II_652437;II_652438	-0.114716	0.101135	0
Q13426-2	0.258465	0.101182	0
Q9NTI5-2;Q9NTI5	0.192651	0.101757	0
O60486	0.318244	0.102131	0
Q9UJU6;II_585837;H0Y5J4	0.114134	0.102395	0
Q9NZ01	-0.13389	0.102577	0
Q96GQ5	-0.371535	0.102648	0
Q8NC51-4;Q8NC51-3;Q8NC51-2;Q8NC51	0.138138	0.103653	0
Q96LJ7;II_752904;II_752903	-0.424917	0.103988	0
P47756-2	0.12993	0.10404	0
Q92614-4;Q92614-5	0.241273	0.104194	0
Q9NZL9;Q9NZL9-2	0.147345	0.10441	0
O94906	-0.130664	0.104721	0
P26639;II_607942;II_607940;D6RDJ6;A2RTX5	0.113071	0.105154	0
Q96DE0;Q9BRJ7	0.192651	0.105244	0
Q6P9B6;XP_005256131.1	0.244248	0.105357	0
Q6PGP7	0.441306	0.105723	0
Q9NT62	0.59981	0.106275	0
O75874	0.156771	0.106637	0
P40616-2;P40616	-0.161684	0.106717	0
Q9Y6E0	0.18047	0.10675	0
P46783;IP_777324	0.208996	0.107624	0
Q9BZ23-3;Q9H999	-0.542246	0.107734	0
ENSP00000359151.3	-0.356306	0.107833	0
II_674789	-0.184714	0.108066	0
Q86TB9	-0.352875	0.108111	0
Q92499;A0A087X2G1	-0.136139	0.108858	0
Q99986	-0.144019	0.108861	0
Q9Y5K8	-0.270198	0.108882	0
II_607334	-0.165388	0.109134	0
Q9HAV0	-0.223521	0.109285	0
P19525	-0.150023	0.110218	0
Q16851-2;A0A087WYS1	0.154417	0.110666	0
P17706-2;P17706	-0.3897	0.110831	0
P57740-2;P57740-3;II_766857	0.347205	0.111133	0
Q92621	0.344674	0.111139	0
II_694182;NP_001229957.1;P31751	-0.300614	0.111499	0
P29401-2;II_633870;E9PFF2;II_633865;F8W888	0.113115	0.111695	0
P31150	0.136008	0.111773	0
O00159-2	0.239051	0.111995	0
Q09028;Q09028-4;II_683341	0.144427	0.112437	0
P50990	-0.138628	0.112783	0
Q8TD55	0.103111	0.11291	0
A0A024R571	0.121349	0.11319	0
II_621000;Q9HAV7	-0.10902	0.113288	0
Q86U42-2;IP_558572	0.187854	0.113482	0
Q96SY0	-0.211545	0.114257	0
P39023;IP_745328	-0.120095	0.114332	0
P19623	0.159913	0.114524	0
II_619173	0.135762	0.11543	0
Q15363	-0.164832	0.115623	0
Q96QK1;II_3428627;XP_011521529.1;A0A3B3ITD4	0.0904821	0.116167	0
P51114-2;XP_005247873.2;B4DXZ6;P51114;II_626397;Q06787-8;G3V0J0;Q06787-9;P51116	-0.210607	0.116615	0
O75380;D6RBT3	-0.172116	0.116711	0
P00338;P00338-3	0.187294	0.117918	0
Q9UJ68;E5RIA9	0.207607	0.119113	0
Q9UNF0-2;Q9UNF0	0.256907	0.11919	0
P07858	-0.0991595	0.119314	0
P49736	-0.195098	0.119486	0
P50395	0.119002	0.119672	0
Q13177	-0.23959	0.119703	0
P67870	-0.299764	0.119918	0
P25685;NP_001304031.1;Q9UDY4	0.330926	0.120022	0
P40925	0.105271	0.120339	0
P31146;H3BRY3	0.107685	0.120503	0
O75367-3;O75367-2;Q9P0M6	0.140213	0.120601	0
O43314;II_605915;H0Y9S9	0.42006	0.120679	0
P13674	-0.188915	0.120855	0
Q9NV88	-0.282644	0.121002	0
Q99729-3;Q99729-2	0.122747	0.121113	0
O95674	-0.223885	0.121259	0
A0A1B0GUA1;A0A1B0GTG2;P49419;II_130209	-0.228861	0.122505	0
Q8IY17-2;A0A384DVU0	0.21641	0.122695	0
Q16795;A0A3B3ISG8	-0.137178	0.122802	0
P51398-3;P51398	-0.33095	0.123197	0
Q969M1	-0.261895	0.123803	0
J3KQ41;II_640878	-0.187231	0.124536	0
Q04446	0.248934	0.124947	0
P07195	0.130979	0.125366	0
Q9P107-2;Q9P107	0.226544	0.125439	0
Q9H7Z7;II_570077;II_570078	-0.147141	0.125521	0
Q9HCN8	-0.14679	0.125926	0
Q8WVY7	-0.242254	0.126178	0
P62979;P62987;B4DV12;P0CG47;P0CG48;IP_722705	0.118911	0.126237	0
P47914;IP_590980	0.458938	0.126457	0
Q6NUQ4-2;Q6NUQ4	-0.183456	0.126659	0
NP_001338228.1;Q9NUQ8-2;Q9NUQ8	-0.304455	0.127194	0
P78371	-0.130521	0.127682	0
O00483	-0.153261	0.128095	0
O75448-2;O75448;F5GY88	0.212221	0.128111	0
Q8N5M1;C9J2Q2	0.118564	0.128249	0
Q96RT1-7;Q96RT1-2	-0.206787	0.128752	0
Q14697	0.308195	0.129207	0
O95573	-0.15549	0.130637	0
O95336	-0.284369	0.131537	0
P41223	-0.227869	0.131714	0
Q14699	0.163123	0.131809	0
Q99798	-0.107142	0.131829	0
K7EKE6;II_699652;P36776	0.23371	0.131947	0
Q4G0F5	-0.119091	0.132002	0
Q9UJY4	0.345393	0.132546	0
P28070	0.140979	0.132812	0
P35813;P35813-3;P35813-2	0.288146	0.132891	0
Q92572;II_605589	-0.140468	0.133158	0
Q5TC84;A0A3B3IRI0	-0.208826	0.133272	0
Q9Y6B6	-0.32357	0.134485	0
Q8IWB7	-0.233574	0.134742	0
P42338	0.380984	0.134967	0
II_611955;P42285	0.275055	0.13502	0
Q96CN7	0.273001	0.135239	0
O00178	-0.135264	0.135559	0
Q12979;P11274-2;P11274	0.372131	0.136003	0
Q09666	0.288347	0.136514	0
Q2VPB7	-0.247578	0.13752	0
O14773;II_192605	-0.125157	0.137573	0
P83731;IP_662885	0.13225	0.137639	0
Q9P0L0;Q9P0L0-2;II_706026;II_706025;O95292-2;O95292	-0.191939	0.138023	0
Q92620	-0.169668	0.138812	0
O14787-2;II_697921;O14787	-0.140617	0.140044	0
P13807	-0.137602	0.140132	0
Q15435;II_644106;C9J177;H7C003;Q15435-3	0.159081	0.14115	0
P08621;P08621-2;P08621-3;P08621-4	0.233049	0.141321	0
M0QZB8;Q14653	0.141966	0.141459	0
Q9UGI8	-0.18884	0.14167	0
P98179;II_560495	0.285479	0.141903	0
Q13315	0.327593	0.14255	0
H3BT65;Q6FI81;Q6FI81-3	0.215946	0.142627	0
Q99808;NP_001291394.1	0.520415	0.142634	0
Q9P2K3-2;Q9UKL0;Q9P2K3;Q9P2K3-3;Q8IZ40	-0.322171	0.142864	0
Q13247-2	0.143816	0.142877	0
O43181	-0.423925	0.143344	0
Q8TDZ2;Q8TDZ2-2;II_598172;II_598170;II_598175;II_598162;II_598159	0.166839	0.143588	0
IP_295850	-0.162243	0.143647	0
Q93034	0.120665	0.144345	0
Q9UQ80;F8VR77	0.104729	0.145046	0
Q8TCD5	0.254307	0.145129	0
IP_157897	0.27311	0.145211	0
P51452	0.161785	0.145354	0
Q9BUF5	0.157447	0.14612	0
P50402;II_558259;II_558257;II_558260;II_558264	-0.135014	0.146402	0
Q07020	-0.197932	0.147018	0
Q96JC1-2;II_743718	0.227645	0.147738	0
Q8IXI1	-0.139388	0.148223	0
O76003	0.176322	0.148303	0
A0A0C4DFM0	-0.130498	0.148524	0
Q9Y6W3	-0.245238	0.148549	0
O14818	0.106234	0.149191	0
Q92604	-0.153545	0.149292	0
P35268;K7ELC4;K7ERI7;C9JYQ9	0.10548	0.149665	0
Q93100-4;Q93100-3	0.217907	0.150052	0
O00505	-0.140724	0.150294	0
P52594-3;P52594	0.243365	0.15149	0
P42356;II_291969;II_656354;II_656334;A4QPH2	0.189961	0.15168	0
B1AHB1	-0.248067	0.151715	0
P31939;II_642094	-0.101522	0.152195	0
Q13765	0.191632	0.152305	0
P31153	-0.177562	0.152467	0
P67775;P62714	-0.146081	0.153027	0
P50914;II_630930	0.0912375	0.153197	0
P62910;IP_582851	0.488823	0.153308	0
P13498	0.098209	0.153605	0
II_654493;Q8WUA7-4;Q8WUA7;Q9NU19	0.17612	0.153922	0
Q969T9	-0.171488	0.153969	0
Q29RF7	0.247372	0.154707	0
P41091	-0.10436	0.154907	0
Q7Z4Q2	-0.433556	0.154911	0
P62995-3	0.0991597	0.154925	0
IP_070279	0.272028	0.154984	0
O43660-2;O43660	0.448907	0.155164	0
Q02218;E9PDF2	0.265863	0.155368	0
Q9Y3I0	-0.184752	0.157404	0
Q15042;Q15042-3;Q15042-4	0.216607	0.157614	0
Q9H0H0	0.328716	0.157914	0
Q96HC4;II_120231	-0.151686	0.158579	0
Q5T2E6	-0.218074	0.159862	0
P53990-2;P53990-3	-0.102583	0.159883	0
P09874	0.240989	0.160267	0
P62834	0.263037	0.160702	0
II_578862	-0.101989	0.160761	0
F8W8I6	-0.270103	0.161179	0
P57737	0.123741	0.161386	0
P36543	-0.131961	0.161546	0
Q6PKG0-3;A0A3B3ISF0	0.402413	0.161697	0
Q10471	-0.229125	0.161718	0
P78368;Q9HCP0;Q9Y6M4-3	0.231335	0.162408	0
Q9H7B2	-0.27839	0.162676	0
Q96N66;Q96N66-3	-0.0834201	0.16348	0
II_675790;O15511-2	0.173412	0.164242	0
Q9NZ08;Q9NZ08-2	0.222042	0.164548	0
O60832	-0.179135	0.165041	0
O95219;O95219-2	-0.224441	0.165784	0
Q9UBL3-3;Q9UBL3	0.174161	0.166283	0
P63208;II_609919;F8W8N3;E5RJR5	-0.184118	0.166461	0
Q96M27;Q96M27-3	-0.259499	0.166468	0
Q06330-6	0.148234	0.166482	0
Q14444-2;Q14444	0.317304	0.166703	0
Q15691;Q9UPY8-2	0.127411	0.166907	0
Q7Z5K2;Q7Z5K2-3	0.180004	0.167022	0
Q9Y678	0.107951	0.167353	0
P46109	-0.191538	0.167882	0
Q96CS3	-0.157324	0.168385	0
Q9UBI1	0.148854	0.16905	0
Q8N201	0.273765	0.169278	0
P42224	-0.0909898	0.169489	0
Q9BRG1	0.271417	0.16983	0
P61086;P61086-3	0.161134	0.171082	0
O14976	0.210721	0.171556	0
O60826	-0.180722	0.17246	0
II_3430200;M0R208;Q16740	-0.124849	0.173057	0
Q9NYU2-2;Q9NYU2;Q9NYU1	0.337257	0.173363	0
Q9UH65;E7EMB1	0.142716	0.174538	0
Q9NSE4	-0.125427	0.17455	0
F8VX55;Q12800;Q12800-2	0.131285	0.174794	0
Q8NE71-2;Q8NE71	0.171571	0.175037	0
Q9Y6D6;Q9Y6D5	0.238961	0.175267	0
Q9NP72	-0.176396	0.17562	0
Q9Y6G9	-0.1444	0.175786	0
Q5VIR6;Q5VIR6-4;II_721378	0.589486	0.17717	0
Q86YV9	-0.103067	0.177976	0
P23588;E7EX17;IP_580937	0.322985	0.178077	0
Q14683	0.207494	0.178726	0
I3L159;P30519-2;P30519	0.114929	0.179402	0
P80404	-0.170763	0.179762	0
A6NDG6	-0.224944	0.180115	0
G5EA48;Q7Z6B7-2;O75044	0.138811	0.180594	0
Q92905	-0.128501	0.180632	0
II_574477;H0YBR0;Q96Q05	0.365243	0.181608	0
Q8WWY3-4;Q8WWY3	-0.142074	0.182378	0
A0A087WTP3	0.107431	0.182428	0
Q9UHY1;F8W6G1;II_652139	-0.185498	0.182914	0
P25205-2	-0.126978	0.183677	0
O75907;II_573817	-0.197725	0.184281	0
Q9GZN8;Q9GZN8-2	-0.432791	0.184292	0
P14854	-0.125781	0.184301	0
Q9UQ88-5;P21127-5;P21127-10;P21127-9;Q9UQ88-2;P21127-2;IP_673123;II_673116	-0.14046	0.184373	0
Q9H3Z4;Q9H3Z4-2	-0.215635	0.184618	0
O95168-2;O95168	-0.112255	0.18491	0
P22694-3;P22694;P22694-6	-0.235126	0.185083	0
P20645	-0.102319	0.185328	0
Q9UBW8;G3XAP1	0.172222	0.185379	0
Q9H6V9;B4DRG3	-0.26251	0.186135	0
P10253	0.0822048	0.186162	0
P37198	0.218999	0.186278	0
Q6PCB7	-0.199011	0.186646	0
Q07666	0.200272	0.187433	0
P23634-6	0.311881	0.187528	0
Q8NFV4	-0.219299	0.188005	0
P35237	0.0889681	0.188074	0
Q13907-2	-0.140051	0.188645	0
Q8IZL8	-0.117552	0.188849	0
P42704	0.493268	0.188959	0
Q14156	-0.12643	0.18903	0
Q9H4I3	-0.139823	0.18951	0
P01112;P01116-2	0.171489	0.189774	0
Q9GZQ3	-0.175843	0.190053	0
M0R300;M0R0P8;Q13459-2;B2RTY4	0.258081	0.191068	0
O60841;A0A087WUT6	0.183487	0.191488	0
P30520	-0.113019	0.191552	0
P23526	-0.13336	0.191837	0
P62258;P62258-2	-0.162263	0.193415	0
II_604701	-0.162455	0.19367	0
P09417;P09417-2	-0.228054	0.19469	0
P62191-2	-0.11712	0.195101	0
Q15165;A0A0J9YXF2	-0.170894	0.195446	0
Q9BQG0-2	0.220705	0.196509	0
Q13630	-0.0919973	0.196577	0
F6RFD5;P60981-2	-0.17892	0.196999	0
O14828	-0.152304	0.197011	0
Q96CW5	-0.168222	0.197342	0
Q9Y679;II_646436	-0.16058	0.198187	0
Q9UIG0	0.140592	0.198232	0
B5MDE0;Q96AA3	-0.197197	0.198313	0
Q8N122	0.260766	0.198491	0
Q9Y4W6;Q01484	-0.093508	0.198877	0
Q12824-2;C9JTA6	0.493609	0.198904	0
Q08752	0.156527	0.198911	0
P50454	-0.177663	0.199066	0
II_795568	0.244644	0.199918	0
Q9BY77-2;Q9BY77	0.288275	0.200033	0
P35610	0.125327	0.200747	0
C9JLI6;II_741774	-0.157709	0.200752	0
Q9UK59	-0.152118	0.200953	0
O60216	-0.154107	0.201269	0
P08758	0.0950708	0.201372	0
O43237	-0.103882	0.201797	0
P56378	-0.200295	0.202469	0
P61224;P61224-4	0.190349	0.203111	0
O00764;O00764-3	-0.116787	0.203297	0
P13798;C9JIF9	0.1087	0.203764	0
Q13242	0.140036	0.204133	0
A0A0U1RQV4;Q13464	-0.133461	0.205359	0
Q99720	-0.273535	0.20545	0
Q8NC56;Q8NC56-2	-0.213263	0.206231	0
F8VPD4;P27708	0.370188	0.206533	0
Q16537-3;Q16537-2;Q16537	-0.291205	0.20671	0
Q8N3P4-3	0.396203	0.207363	0
O60888-3;O60888	0.292021	0.20763	0
O43809	0.0893351	0.208791	0
P29218	0.152586	0.209042	0
F8WJN3;Q16630;Q16630-2	-0.112984	0.209192	0
E7ER68;Q658Y4	-0.175127	0.209636	0
II_641824	0.352515	0.211043	0
Q13347	-0.105724	0.211193	0
Q96CW1	0.0977753	0.211198	0
P60953;P60953-1;P17081	0.132129	0.211306	0
E9PC52;Q16576;Q16576-2;E9PIC4	-0.164524	0.211565	0
Q9H5X1;II_234396;Q9H5X1-2	0.13743	0.2124	0
Q9BT22;Q9BT22-2	-0.232103	0.212545	0
Q92600-3;Q92600	-0.112634	0.212735	0
Q9NZD8	-0.129374	0.213102	0
Q96N11	-0.204709	0.213181	0
O95205;Q9NR56-5;Q9NR56	-0.18966	0.214869	0
Q9BUL8;C9J6F3;C9J5C3	-0.200769	0.216766	0
Q86T03-2	-0.116523	0.217562	0
P84077;P61204	0.0947257	0.218756	0
P18085;U3KQF2;F8WDB3	-0.118097	0.219707	0
F8VY04;II_683294	0.118889	0.220125	0
Q92747	0.259775	0.220807	0
P20042	0.103522	0.220815	0
P54803;II_749412;A0A087WX10	-0.193702	0.221045	0
Q9UBV2	-0.0950344	0.221124	0
C9IZ01;Q96RP9;Q96RP9-2;F8WAU4;II_630168	-0.219407	0.221656	0
Q8TF05-2;Q8TF05	-0.134354	0.222044	0
Q8TBC4	-0.185968	0.224398	0
P52732	-0.637962	0.224944	0
Q96JB5;II_257098;Q96JB5-3;II_257093	-0.163521	0.225599	0
P22102;P22102-2	-0.0664423	0.226008	0
O95298;O95298-2;E9PM14	-0.207797	0.226671	0
Q9NRP0	0.199636	0.226764	0
Q5VSL9	0.317511	0.226997	0
P98196	0.155574	0.227212	0
O43396;K7EPB7;II_705005	0.1022	0.22752	0
H0YH15	0.297417	0.229166	0
Q15121	0.152576	0.229606	0
P15880;II_732505;H0YEN5;IP_711031;IP_776896;IP_711030	0.111023	0.22999	0
Q86X10-3;Q86X10;II_666267	0.21041	0.230148	0
F8VXC8	-0.115345	0.230534	0
Q15631;II_648458;A0A0J9YVW2	0.101436	0.230835	0
O43633	-0.222522	0.231088	0
Q9Y383-2;Q9Y383;A0A0A6YYJ8	0.184025	0.232129	0
P13473;P13473-2	-0.110948	0.232666	0
Q9Y487	-0.18904	0.233275	0
II_560618;H0YAZ9;E5RGN0;O94921;Q00536;Q00536-2;P24941;P11802;Q00534;P50750;Q00537;Q00537-2;II_3433511;II_3422343;A0A2R8Y7W5;A0A2R8Y4Z0;Q14004-2;Q9NYV4-2;Q9NYV4	-0.231542	0.233986	0
P20073	-0.082796	0.234125	0
P11142	0.0866581	0.234158	0
P0DMV8;V9GZ37	-0.0944636	0.234177	0
P47897;II_104263	-0.117434	0.235894	0
Q15404;Q15404-2	0.100337	0.236972	0
P49321-2;P49321	0.103549	0.237012	0
P35637-2;II_733985	0.111376	0.237268	0
Q9UMS4	-0.109247	0.239072	0
F8W6I7;P09651-2;P09651;II_723464;Q32P51	0.0696281	0.239472	0
Q10570	-0.183681	0.239693	0
O75663	0.106712	0.239857	0
Q15283-2	0.233945	0.239883	0
P13797	0.0783191	0.240849	0
P46779;P46779-3;H0YLP6	-0.114172	0.241772	0
P51151	-0.116793	0.243915	0
P32119	-0.110451	0.244101	0
ENSP00000279146.3	0.0971407	0.244369	0
Q01650;II_728402;A0A0C4DGL4	-0.14201	0.245837	0
NP_001265115.1;Q5GLZ8-2;Q5GLZ8	0.132678	0.246186	0
Q96B97-2	0.102374	0.246442	0
P52597	-0.113143	0.246704	0
Q9UPW5-2;Q9UPW5	-0.408906	0.246851	0
P51148;F8VPW9	0.0735625	0.246881	0
Q14152	0.165716	0.247139	0
Q9BZV1-2;Q9BZV1	-0.15385	0.247595	0
Q8TDJ6;Q8TDJ6-3;II_742457;H0YLM8	0.174633	0.247772	0
Q9UGQ3	-0.31363	0.247863	0
Q9BQA1	-0.191533	0.2483	0
Q01518	0.51471	0.248438	0
P16152	-0.131688	0.2507	0
O43427-2	-0.12358	0.251074	0
P14618	0.10008	0.251707	0
Q9BVG4	0.104057	0.252374	0
P60484	-0.102412	0.252795	0
E9PCA1	-0.132393	0.253103	0
Q15555	-0.137255	0.253382	0
Q96BN8	-0.192244	0.25377	0
H7BXF4;IP_636787;II_648253	-0.147092	0.254085	0
Q9Y2Q5	0.110528	0.254145	0
P56537;II_666664;A0A0B4J1Y7	0.102341	0.25426	0
P42025	0.189046	0.254537	0
Q5T3Q7;Q9H583	0.277516	0.254675	0
O76094;O76094-2	-0.0906377	0.255215	0
Q8IYB8	-0.131569	0.255333	0
P49137	0.18661	0.257705	0
Q13561-2	-0.125494	0.257885	0
P10321	-0.109691	0.257959	0
P53634	0.123496	0.258307	0
Q13596-2;Q13596;H0YK42	-0.147111	0.258505	0
P07384	0.0782261	0.25857	0
Q96K17-2;Q96K17	0.22128	0.259379	0
Q53EL6;II_792203	-0.101946	0.259684	0
Q969Q5;II_605103;II_605102	-0.112063	0.25971	0
Q13492-5;Q13492;O60641-4;O60641	0.144579	0.259848	0
O95881	0.0944665	0.259858	0
Q99541	-0.114655	0.260091	0
Q06323	0.0767419	0.26152	0
Q9UI08-3;Q9UI08;Q9UI08-2	-0.106997	0.261656	0
IP_068551	0.392251	0.262204	0
O60443;O60443-3	0.0858714	0.262993	0
P57088;II_618082	-0.106513	0.264246	0
Q9UBU9;Q9UBU9-2	-0.143266	0.264301	0
O75436;O75436-2	-0.0814554	0.264573	0
O94915;F2Z2S2;II_3420427;A0A286YEZ9;II_617939;A0A2C9F2R7;II_617934	0.158582	0.26594	0
P49585	-0.155183	0.265961	0
Q96I24	-0.231686	0.267205	0
Q06830	-0.0844879	0.268772	0
P35754	0.267549	0.270008	0
Q9UBC2-3;II_697174;Q9UBC2-2	-0.106467	0.270108	0
P26885	-0.285409	0.271288	0
P46379-2	0.167829	0.271439	0
Q7L7X3;Q9UL54-2;Q9UL54	0.290582	0.27333	0
Q9HAU5	0.228921	0.273749	0
Q96AB3;Q96AB3-2	-0.129955	0.273764	0
Q08209-2	-0.181439	0.274853	0
P48444	0.070345	0.275001	0
O43399-2;O43399-4	0.104444	0.276138	0
H3BVG0	-0.215008	0.276815	0
Q9H9A6	-0.161987	0.276907	0
II_646834	-0.200824	0.277142	0
P28161	-0.339615	0.277842	0
Q9Y2I1	0.264455	0.278373	0
K7EMM8;Q49A26;II_735025;XP_016879278.1;Q49A26-4	-0.0981653	0.279512	0
P62753;A2A3R5;IP_564949	0.108573	0.281766	0
Q14318;Q14318-2	-0.137159	0.283638	0
P33993;P33993-3;II_155036	-0.109455	0.284335	0
P49792	0.154998	0.284468	0
O00203-3	0.138254	0.284938	0
P28838-2;P28838	-0.0965154	0.285978	0
O75934;II_679196	0.115503	0.287131	0
P09543-2	-0.120591	0.289038	0
Q96CM8	-0.18634	0.289118	0
Q8WX92;Q8WX92-2;ENSP00000339495.5	-0.110404	0.290336	0
P17812;A0A3B3IRQ8;II_682646	0.240809	0.29124	0
Q9BPW8	-0.342525	0.29127	0
Q96HE7;II_751547;G3V3E6	-0.0742068	0.292321	0
P52701-4;II_648822	0.211779	0.292816	0
Q9H1I8	-0.10303	0.293687	0
Q9P253	0.122473	0.294259	0
P14550;V9GYG2	-0.0978803	0.294885	0
Q9H269	0.110014	0.295951	0
Q8N1F7-2	-0.111137	0.296707	0
Q5SSJ5;Q5SSJ5-3	-0.0681029	0.29671	0
Q5TDH0	0.124335	0.297902	0
Q9H8Y8	-0.158944	0.298696	0
B5MCE7;II_589798;Q9Y6E2	-0.119771	0.298766	0
Q99460;A0A087WW66	0.105885	0.2996	0
Q96FN4;II_729673	-0.183503	0.300024	0
Q9BUH6	-0.208376	0.301514	0
Q13084	-0.101739	0.303531	0
P54136	-0.0797823	0.303841	0
Q7L1Q6;Q7L1Q6-3;C9JWF5	-0.081955	0.304193	0
Q9ULK4	0.369324	0.305291	0
P21399	0.0890436	0.305543	0
P20936-2;P20936	-0.177847	0.305945	0
P08708	0.0711759	0.306024	0
P06733;IP_094039	0.101451	0.306345	0
Q07960	-0.0818035	0.307141	0
F5H2G6	-0.417788	0.307297	0
P51572	0.135215	0.30739	0
Q9H3M7	0.103011	0.307661	0
O95232;J3KPP4	-0.124401	0.308046	0
Q9Y5Y2;II_732555;B7Z6P0	-0.11665	0.309021	0
P15311	0.0667198	0.309054	0
Q9Y3U8	0.267757	0.309621	0
Q99615-2;Q99615	-0.11827	0.309627	0
Q9Y5Q9	-0.0869874	0.309632	0
P28072	0.22389	0.309812	0
P49591;Q5T5C7	0.075423	0.310315	0
Q7L266-2	-0.10747	0.310394	0
Q8IYB5-2;Q8IYB5	0.111993	0.312843	0
Q12982;J3KN59;Q86WG3	0.116573	0.313167	0
Q16656	-0.153206	0.313883	0
Q13555-10;Q13555-4;A0A2Q3DQE3	-0.136272	0.31484	0
Q15382;C9J931	-0.0749603	0.315482	0
A0A0A0MTN3;II_680080	-0.265714	0.320913	0
Q12769	0.213595	0.321656	0
Q0VDF9	-0.119694	0.321833	0
Q13123	-0.130756	0.322095	0
Q7L2E3;Q7L2E3-2	0.0882494	0.322144	0
Q9H0U4	-0.24588	0.323788	0
P51608	-0.16694	0.324169	0
H0YLA4;II_742983	-0.203466	0.324626	0
O95486	0.126562	0.324791	0
P09429;Q5T7C4;IP_624601;IP_735548	0.10088	0.325721	0
Q9Y2T2;P53677	-0.0968888	0.326302	0
Q9BV10	0.170342	0.326411	0
P14923;B4DGU4;P35222	-1.25683	0.326643	0
O75694-2;O75694	0.165387	0.327781	0
B3KQV6	-0.0996833	0.327937	0
P27695;II_753678	0.0647499	0.328072	0
Q15181	0.0832069	0.32888	0
Q96HW7	-0.239557	0.32914	0
Q70UQ0-2	-0.187916	0.329741	0
Q9UHX1-6;Q9UHX1-2;Q9UHX1-5;Q9UHX1	-0.14119	0.330745	0
Q9UHD2	-0.134919	0.331384	0
P22234;P22234-2;II_118271	-0.121249	0.331653	0
O60488	-0.0901961	0.332149	0
Q96T51;Q96T51-2	0.0701323	0.332282	0
P60866	0.0812412	0.332334	0
P53004	-0.0911777	0.332469	0
P19793;P48443;P28702-3	-0.0840568	0.333058	0
Q9H2W6;II_3428228	-0.206937	0.333347	0
O15397	-0.407218	0.333993	0
A0MZ66-6	0.0756156	0.334478	0
P22681	0.215733	0.334626	0
Q13409-6;Q13409-3;Q13409-2	0.108288	0.335141	0
P37837;F2Z393;II_785033	0.0563276	0.336229	0
Q99497;K7ELW0	0.1116	0.338242	0
Q9UKM9;Q5QPL9;Q5QPM0	-0.0768939	0.339171	0
O15173	-0.120757	0.340537	0
G3V4X8;Q13573;G3V3A4	-0.15171	0.340603	0
P78356	-0.126588	0.341466	0
P05387	-0.174295	0.343805	0
Q13148;B1AKP7	-0.0842125	0.343884	0
A0A087X1X7;P29692-4	0.11067	0.344014	0
P06744;P06744-2;K7EQ48;II_3430373;A0A2R8Y6C7;II_3430372;II_3430371	0.0809488	0.345127	0
A7KAX9-2;II_696203;K7EMC2;O14559-10;O14559-11	-0.349839	0.346273	0
O60613;II_066710;II_066708;O60613-2	0.189252	0.346669	0
O15260	0.142313	0.347129	0
Q9BTE3-2;Q9BTE3	-0.153086	0.347844	0
K7EQ55;Q96EP5	-0.0886764	0.352158	0
Q9NTZ6	0.114248	0.3532	0
Q9UID3-2;Q9UID3;II_197596	0.126641	0.353489	0
ENSP00000306920.4;E7EQ29	-0.117083	0.354547	0
Q15057	0.170126	0.354734	0
Q8ND76-3;Q8ND76;Q8N7R7	0.129997	0.355257	0
Q96C19;A0A087X1Z2	-0.154948	0.355475	0
Q8N6T3	-0.129955	0.356145	0
O15357;A0A0A0MTP6	0.205056	0.356506	0
Q9H0R4	0.132533	0.357513	0
O14617-5;II_3430195;A0A2R8Y611	0.112994	0.35786	0
Q9NU22	0.11433	0.358698	0
II_123549	-0.224381	0.359386	0
P48059-2	-0.0916462	0.360298	0
Q96RS6-2;Q96RS6-3	0.0954063	0.362035	0
P50991	-0.0720423	0.362496	0
P61201;P61201-2	0.0527816	0.362725	0
Q8IUR0;M0QZQ8	0.287451	0.363439	0
Q99470;II_718210	0.102158	0.364775	0
O75915	-0.0675398	0.365086	0
P27448-8;P27448-6;P27448-3;P27448-4	-0.0792123	0.365564	0
Q15257-2	0.0596432	0.366159	0
A0A087WZK9	0.0815051	0.366913	0
Q9GZS3	-0.156059	0.367234	0
O00429-3;O00429-2;O00429;II_208460	-0.0732385	0.367907	0
P07910-2;P07910;IP_636487	0.0587519	0.368138	0
Q9BZZ5-2;Q9BZZ5	0.0871797	0.368146	0
Q8TAT6	-0.108773	0.368805	0
P09496-2;P09496-3	0.0950646	0.369325	0
Q16881-5;II_214250;II_214251;Q16881-4	-0.0697506	0.369865	0
Q8NCA5	-0.131614	0.371045	0
IP_074954	0.107935	0.372031	0
P51991-2;P51991	-0.10732	0.372434	0
Q9UN86-2;Q9UN86	-0.163952	0.373677	0
O15530;O15530-4	-0.196166	0.373885	0
Q9UJU6-2	-0.634943	0.375168	0
P27694	0.0601192	0.377189	0
O43148;O43148-2	-0.118155	0.378326	0
O00442;O00442-2;II_067411	-0.10758	0.378546	0
Q16555;A0A1C7CYX9;Q14194;Q14194-2	-0.0854826	0.380106	0
II_632923	-0.118607	0.380559	0
Q99653	0.191769	0.380644	0
O14979-2	0.0936082	0.380971	0
IP_139806	-0.166135	0.381014	0
II_632922	-0.0992271	0.381375	0
O60684;ENSP00000357552.1	0.162095	0.381681	0
P61247;IP_736003	0.0614484	0.382198	0
P28066-2	0.0783628	0.382679	0
Q9Y5P6;Q9Y5P6-2	-0.197414	0.383672	0
Q14919	0.154779	0.383679	0
J3QSB7	0.0717306	0.383691	0
O94819	-0.0985313	0.384245	0
P54577;A0A0C4DGZ5	0.0562062	0.38508	0
O43143	-0.0558103	0.385231	0
H0YKB3	-0.209707	0.385525	0
P41250	-0.0703629	0.386553	0
O95197-3	-0.103342	0.386848	0
Q9Y2Z0-2;Q9Y2Z0	-0.0828209	0.387767	0
P62304;A6NHK2;NP_001291393.1	0.19421	0.388573	0
P62899;C9JU56	0.168161	0.389442	0
O14972	-0.104839	0.390512	0
P51153	-0.124578	0.391587	0
P09669	-0.0707849	0.396578	0
P20700;NP_001185486.1	0.060509	0.396911	0
O60506-3;O60506	0.059073	0.39693	0
H0Y449;II_685908	0.0791863	0.397605	0
Q9UEY8	0.0885831	0.397749	0
ENSP00000419970.1	-0.0725007	0.398192	0
A0A087WZ13	-0.0860852	0.399429	0
P35998	-0.0499069	0.39954	0
XP_011535265.1	0.133899	0.399698	0
Q9Y263;E5RIM3	-0.14145	0.401	0
A0A087X1G1;H7BYD0;XP_024302539.1	0.306171	0.401698	0
Q9BU23	-0.170215	0.401755	0
O75569	-0.0871015	0.401863	0
Q9UI26	0.16143	0.40244	0
P62081;IP_713380	0.0717186	0.403349	0
Q96MU7-2;J3QR07	0.156132	0.403385	0
Q9Y3C0	0.122829	0.405017	0
P26599;P26599-3	-0.093203	0.405812	0
P24534	0.0760322	0.406286	0
C9JEV6;II_646813;II_646829	0.146412	0.40648	0
X1WI28;F8W7C6	0.0676996	0.406612	0
Q9HCS7	-0.106809	0.407104	0
O14745;O14745-2	0.0606968	0.410926	0
P04406	-0.115538	0.413185	0
Q9H0W8-2;Q9H0W8	-0.0606562	0.413284	0
Q5JTV8-3	-0.0652203	0.4136	0
Q13616	-0.0850848	0.414638	0
Q99426	-0.0708695	0.414849	0
P78347-2;P78347;IP_580873;P78347-5	0.0759985	0.415457	0
P62873;II_772071;P16520	0.0978131	0.416554	0
Q9UNL2;C9JA28	0.216195	0.418081	0
A8MYJ1	0.187908	0.418268	0
P21964-2	-0.0763189	0.418975	0
Q9UBT2;Q9UBT2-2;K7ES38	-0.0797057	0.419854	0
P30048	-0.0674806	0.421191	0
O43447;O43447-2;A6NM32	0.14417	0.42185	0
Q8TCU6	0.0947627	0.422863	0
P16989-2;P16989	-0.0713928	0.424414	0
P61769	-0.140855	0.424913	0
Q99759;Q99759-2	-0.0579565	0.426183	0
O94804;Q9H2G2-2	0.0644015	0.427408	0
Q9BWD1	-0.149412	0.427911	0
P13674-2	0.118382	0.428169	0
P62266;D6RD47	0.0655871	0.428216	0
Q14566	0.0867791	0.428424	0
P05161	0.128843	0.428943	0
O60749;O60749-2;D6RC15;II_605424	-0.0666864	0.431389	0
Q9H2M9	0.105919	0.431494	0
P62249	0.0477805	0.43286	0
Q86X76	0.0916307	0.432863	0
Q9BTY7;E9PIX0	-0.094162	0.433438	0
P78417	0.0745132	0.433643	0
Q9NX08	-0.0707001	0.434211	0
Q12996	0.0981605	0.434428	0
P08134;P62745	-0.105074	0.436266	0
XP_016881625.1;II_276900	-0.11103	0.43638	0
P49589-2;P49589-3;II_784605;II_784599	-0.125904	0.438528	0
P43686;II_694254;P43686-2;II_694256;II_694252;II_694258	-0.0623512	0.439125	0
Q9UHB9;II_712413;Q9UHB9-4	-0.0617457	0.439963	0
Q01518-2;P40123	0.223981	0.440242	0
P45985	-0.121393	0.44118	0
O95140	0.0836806	0.444544	0
II_686965;P62913-2	-0.0618954	0.44467	0
Q9UL25;II_766530	-0.0743531	0.445812	0
O75688-2;O75688	0.114054	0.446883	0
P49768-2;P49768	-0.127899	0.446979	0
P14625	0.0733638	0.44742	0
Q9BWF3;Q9BQ04;Q9BWF3-4;Q9BWF3-3	0.0928103	0.447991	0
O15355	-0.0795804	0.448528	0
R4GNH3	0.135545	0.448923	0
Q9H4A4	-0.0897179	0.449155	0
P62495	0.0786521	0.450008	0
Q12874	0.0635143	0.451299	0
Q9H0A8	-0.0978121	0.451373	0
P25490	0.146966	0.45283	0
P46781;B5MCT8	0.085433	0.453264	0
P63261;P60709	-0.062219	0.453834	0
Q9NQE9	0.0947543	0.453944	0
P05386	0.120746	0.454379	0
P63172	0.0865867	0.454948	0
Q9Y295	-0.0749524	0.455258	0
Q66K74	0.132318	0.455879	0
Q9UIC8	-0.0596431	0.45685	0
Q68E01-2;II_678045;II_678052;A0A096LNW8;Q68E01-4;II_678049	0.0987593	0.459143	0
P11766;II_616464;D6RAY0	-0.0531462	0.46108	0
Q9HA64	0.14146	0.4611	0
P61163	0.0599884	0.46278	0
XP_016884154.1;Q01844-3	-0.0785286	0.463012	0
O00148;II_697606;II_697608;II_697604;II_697607	-0.0494355	0.463149	0
P08670;II_3423191;Q16352;P07196;E7ESP9;P07197	0.0526168	0.463597	0
IP_233268	0.124686	0.463772	0
P49593	0.0583597	0.464081	0
CUFF_zika_tx0042_ORF10;A0A1B0GW05	-0.177043	0.465203	0
P08865;A0A0C4DG17;NP_001342212.1	0.065371	0.465635	0
Q09161	-0.0528826	0.467117	0
Q9UEW8	-0.149377	0.468284	0
P49368	-0.0522585	0.469654	0
Q9UKF6	-0.310999	0.470419	0
O43264	-0.0945895	0.470982	0
O75351	0.0539535	0.471908	0
O94826	-0.0875289	0.473694	0
P23469;P18433-6;P18433	-0.077745	0.475486	0
Q14141-4;Q92599-3;Q92599	0.0875994	0.4764	0
Q9BUN8	-0.116611	0.47702	0
P46736-2;P46736	-0.132319	0.478531	0
P63173;J3QL01	-0.0626857	0.479551	0
P11413	0.0418008	0.479738	0
A0A087WXS7;O43681	-0.0689615	0.480017	0
P30041;II_676294	0.0616893	0.480116	0
Q9BT09	-0.06696	0.480446	0
Q9Y2X7-3	-0.0876021	0.48188	0
P51531-2;P51532-5;P51532-2	-0.133561	0.482247	0
Q9NQG5;Q96P16	0.084807	0.484294	0
F5H1R4	0.0841001	0.485639	0
Q86VN1	-0.0878518	0.485938	0
Q9H3U1	0.230053	0.487563	0
ENSP00000463393.1	-0.0492973	0.488224	0
O75821	0.0611846	0.488898	0
Q8TEX9	0.19488	0.489229	0
E7EQR6	-0.0522971	0.489996	0
P63151;NP_001278239.1;Q00005;H0YB06;II_189663;Q9Y2T4	-0.0728935	0.491337	0
Q16539;Q15759	-0.0376843	0.491749	0
P13861	-0.0755083	0.491883	0
P49903;Q5T5U6	0.143825	0.49215	0
P22059	0.126818	0.492244	0
Q8TBQ9	-0.0871034	0.494874	0
Q8TCE6	-0.0703565	0.495187	0
Q92797	0.131055	0.495401	0
Q9H993	0.0639546	0.495587	0
Q96JH7	0.118833	0.497519	0
K7EQ77;Q86Y39	-0.0734273	0.497673	0
Q00535;Q00535-2	-0.105637	0.499858	0
Q96C86	-0.0542405	0.501612	0
Q8N5K1;A0A2R8Y540	-0.0700444	0.504512	0
P61313	0.100435	0.505643	0
Q96A65	0.0973254	0.505692	0
XP_016881179.1	-0.0992155	0.506667	0
P10301;P62070	-0.0524896	0.506859	0
Q86UE4;E5RJU9	-0.085047	0.507538	0
Q52LJ0	-0.0697675	0.508527	0
Q06210-2;O94808	0.048274	0.511605	0
P62879;P62879-2	-0.116545	0.511888	0
II_751873	-0.0855007	0.512474	0
Q13769	0.334963	0.512931	0
Q14155-1;A0A2R8YG42;Q14155-6	0.0702361	0.513903	0
P45983-2;P45983;P45983-4	0.08823	0.514518	0
Q96CV9-2;Q96CV9	0.122079	0.515123	0
Q9H9C1	0.125136	0.516219	0
O00161	0.0649387	0.516313	0
P28340	0.0542756	0.519661	0
Q9HB07	-0.18995	0.519832	0
Q9NQ88;A0A0U1RQD1	0.119644	0.519865	0
Q16611	-0.084318	0.519992	0
A0A1B0GV98;X6R3I0	0.111326	0.520087	0
IP_216771	-0.200181	0.520171	0
Q96GS4	-0.0595536	0.520824	0
K7ENG2;P26368-2;P26368	0.070726	0.522126	0
O75208	0.100674	0.523976	0
D3DQV9;II_193173	-0.0656307	0.52411	0
Q92878;Q92878-3;E9PM98	-0.129188	0.524944	0
Q7L523;Q5VZM2-2;Q5VZM2	-0.0557472	0.525167	0
Q9P000;Q9P000-2;E9PJ95	-0.195081	0.525185	0
Q8NFW8	-0.135355	0.526755	0
ENSP00000461945.2	-0.103925	0.527412	0
P52294;XP_016861853.1;F2Z3G4	-0.0822337	0.52803	0
O60884;II_733730	-0.0771968	0.528191	0
P68402	0.0520435	0.529044	0
Q9H267-2	-0.102539	0.531635	0
P13747	-0.215567	0.533642	0
Q13451	0.062441	0.533649	0
II_675740;XP_005244900.1;Q9Y6Y0	-0.07132	0.534239	0
P61353	0.049054	0.534981	0
Q14161-5	0.202682	0.535319	0
A0A2R8Y5J0;Q14839;A0A2R8Y212	-0.0657484	0.535701	0
Q96DB5	-0.0609125	0.537701	0
II_654965;Q9NS69	0.0746681	0.539469	0
O60907	-0.0794792	0.539707	0
O43149	0.0832106	0.5401	0
Q00653-4	0.0797769	0.540783	0
Q9Y224;G3V4C6	0.0604192	0.54095	0
Q9UBQ7	-0.0470827	0.542626	0
P27707	-0.0705091	0.543504	0
P55036;Q5VWC4	-0.0443337	0.544482	0
P43034	0.0478391	0.545489	0
Q16658	-0.0782607	0.545971	0
Q8N0X7	0.108898	0.546113	0
P52788	-0.0847856	0.546271	0
P12956;P12956-2	-0.0457313	0.54747	0
Q08J23-2;Q08J23;II_608313	0.105551	0.54776	0
Q9Y3E7	0.0767786	0.548337	0
Q7L014	0.0803782	0.548397	0
P32969;IP_736783	0.115173	0.549468	0
Q07890-2;G5E9C8;Q07890;Q07889	0.0509061	0.550276	0
Q66K14-2	0.11628	0.550976	0
P63092	0.0403127	0.552171	0
P26641;IP_579283	0.0340792	0.552748	0
A0A0A0MR09	-0.0783073	0.552957	0
P36507;G5E9C7	-0.0776808	0.553138	0
Q8NCW5	0.0688606	0.554924	0
A0A087WW88;Q9UQN3;C9J0A7	0.180538	0.555579	0
Q9Y3T9	-0.114974	0.555728	0
P26196	-0.0373619	0.556139	0
Q2TAL8	0.110716	0.556221	0
P04080	-0.0631144	0.558383	0
Q9UNZ2-5;Q9UNZ2-4;F2Z2K0;II_665690	-0.0512157	0.559759	0
F8W9X7;Q567U6	-0.0676552	0.559849	0
II_705261;Q10472;II_705265;K7EJV8	0.168059	0.560296	0
Q86TU7	-0.120033	0.560351	0
M0QXS5;P14866-2	-0.0527998	0.560965	0
P61011	-0.19285	0.561815	0
Q9BUM1;II_715862	0.107754	0.562147	0
P61020;II_769363	-0.0506576	0.564015	0
Q99439;Q15417-3;Q15417	0.0523211	0.564095	0
P82979	0.0492311	0.56541	0
O60934	0.113454	0.566316	0
O14925	-0.0876179	0.56688	0
Q15233	-0.044003	0.569029	0
P00491	0.0796656	0.569388	0
Q9NUU7;Q9UMR2;Q9UMR2-3	-0.0746507	0.569765	0
Q86TI2-2	0.0964931	0.570152	0
A4D1P6;II_583944;A4D1P6-3	0.087149	0.570507	0
P17174	0.165629	0.570908	0
J3KSL8;Q9Y2L5;J3QQJ5	-0.0759254	0.571818	0
O95825;II_662180;F8WF64;A6NHJ8	-0.115351	0.572083	0
Q92963	-0.0500878	0.572883	0
II_702062	-0.0451698	0.575061	0
Q04726-2;Q04726-3;A0A0D9SES8;Q04727-4;Q04724;Q04727	0.0576815	0.575727	0
Q9H8S9;Q7L9L4	0.165627	0.576509	0
Q9GZZ9;II_627193	0.128562	0.576582	0
Q96SU4-6	0.0879819	0.577133	0
II_642024;C9J4Z3;Q6P4E4	0.11816	0.577546	0
O00264	0.067165	0.577551	0
Q9UJA5-4	-0.404345	0.579155	0
Q9NZ45;II_795332	-0.0941247	0.580212	0
Q92685	0.132099	0.581055	0
A0A087WXL6;II_778033;A0A0G2JS92	0.0988528	0.581306	0
Q8N684-2;Q8N684	-0.0426888	0.58141	0
II_291655	0.0704669	0.582156	0
P62136	0.0649182	0.584815	0
Q02543;IP_624376	-0.0460554	0.584875	0
E5RGA2	-0.0560418	0.585085	0
Q15019	-0.0471523	0.585435	0
Q5VTR2;H3BP71	-0.138076	0.585877	0
Q9P2D3	0.0775575	0.586124	0
P30154	-0.0668984	0.586148	0
Q9H832	-0.0773094	0.588001	0
Q6P9B9	0.0874387	0.588115	0
Q14376;Q5QPP3	0.0919462	0.589245	0
P51858;H3BPQ6;Q9Y3E1;Q7Z4V5-2;Q7Z4V5	-0.041118	0.589818	0
Q9Y4W2	-0.053677	0.592241	0
P06241	0.189699	0.59292	0
Q8TCJ2	-0.109868	0.593454	0
P07203;II_104383;II_104384	0.048215	0.593588	0
Q03252	0.0403566	0.594193	0
Q9BZG1;II_718174	-0.103931	0.595266	0
Q9H0A0	-0.0576499	0.596221	0
Q08945	0.0333082	0.596536	0
P18077;F8WBS5;II_625035	0.0768207	0.597104	0
Q53T59	-0.169345	0.597896	0
A0A2R8YDQ0;G3V3F9	-0.290053	0.598159	0
Q15366-3;Q15366-8;Q15366-4;IP_571581;IP_571580	-0.0458636	0.598589	0
P25788;II_751189;G3V5N4	0.0548889	0.598729	0
Q15436	0.0466504	0.59952	0
Q8IZ07;II_764917;II_780646;Q6ZTN6;Q6ZTN6-3	-0.0405286	0.600222	0
Q92562	-0.245203	0.601053	0
P36551	-0.107118	0.601164	0
P26583	0.0598474	0.601168	0
P61981	0.0652544	0.601268	0
Q9NR19;II_666719;F8WCJ4	-0.0609668	0.602333	0
II_604723;II_604720;II_604729	-0.0854004	0.603242	0
Q9NX46	0.071425	0.60637	0
O15400-2;O15400	0.0488742	0.606556	0
E7ETB3	-0.0577709	0.607856	0
P16298;P16298-4;P48454-2;P48454	-0.0566585	0.608564	0
Q15637-4;Q15637	-0.0630596	0.608888	0
Q14669-4;Q14669;Q14669-3	0.0929592	0.608954	0
P25098	-0.0343556	0.610246	0
Q8N4V1	-0.0962563	0.610762	0
O14579	0.060374	0.612874	0
P12004	0.047404	0.614566	0
P10768	-0.0694027	0.619708	0
O43815-2;O43815	-0.0845811	0.62463	0
P53609-2	-0.114031	0.625887	0
P37802;Q9UI15	0.0762776	0.627023	0
P62330	0.0453013	0.627054	0
Q92990;II_684032	0.0526586	0.627612	0
Q01085;Q01085-2;E7ETC0;NP_001310896.1;II_791856	0.0684583	0.627743	0
H0YBR5;II_578095	-0.0474806	0.628347	0
Q8N1B4	-0.0603137	0.629148	0
P12081	-0.112312	0.629426	0
Q9UNS2	0.0651612	0.630515	0
Q9ULC4;Q9ULC4-3	0.0572288	0.630603	0
Q6UW68	-0.0420766	0.63084	0
P28482	0.0370333	0.63201	0
Q93075	0.126308	0.632116	0
Q9UBB4;A0A1W2PQD2;II_654568	-0.0682004	0.632127	0
E9PK59;Q96KG9-2;Q96KG9;E9PPN3	0.0567217	0.632135	0
Q92973-2;Q92973-3	0.0477755	0.634058	0
P20339	-0.0527618	0.638188	0
P27986;Q92569;O00459	-0.0322833	0.638481	0
G3V5Z3;Q6IN85-2;Q6IN85	0.0522995	0.638552	0
Q5VW32-2;Q5VW32	0.0355821	0.638964	0
Q9Y3A3-3;Q9Y3A3	0.0534124	0.639368	0
Q8WXF1-2;Q8WXF1	0.0450293	0.640943	0
P63167;Q96FJ2	0.0845523	0.642616	0
Q9HA77	0.267915	0.642733	0
Q9Y5X1	0.0542485	0.645882	0
O15031;II_654313;II_654307	0.0710335	0.64667	0
O60664	0.0334586	0.647958	0
Q86U38	0.0777523	0.649161	0
P60510;XP_016878893.1;I3L4X0	0.0697491	0.65162	0
[truncated: 338 more rows]
