# Supplementary material for: Modelling of pathogen-host systems using deeper ORF annotations and transcriptomics to inform proteomics analyses
Source: Comput Struct Biotechnol J. 2020 Oct 14;18:2836–50. doi: 10.1016/j.csbj.2020.10.010 (PMC7585943; doi:10.1016/j.csbj.2020.10.010)
Supplement: Supplementary data 14 — List of GO terms enrichment identified within the differentially expressed proteins. List of GO terms identified in the original study of the whole proteome and in the re-analysis with our custom database. The headers correspond to the GO term identification, the p-value and the number of genes supporting this GO term in the original publication, the p-value and the number of genes supporting this GO term in our re-analysis with our custom database, and the description of the GO term. [file mmc14.xlsx]

## Sheet: Legend
Supplementary Table 7: List of GO terms identified in the original study of the whole proteome and in the re-analysis with our custom database. The headers correspond to the GO term identification, the p-value and the number of genes supporting this GO term in the original publication, the p-value and the number of genes supporting this GO term in our re-analysis with our custom database, and the…

## Sheet: GO terms
GO_id	pval_AyalaNunez	count_Ayala_Nunez	pval_CustomDB	count_customDB	GO_term_description
GO:0055114	0.0	21.0	0.0	0.0	oxidation-reduction process
GO:1903561	0.0	40.0	0.0	34.0	extracellular vesicle
GO:0043230	0.0	40.0	0.0	34.0	extracellular organelle
GO:0070062	0.002	38.0	0.0	32.0	extracellular exosome
GO:0050660	0.0	7.0	0.03	5.0	flavin adenine dinucleotide binding
GO:0004576	0.002	4.0	0.0	0.0	oligosaccharyl transferase activity
GO:0003824	0.002	57.0	0.022	39.0	catalytic activity
GO:1901265	0.006	11.0	0.0	0.0	nucleoside phosphate binding
GO:0000166	0.006	11.0	0.0	0.0	nucleotide binding
GO:0004175	0.006	6.0	0.018	5.0	endopeptidase activity
GO:0016491	0.008	12.0	0.012	10.0	oxidoreductase activity
GO:0043169	0.0	4.0	0.0	0.0	cation binding
GO:0046872	0.002	4.0	0.0	0.0	metal ion binding
GO:1904813	0.0	0.0	0.0	10.0	ficolin-1-rich granule lumen
GO:0031982	0.0	0.0	0.0	35.0	vesicle
GO:0043226	0.0	0.0	0.0	47.0	organelle
GO:0043227	0.0	0.0	0.0	40.0	membrane-bounded organelle
GO:0070013	0.0	0.0	0.018	11.0	intracellular organelle lumen
GO:0043233	0.0	0.0	0.018	11.0	organelle lumen
GO:0031974	0.0	0.0	0.018	11.0	membrane-enclosed lumen
GO:0140312	0.0	0.0	0.012	4.0	cargo adaptor activity
GO:0034604	0.0	0.0	0.038	3.0	pyruvate dehydrogenase (NAD+) activity
GO:0034603	0.0	0.0	0.038	3.0	pyruvate dehydrogenase [NAD(P)+] activity
GO:0035615	0.0	0.0	0.038	3.0	clathrin adaptor activity
GO:0030276	0.0	0.0	0.038	3.0	clathrin binding
GO:0004738	0.0	0.0	0.038	3.0	pyruvate dehydrogenase activity
GO:0031224	0.0	0.0	0.03	1.0	intrinsic component of membrane
